# Supplementary material for: Urinary glycoproteins associated with aggressive prostate cancer
Source: Theranostics. 2020 Oct 25;10(26):11892–907. doi: 10.7150/thno.47066 (PMC7667684; doi:10.7150/thno.47066)
Supplement: Supplementary file 1 — Supplementary tables. [file thnov10p11892s1.xlsx]

## Sheet: Table of Contents
	Table S1. Information of the clinical urine specimens.
	Table S2. Major differences between current study and our previous study (Proteomics 2016, 16 (23), 2989-2996.)
	Table S3. Glycopeptide spectral library constructed using PCa urine samples, which contained 1289 unique de-N-glycopeptides corresponding to 594 glycoproteins.
	Table S4. Comparison of deamidated peptides identified from samples with and without PNGase F treatment to investigate the levels of non-enzymatic deamidation generated during sample preparation.
	Table S5. 889 de-N-glycopeptides originating from 549 proteins were identified and quantified from the 142 clinical urine samples.
	Table S6. Glycopeptides identified and quantified in ≥ 33% PCa urine samples that are differentially expressed with p<0.05.
	Table S7. Glycopeptides quantified in ≥ 33% PCa urine specimens with at least 1.5 fold changes between AG and NAG samples (p<0.05).
	Table S8. ROC analysis results of glycopeptides show distinct expression profiles in AG urine specimens relative to NAG urine specimens (quantified in ≥33% PCa urine specimens, fold change >1.5, p<0.05, n=54). Glycopeptides with good performance (i.e., signatures) are highlighted in blue (n=20). 95% Confidence interval (95% CI) of AUC, sensitivity, and specificity is included.
	Table S9. Glycopeptide signatures show good performance in distinguishing AG PCa from NAG PCa.
	Table S10. ROC analysis of panels of signatures including ACPP (FLN*ESYK), one up-regulated glycopeptide and serum PSA. The ROC curves for CLU (EDALN*ETR), LOX (AEN*QTAPGEVPALSNLRPPSR), SERPINA1 (YLGN*ATAIFFLPDEGK) and ORM1 (QDQCIYN*TTYLNVQR) are shown in Figure 5. The specificity at 95% sensitivity is shown in the table.
	Table S11. Comparison of the quantification results of glycopeptides across the discovery set, validation set 1 and validation set 2. The 13 glycopeptides show the same trend between the discovery set and validation set are included here.
	Table S12. Validation results of glycopeptide from ACPP, CD63, DSC2, LOX and LRG1 as compared to their results in discovery cohort.
	Table S13. Validation results of the panels of signatures.

## Sheet: Table S1
Table S1. Information of the clinical urine specimens.
Discovery cohort							Validation cohort
Patient number	PCa Type	Biopsy Gleason Score	Stage	Age	Serum PSA (ng/mL)		Patient number	PCa Type	Biopsy Gleason Score	Stage	Age	Serum PSA (ng/mL)	Overlapped with discovery cohort patient number
P1	AG	Gleason 9	T2b	61	8		P1v	AG	Gleason 8	NA	65	42.9	NA
P2	AG	Gleason 9	T2b	69	1.5		P2v	AG	Gleason 8	NA	66	54.91	NA
P3	AG	Gleason 9	T2a	69	1.3		P3v	AG	Gleason 8	NA	74	4.7	NA
P4	AG	Gleason 9	T1c	77	31.8		P4v	AG	Gleason 8	T1c	65	5.7	NA
P5	AG	Gleason 10	T3a	74	5.6		P5v	AG	Gleason 8	T1c	57	5.3	NA
P6	AG	Gleason 9	T2a	68	8.3		P6v	AG	Gleason 8	T1c	71	6.4	NA
P7	AG	Gleason 9	T1c	71	2.7		P7v	AG	Gleason 8	T1c	70	4.57	NA
P8	AG	Gleason 8	T1c	76	3.4		P8v	AG	Gleason 8	NA	67	3.2	NA
P9	AG	Gleason 8	T2a	60	5.2		P9v	AG	Gleason 8	NA	65	7.12	NA
P10	AG	Gleason 9	T2b	75	6.2		P10v	AG	Gleason 8	NA	63	5.91	NA
P11	AG	Gleason 9	T2c	53	22.8		P11v	AG	Gleason 8	NA	71	64	NA
P12	AG	Gleason 8	T2a	62	1.66		P12v	AG	Gleason 8	NA	69	14.7	NA
P13	AG	Gleason 8	T1c	66	7.95		P13v	AG	Gleason 8	T1c	64	7	NA
P14	AG	Gleason 8	T1c	67	4		P14v	AG	Gleason 8	NA	69	20	NA
P15	AG	Gleason 8	T1c	69	10.2		P15v	AG	Gleason 8	NA	72	10.7	NA
P16	AG	Gleason 9	T2c	55	10.75		P16v	AG	Gleason 8	NA	52	6.59	NA
P17	AG	Gleason 9	T3b	74	183.4		P17v	AG	Gleason 8	NA	68	49	NA
P18	AG	Gleason 9	T2b	55	5.4		P18v	AG	Gleason 8	T1c	70	6.3	NA
P19	AG	Gleason 8	T2b	56	25.4		P19v	AG	Gleason 8	NA	72	9.89	NA
P20	AG	Gleason 8	T2a	68	14.4		P20v	AG	Gleason 8	NA	58	5.3	NA
P21	AG	Gleason 8	T2b	64	38.6		P21v	AG	Gleason 8	NA	79	9.5	NA
P22	AG	Gleason 8	T3b	76	29.1		P22v	AG	Gleason 8	NA	70	17.9	NA
P23	AG	Gleason 8	T2a	70	7.6		P23v	AG	Gleason 8	NA	72	7.9	NA
P24	AG	Gleason 9	T2c	60	1.7		P24v	AG	Gleason 8	NA	61	6.1	NA
P25	AG	Gleason 9	T2b	68	112.7		P25v	AG	Gleason 8	T2b	61	4.8	NA
P26	AG	Gleason 9	T2b	65	17.4		P26v	AG	Gleason 8	NA	67	5.8	NA
P27	AG	Gleason 8	T2a	66	7.2		P27v	AG	Gleason 8	T2c	60	4.6	NA
P28	AG	Gleason 10	T2b	63	5.1		P28v	AG	Gleason 8	NA	63	7.7	NA
P29	AG	Gleason 9	T2b	70	11.22		P29v	AG	Gleason 8	NA	67	15	NA
P30	AG	Gleason 9	T2c	67	9.8		P30v	AG	Gleason 8	NA	71	7.35	NA
P31	AG	Gleason 8	T3a	61	2.5		P31v	AG	Gleason 8	NA	62	12	NA
P32	AG	Gleason 10	T3b	69	1.56		P32v	AG	Gleason 8	NA	58	5.2	NA
P33	AG	Gleason 10	T2c	58	21.02		P33v	AG	Gleason 8	T1c	57	6.51	NA
P34	AG	Gleason 8	T2a	77	9.8		P34v	AG	Gleason 8	NA	72	5.7	NA
P35	AG	Gleason 9	T2b	73	8.11		P35v	AG	Gleason 8	T2a	72	30.02	NA
P36	AG	Gleason 9	T2a	69	2.35		P36v	AG	Gleason 8	NA	62	5.9	NA
P37	AG	Gleason 8	T2a	55	13.9		P37v	AG	Gleason 8	NA	50	23.2	NA
P38	AG	Gleason 8	T2b	58	3.3		P38v	AG	Gleason 8	NA	75	0.64	NA
P39	AG	Gleason 9	T1c	64	5.7		P39v	AG	Gleason 8	NA	69	18.8	NA
P40	AG	Gleason 9	T2c	55	22.8		P40v	AG	Gleason 8	NA	66	8.17	NA
P41	AG	Gleason 9	T3	59	7.7		P41v	NAG	Gleason 6	T1c	49	1	NA
P42	AG	Gleason 8	T2c	49	55.5		P42v	NAG	Gleason 6	T1c	58	4.6	P75
P43	AG	Gleason 9	T2c	62	21		P43v	NAG	Gleason 6	T2a	57	0.9	P76
P44	AG	Gleason 10	T2a	62	2.1		P44v	NAG	Gleason 6	T1c	57	2.4	P79
P45	AG	Gleason 9	T3b	53	113.2		P45v	NAG	Gleason 6	T1c	58	2.2	P80
P46	AG	Gleason 8	T1c	63	4.3		P46v	NAG	Gleason 6	T1c	67	16.5	P86
P47	AG	Gleason 8	T1c	67	7.9		P47v	NAG	Gleason 6	T1c	40	2.2	P87
P48	AG	Gleason 9	T2a	67	42.3		P48v	NAG	Gleason 6	T1c	57	6.7	P89
P49	AG	Gleason 9	T1c	66	36.1		P49v	NAG	Gleason 6	T2a	55	4	P98
P50	AG	Gleason 9	T2a	60	5		P50v	NAG	Gleason 6	T1c	57	10.7	P99
P51	AG	Gleason 9	T1c	68	6.59		P51v	NAG	Gleason 6	T1c	52	4.6	P100
P52	AG	Gleason 9	T3b	76	1.1		P52v	NAG	Gleason 6	T1c	67	4	P101
P53	AG	Gleason 8	T2a	70	10.1		P53v	NAG	Gleason 6	T1c	59	6.2	P102
P54	AG	Gleason 9	Tx	62	8.1		P54v	NAG	Gleason 6	T1c	56	3.6	P106
P55	AG	Gleason 8	T4	67	79.99		P55v	NAG	Gleason 6	T1c	62	4.6	P112
P56	AG	Gleason 8	T2a	66	25.78		P56v	NAG	Gleason 6	T1c	60	4.77	P114
P57	AG	Gleason 9	T2b	72	18.9		P57v	NAG	Gleason 6	T1c	53	6	NA
P58	AG	Gleason 9	T1c	76	13.6		P58v	NAG	Gleason 6	T1c	58	6.6	NA
P59	AG	Gleason 10	T2c	66	19.9		P59v	NAG	Gleason 6	T1c	54	3.76	NA
P60	AG	Gleason 9	T3a	53	24.95		P60v	NAG	Gleason 6	T1c	53	3	NA
P61	AG	Gleason 9	T2a	67	6.27		P61v	NAG	Gleason 6	T2a	59	4.2	P121
P62	AG	Gleason 9	T1c	68	9.8		P62v	NAG	Gleason 6	T1c	57	19.6	P129
P63	AG	Gleason 8	T2b	78	0.87		P63v	NAG	Gleason 6	T1c	50	2.7	P132
P64	AG	Gleason 8	T2a	65	4.05		P64v	NAG	Gleason 6	T1c	44	2.2	P135
P65	AG	Gleason 8	T2b	68	7.28		P65v	NAG	Gleason 6	T1c	57	4.2	NA
P66	AG	Gleason 8	T2b	67	5.7		P66v	NAG	Gleason 6	T1c	52	11	P136
P67	AG	Gleason 9	T3b	66	38.4		P67v	NAG	Gleason 6	T1c	59	6.2	P137
P68	AG	Gleason 8	T2b	63	3.6		P68v	NAG	Gleason 6	T1c	58	3.18	P138
P69	AG	Gleason 9	T2b	73	2.1		P69v	NAG	Gleason 6	T1c	62	2.2	NA
P70	AG	Gleason 9	T2b	64	3.2		P70v	NAG	Gleason 6	T1c	52	4.6	P139
P71	AG	Gleason 9	T2b	61	5.8		P71v	NAG	Gleason 6	T1c	47	0.75	P140
P72	AG	Gleason 8	T1c	66	5.6		P72v	NAG	Gleason 6	T1c	64	4.2	NA
P73	AG	Gleason 10	T1c	77	3.2		P73v	NAG	Gleason 6	T1c	58	6.7	NA
P74	AG	Gleason 9	T1c	54	6.92		P74v	NAG	Gleason 6	T1c	64	6.3	NA
P75	NAG	Gleason 6	T1c	58	4.6		P75v	NAG	Gleason 6	T1c	56	3.1	NA
P76	NAG	Gleason 6	T2a	57	0.9		P76v	NAG	Gleason 6	NA	56	6.8	NA
P77	NAG	Gleason 6	T2b	56	2.3		P77v	NAG	Gleason 6	T1c	58	4	NA
P78	NAG	Gleason 6	T2a	40	0.7
P79	NAG	Gleason 6	T1c	57	2.4
P80	NAG	Gleason 6	T1c	58	2.2
P81	NAG	Gleason 6	T1c	54	2
P82	NAG	Gleason 6	T2a	62	0.3
P83	NAG	Gleason 6	T1c	53	3.3
P84	NAG	Gleason 6	T1c	47	6.3
P85	NAG	Gleason 6	T1c	63	1.54
P86	NAG	Gleason 6	T1c	67	16.5
P87	NAG	Gleason 6	T1c	40	2.2
P88	NAG	Gleason 6	T1c	57	5.6
P89	NAG	Gleason 6	T1c	57	6.7
P90	NAG	Gleason 6	T2a	55	4.1
P91	NAG	Gleason 6	T1c	58	5.4
P92	NAG	Gleason 6	T1c	54	5.6
P93	NAG	Gleason 6	T1c	65	3.58
P94	NAG	Gleason 6	T1c	65	5.5
P95	NAG	Gleason 6	T1c	48	6.2
P96	NAG	Gleason 6	T1c	51	4.12
P97	NAG	Gleason 6	T1c	59	3.4
P98	NAG	Gleason 6	T2a	55	4
P99	NAG	Gleason 6	T1c	57	10.7
P100	NAG	Gleason 6	T1c	52	4.6
P101	NAG	Gleason 6	T1c	67	4
P102	NAG	Gleason 6	T1c	59	6.2
P103	NAG	Gleason 6	T2b	60	12.5
P104	NAG	Gleason 6	T1c	65	6.2
P105	NAG	Gleason 6	T2b	66	4.4
P106	NAG	Gleason 6	T1c	56	3.6
P107	NAG	Gleason 6	T1c	55	15.8
P108	NAG	Gleason 6	T1c	62	3.36
P109	NAG	Gleason 6	T1c	52	4.7
P110	NAG	Gleason 6	T1c	55	4.4
P111	NAG	Gleason 6	T1c	52	5.66
P112	NAG	Gleason 6	T1c	62	4.6
P113	NAG	Gleason 6	T1c	43	7.2
P114	NAG	Gleason 6	T1c	60	4.77
P115	NAG	Gleason 6	T1c	55	12.8
P116	NAG	Gleason 6	T1c	52	0.4
P117	NAG	Gleason 6	T1c	53	4.68
P118	NAG	Gleason 6	T1c	63	11.21
P119	NAG	Gleason 6	T1c	64	4.4
P120	NAG	Gleason 6	T1c	63	3.9
P121	NAG	Gleason 6	T2a	59	4.2
P122	NAG	Gleason 6	T1c	68	4.9
P123	NAG	Gleason 6	T1c	58	4.3
P124	NAG	Gleason 6	T1c	63	5.7
P125	NAG	Gleason 6	T2a	59	14.3
P126	NAG	Gleason 6	T1c	57	5.6
P127	NAG	Gleason 6	T1c	48	7.7
P128	NAG	Gleason 6	T1c	59	3.43
P129	NAG	Gleason 6	T1c	57	19.6
P130	NAG	Gleason 6	T1c	56	5
P131	NAG	Gleason 6	T1c	55	3.6
P132	NAG	Gleason 6	T1c	50	2.7
P133	NAG	Gleason 6	T1c	45	2.4
P134	NAG	Gleason 6	T1c	56	5.6
P135	NAG	Gleason 6	T1c	44	2.2
P136	NAG	Gleason 6	T1c	52	11
P137	NAG	Gleason 6	T1c	59	6.2
P138	NAG	Gleason 6	T1c	58	3.18
P139	NAG	Gleason 6	T1c	52	4.6
P140	NAG	Gleason 6	T1c	47	0.75
P141	NAG	Gleason 6	T1c	61	3.12
P142	NAG	Gleason 6	T1c	69	7

## Sheet: Table S2
Table S2. Major differences between current study and our previous study (Proteomics 2016, 16 (23), 2989-2996.)
Study	Samples	Glycopeptide enrichment and data acquisition	Quantitation
Jia, X.; Chen, J.; Sun, S.; Yang, W.; Yang, S.; Shah, P., et al., Detection of aggressive prostate cancer associated glycoproteins in urine using glycoproteomics and mass spectrometry. Proteomics 2016, 16 (23), 2989-2996.	Pooled NAG urine samples and pooled AG urine samples	Glycopeptides were enriched from pooled samples and then subjected to LC-MS/MS analysis using data dependent acquisition.	Semi-quantification based on data dependent acquisition
Current study	68 NAG urine samples and 74 AG urine samples	Glycopeptides were isolated and then subjected to DIA-MS analysis for each individual sample.	DIA-MS
NAG = non-aggressive prostate cancer; AG= aggressive prostate cancer

## Sheet: Table S3
Table S3. Glycopeptide spectral library constructed using PCa urine samples, which contained 1289 unique de-N-glycopeptides corresponding to 594 glycoproteins.
ReferenceRun	PrecursorCharge	Workflow	IntModifiedPeptide	ModifiedPeptide	StrippedPeptide	iRT	iRTSourceSpecific	BGSInferenceId	IsProteotypic	LabeledPeptide	PrecursorMz	ReferenceRunQvalue	ReferenceRunMS1Response	FragmentLossType	FragmentNumber	FragmentType	FragmentCharge	FragmentMz	RelativeIntensity	ExcludeFromAssay	Database	ProteinGroups	UniProtIds	Protein Name	ProteinDescription	Organisms	OrganismId	Genes	Protein Existence	Sequence Version	FASTAName
QEHFX_EDRN_HUrine_poolDeGP_DDA_01	2		_HVEVN[+1]GSK_	_HVEVN[Asn->Asp]GSK_	HVEVNGSK	-46.5619	-46.5619	P22607	TRUE	_HVEVN[Asn->Asp]GSK_	435.719	0.00113234	1231809	noloss	3	b	1	366.177	20.3722	FALSE	sp	P22607	P22607	FGFR3_HUMAN	Fibroblast growth factor receptor 3	Homo sapiens	9606	FGFR3	1	1	Uniprot_reviewed_Human_IRT_022019_DMM
QEHFX_EDRN_HUrine_poolDeGP_DDA_01	2		_HVEVN[+1]GSK_	_HVEVN[Asn->Asp]GSK_	HVEVNGSK	-46.5619	-46.5619	P22607	TRUE	_HVEVN[Asn->Asp]GSK_	435.719	0.00113234	1231809	noloss	4	b	1	465.246	14.746	FALSE	sp	P22607	P22607	FGFR3_HUMAN	Fibroblast growth factor receptor 3	Homo sapiens	9606	FGFR3	1	1	Uniprot_reviewed_Human_IRT_022019_DMM
QEHFX_EDRN_HUrine_poolDeGP_DDA_01	2		_HVEVN[+1]GSK_	_HVEVN[Asn->Asp]GSK_	HVEVNGSK	-46.5619	-46.5619	P22607	TRUE	_HVEVN[Asn->Asp]GSK_	435.719	0.00113234	1231809	noloss	4	y	1	406.193	34.4651	FALSE	sp	P22607	P22607	FGFR3_HUMAN	Fibroblast growth factor receptor 3	Homo sapiens	9606	FGFR3	1	1	Uniprot_reviewed_Human_IRT_022019_DMM
QEHFX_EDRN_HUrine_poolDeGP_DDA_01	2		_HVEVN[+1]GSK_	_HVEVN[Asn->Asp]GSK_	HVEVNGSK	-46.5619	-46.5619	P22607	TRUE	_HVEVN[Asn->Asp]GSK_	435.719	0.00113234	1231809	noloss	5	b	1	580.273	22.5253	FALSE	sp	P22607	P22607	FGFR3_HUMAN	Fibroblast growth factor receptor 3	Homo sapiens	9606	FGFR3	1	1	Uniprot_reviewed_Human_IRT_022019_DMM
QEHFX_EDRN_HUrine_poolDeGP_DDA_01	2		_HVEVN[+1]GSK_	_HVEVN[Asn->Asp]GSK_	HVEVNGSK	-46.5619	-46.5619	P22607	TRUE	_HVEVN[Asn->Asp]GSK_	435.719	0.00113234	1231809	noloss	6	b	1	637.294	6.84629	TRUE	sp	P22607	P22607	FGFR3_HUMAN	Fibroblast growth factor receptor 3	Homo sapiens	9606	FGFR3	1	1	Uniprot_reviewed_Human_IRT_022019_DMM
QEHFX_EDRN_HUrine_poolDeGP_DDA_01	2		_HVEVN[+1]GSK_	_HVEVN[Asn->Asp]GSK_	HVEVNGSK	-46.5619	-46.5619	P22607	TRUE	_HVEVN[Asn->Asp]GSK_	435.719	0.00113234	1231809	noloss	6	y	1	634.304	40.5653	FALSE	sp	P22607	P22607	FGFR3_HUMAN	Fibroblast growth factor receptor 3	Homo sapiens	9606	FGFR3	1	1	Uniprot_reviewed_Human_IRT_022019_DMM
QEHFX_EDRN_HUrine_poolDeGP_DDA_01	2		_HVEVN[+1]GSK_	_HVEVN[Asn->Asp]GSK_	HVEVNGSK	-46.5619	-46.5619	P22607	TRUE	_HVEVN[Asn->Asp]GSK_	435.719	0.00113234	1231809	H2O	4	y	1	388.183	13.3996	TRUE	sp	P22607	P22607	FGFR3_HUMAN	Fibroblast growth factor receptor 3	Homo sapiens	9606	FGFR3	1	1	Uniprot_reviewed_Human_IRT_022019_DMM
QEHFX_EDRN_HUrine_poolDeGP_DDA_01	2		_HVEVN[+1]GSK_	_HVEVN[Asn->Asp]GSK_	HVEVNGSK	-46.5619	-46.5619	P22607	TRUE	_HVEVN[Asn->Asp]GSK_	435.719	0.00113234	1231809	H2O	6	y	1	616.294	20.9458	FALSE	sp	P22607	P22607	FGFR3_HUMAN	Fibroblast growth factor receptor 3	Homo sapiens	9606	FGFR3	1	1	Uniprot_reviewed_Human_IRT_022019_DMM
QEHFX_EDRN_HUrine_poolDeGP_DDA_01	2		_HVEVN[+1]GSK_	_HVEVN[Asn->Asp]GSK_	HVEVNGSK	-46.5619	-46.5619	P22607	TRUE	_HVEVN[Asn->Asp]GSK_	435.719	0.00113234	1231809	noloss	5	y	1	505.262	14.4675	TRUE	sp	P22607	P22607	FGFR3_HUMAN	Fibroblast growth factor receptor 3	Homo sapiens	9606	FGFR3	1	1	Uniprot_reviewed_Human_IRT_022019_DMM
QEHFX_EDRN_HUrine_poolDeGP_DDA_01	2		_KDN[+1]TTVTR_	_KDN[Asn->Asp]TTVTR_	KDNTTVTR	-49.9408	-49.9408	P11279	TRUE	_KDN[Asn->Asp]TTVTR_	468.243	0.00101966	3302162	noloss	3	y	1	375.235	8.256	FALSE	sp	P11279	P11279	LAMP1_HUMAN	Lysosome-associated membrane glycoprotein 1	Homo sapiens	9606	LAMP1	1	3	Uniprot_reviewed_Human_IRT_022019_DMM
QEHFX_EDRN_HUrine_poolDeGP_DDA_01	2		_KDN[+1]TTVTR_	_KDN[Asn->Asp]TTVTR_	KDNTTVTR	-49.9408	-49.9408	P11279	TRUE	_KDN[Asn->Asp]TTVTR_	468.243	0.00101966	3302162	noloss	4	y	1	476.283	18.866	FALSE	sp	P11279	P11279	LAMP1_HUMAN	Lysosome-associated membrane glycoprotein 1	Homo sapiens	9606	LAMP1	1	3	Uniprot_reviewed_Human_IRT_022019_DMM
QEHFX_EDRN_HUrine_poolDeGP_DDA_01	2		_KDN[+1]TTVTR_	_KDN[Asn->Asp]TTVTR_	KDNTTVTR	-49.9408	-49.9408	P11279	TRUE	_KDN[Asn->Asp]TTVTR_	468.243	0.00101966	3302162	noloss	5	y	1	577.33	60.6387	FALSE	sp	P11279	P11279	LAMP1_HUMAN	Lysosome-associated membrane glycoprotein 1	Homo sapiens	9606	LAMP1	1	3	Uniprot_reviewed_Human_IRT_022019_DMM
QEHFX_EDRN_HUrine_poolDeGP_DDA_01	2		_KDN[+1]TTVTR_	_KDN[Asn->Asp]TTVTR_	KDNTTVTR	-49.9408	-49.9408	P11279	TRUE	_KDN[Asn->Asp]TTVTR_	468.243	0.00101966	3302162	noloss	6	y	1	692.357	59.0106	FALSE	sp	P11279	P11279	LAMP1_HUMAN	Lysosome-associated membrane glycoprotein 1	Homo sapiens	9606	LAMP1	1	3	Uniprot_reviewed_Human_IRT_022019_DMM
QEHFX_EDRN_HUrine_poolDeGP_DDA_01	2		_KDN[+1]TTVTR_	_KDN[Asn->Asp]TTVTR_	KDNTTVTR	-49.9408	-49.9408	P11279	TRUE	_KDN[Asn->Asp]TTVTR_	468.243	0.00101966	3302162	noloss	7	y	1	807.384	100	FALSE	sp	P11279	P11279	LAMP1_HUMAN	Lysosome-associated membrane glycoprotein 1	Homo sapiens	9606	LAMP1	1	3	Uniprot_reviewed_Human_IRT_022019_DMM
QEHFX_EDRN_HUrine_poolDeGP_DDA_01	2		_KDN[+1]TTVTR_	_KDN[Asn->Asp]TTVTR_	KDNTTVTR	-49.9408	-49.9408	P11279	TRUE	_KDN[Asn->Asp]TTVTR_	468.243	0.00101966	3302162	NH3	3	b	1	342.13	5.29633	TRUE	sp	P11279	P11279	LAMP1_HUMAN	Lysosome-associated membrane glycoprotein 1	Homo sapiens	9606	LAMP1	1	3	Uniprot_reviewed_Human_IRT_022019_DMM
QEHFX_EDRN_HUrine_poolDeGP_DDA_01	2		_KDN[+1]TTVTR_	_KDN[Asn->Asp]TTVTR_	KDNTTVTR	-49.9408	-49.9408	P11279	TRUE	_KDN[Asn->Asp]TTVTR_	468.243	0.00101966	3302162	H2O	7	y	1	789.374	8.40598	FALSE	sp	P11279	P11279	LAMP1_HUMAN	Lysosome-associated membrane glycoprotein 1	Homo sapiens	9606	LAMP1	1	3	Uniprot_reviewed_Human_IRT_022019_DMM
QEHFX_EDRN_HUrine_poolDeGP_DDA_01	2		_RN[+1]YTGTDK_	_RN[Asn->Asp]YTGTDK_	RNYTGTDK	-53.5475	-53.5475	Q9NY27	TRUE	_RN[Asn->Asp]YTGTDK_	478.228	0	18409600	noloss	3	b	1	435.199	23.7698	TRUE	sp	Q9NY27	Q9NY27	PP4R2_HUMAN	Serine/threonine-protein phosphatase 4 regulatory subunit 2	Homo sapiens	9606	PPP4R2	1	3	Uniprot_reviewed_Human_IRT_022019_DMM
QEHFX_EDRN_HUrine_poolDeGP_DDA_01	2		_RN[+1]YTGTDK_	_RN[Asn->Asp]YTGTDK_	RNYTGTDK	-53.5475	-53.5475	Q9NY27	TRUE	_RN[Asn->Asp]YTGTDK_	478.228	0	18409600	noloss	3	y	1	363.187	11.1835	TRUE	sp	Q9NY27	Q9NY27	PP4R2_HUMAN	Serine/threonine-protein phosphatase 4 regulatory subunit 2	Homo sapiens	9606	PPP4R2	1	3	Uniprot_reviewed_Human_IRT_022019_DMM
QEHFX_EDRN_HUrine_poolDeGP_DDA_01	2		_RN[+1]YTGTDK_	_RN[Asn->Asp]YTGTDK_	RNYTGTDK	-53.5475	-53.5475	Q9NY27	TRUE	_RN[Asn->Asp]YTGTDK_	478.228	0	18409600	noloss	4	b	1	536.246	31.0539	FALSE	sp	Q9NY27	Q9NY27	PP4R2_HUMAN	Serine/threonine-protein phosphatase 4 regulatory subunit 2	Homo sapiens	9606	PPP4R2	1	3	Uniprot_reviewed_Human_IRT_022019_DMM
QEHFX_EDRN_HUrine_poolDeGP_DDA_01	2		_RN[+1]YTGTDK_	_RN[Asn->Asp]YTGTDK_	RNYTGTDK	-53.5475	-53.5475	Q9NY27	TRUE	_RN[Asn->Asp]YTGTDK_	478.228	0	18409600	noloss	4	y	1	420.209	11.0814	TRUE	sp	Q9NY27	Q9NY27	PP4R2_HUMAN	Serine/threonine-protein phosphatase 4 regulatory subunit 2	Homo sapiens	9606	PPP4R2	1	3	Uniprot_reviewed_Human_IRT_022019_DMM
QEHFX_EDRN_HUrine_poolDeGP_DDA_01	2		_RN[+1]YTGTDK_	_RN[Asn->Asp]YTGTDK_	RNYTGTDK	-53.5475	-53.5475	Q9NY27	TRUE	_RN[Asn->Asp]YTGTDK_	478.228	0	18409600	noloss	5	b	1	593.268	70.0557	FALSE	sp	Q9NY27	Q9NY27	PP4R2_HUMAN	Serine/threonine-protein phosphatase 4 regulatory subunit 2	Homo sapiens	9606	PPP4R2	1	3	Uniprot_reviewed_Human_IRT_022019_DMM
QEHFX_EDRN_HUrine_poolDeGP_DDA_01	2		_RN[+1]YTGTDK_	_RN[Asn->Asp]YTGTDK_	RNYTGTDK	-53.5475	-53.5475	Q9NY27	TRUE	_RN[Asn->Asp]YTGTDK_	478.228	0	18409600	noloss	5	y	1	521.257	9.69233	TRUE	sp	Q9NY27	Q9NY27	PP4R2_HUMAN	Serine/threonine-protein phosphatase 4 regulatory subunit 2	Homo sapiens	9606	PPP4R2	1	3	Uniprot_reviewed_Human_IRT_022019_DMM
QEHFX_EDRN_HUrine_poolDeGP_DDA_01	2		_RN[+1]YTGTDK_	_RN[Asn->Asp]YTGTDK_	RNYTGTDK	-53.5475	-53.5475	Q9NY27	TRUE	_RN[Asn->Asp]YTGTDK_	478.228	0	18409600	noloss	6	b	1	694.315	35.9719	FALSE	sp	Q9NY27	Q9NY27	PP4R2_HUMAN	Serine/threonine-protein phosphatase 4 regulatory subunit 2	Homo sapiens	9606	PPP4R2	1	3	Uniprot_reviewed_Human_IRT_022019_DMM
QEHFX_EDRN_HUrine_poolDeGP_DDA_01	2		_RN[+1]YTGTDK_	_RN[Asn->Asp]YTGTDK_	RNYTGTDK	-53.5475	-53.5475	Q9NY27	TRUE	_RN[Asn->Asp]YTGTDK_	478.228	0	18409600	noloss	6	y	1	684.32	8.20029	TRUE	sp	Q9NY27	Q9NY27	PP4R2_HUMAN	Serine/threonine-protein phosphatase 4 regulatory subunit 2	Homo sapiens	9606	PPP4R2	1	3	Uniprot_reviewed_Human_IRT_022019_DMM
QEHFX_EDRN_HUrine_poolDeGP_DDA_01	2		_RN[+1]YTGTDK_	_RN[Asn->Asp]YTGTDK_	RNYTGTDK	-53.5475	-53.5475	Q9NY27	TRUE	_RN[Asn->Asp]YTGTDK_	478.228	0	18409600	noloss	7	b	1	809.342	100	FALSE	sp	Q9NY27	Q9NY27	PP4R2_HUMAN	Serine/threonine-protein phosphatase 4 regulatory subunit 2	Homo sapiens	9606	PPP4R2	1	3	Uniprot_reviewed_Human_IRT_022019_DMM
QEHFX_EDRN_HUrine_poolDeGP_DDA_01	2		_RN[+1]YTGTDK_	_RN[Asn->Asp]YTGTDK_	RNYTGTDK	-53.5475	-53.5475	Q9NY27	TRUE	_RN[Asn->Asp]YTGTDK_	478.228	0	18409600	noloss	7	y	1	799.347	6.04754	TRUE	sp	Q9NY27	Q9NY27	PP4R2_HUMAN	Serine/threonine-protein phosphatase 4 regulatory subunit 2	Homo sapiens	9606	PPP4R2	1	3	Uniprot_reviewed_Human_IRT_022019_DMM
QEHFX_EDRN_HUrine_poolDeGP_DDA_01	2		_RN[+1]YTGTDK_	_RN[Asn->Asp]YTGTDK_	RNYTGTDK	-53.5475	-53.5475	Q9NY27	TRUE	_RN[Asn->Asp]YTGTDK_	478.228	0	18409600	NH3	3	b	1	418.172	10.386	TRUE	sp	Q9NY27	Q9NY27	PP4R2_HUMAN	Serine/threonine-protein phosphatase 4 regulatory subunit 2	Homo sapiens	9606	PPP4R2	1	3	Uniprot_reviewed_Human_IRT_022019_DMM
QEHFX_EDRN_HUrine_poolDeGP_DDA_01	2		_RN[+1]YTGTDK_	_RN[Asn->Asp]YTGTDK_	RNYTGTDK	-53.5475	-53.5475	Q9NY27	TRUE	_RN[Asn->Asp]YTGTDK_	478.228	0	18409600	H2O	3	y	1	345.177	5.10259	TRUE	sp	Q9NY27	Q9NY27	PP4R2_HUMAN	Serine/threonine-protein phosphatase 4 regulatory subunit 2	Homo sapiens	9606	PPP4R2	1	3	Uniprot_reviewed_Human_IRT_022019_DMM
QEHFX_EDRN_HUrine_poolDeGP_DDA_01	2		_RN[+1]YTGTDK_	_RN[Asn->Asp]YTGTDK_	RNYTGTDK	-53.5475	-53.5475	Q9NY27	TRUE	_RN[Asn->Asp]YTGTDK_	478.228	0	18409600	H2O	4	b	1	518.236	15.4997	TRUE	sp	Q9NY27	Q9NY27	PP4R2_HUMAN	Serine/threonine-protein phosphatase 4 regulatory subunit 2	Homo sapiens	9606	PPP4R2	1	3	Uniprot_reviewed_Human_IRT_022019_DMM
QEHFX_EDRN_HUrine_poolDeGP_DDA_01	2		_RN[+1]YTGTDK_	_RN[Asn->Asp]YTGTDK_	RNYTGTDK	-53.5475	-53.5475	Q9NY27	TRUE	_RN[Asn->Asp]YTGTDK_	478.228	0	18409600	H2O	4	y	1	402.198	7.75935	TRUE	sp	Q9NY27	Q9NY27	PP4R2_HUMAN	Serine/threonine-protein phosphatase 4 regulatory subunit 2	Homo sapiens	9606	PPP4R2	1	3	Uniprot_reviewed_Human_IRT_022019_DMM
QEHFX_EDRN_HUrine_poolDeGP_DDA_01	2		_RN[+1]YTGTDK_	_RN[Asn->Asp]YTGTDK_	RNYTGTDK	-53.5475	-53.5475	Q9NY27	TRUE	_RN[Asn->Asp]YTGTDK_	478.228	0	18409600	H2O	5	b	1	575.257	6.35197	TRUE	sp	Q9NY27	Q9NY27	PP4R2_HUMAN	Serine/threonine-protein phosphatase 4 regulatory subunit 2	Homo sapiens	9606	PPP4R2	1	3	Uniprot_reviewed_Human_IRT_022019_DMM
QEHFX_EDRN_HUrine_poolDeGP_DDA_01	2		_RN[+1]YTGTDK_	_RN[Asn->Asp]YTGTDK_	RNYTGTDK	-53.5475	-53.5475	Q9NY27	TRUE	_RN[Asn->Asp]YTGTDK_	478.228	0	18409600	NH3	5	b	1	576.241	12.6152	TRUE	sp	Q9NY27	Q9NY27	PP4R2_HUMAN	Serine/threonine-protein phosphatase 4 regulatory subunit 2	Homo sapiens	9606	PPP4R2	1	3	Uniprot_reviewed_Human_IRT_022019_DMM
QEHFX_EDRN_HUrine_poolDeGP_DDA_01	2		_RN[+1]YTGTDK_	_RN[Asn->Asp]YTGTDK_	RNYTGTDK	-53.5475	-53.5475	Q9NY27	TRUE	_RN[Asn->Asp]YTGTDK_	478.228	0	18409600	H2O	5	y	1	503.246	5.75031	TRUE	sp	Q9NY27	Q9NY27	PP4R2_HUMAN	Serine/threonine-protein phosphatase 4 regulatory subunit 2	Homo sapiens	9606	PPP4R2	1	3	Uniprot_reviewed_Human_IRT_022019_DMM
QEHFX_EDRN_HUrine_poolDeGP_DDA_01	2		_RN[+1]YTGTDK_	_RN[Asn->Asp]YTGTDK_	RNYTGTDK	-53.5475	-53.5475	Q9NY27	TRUE	_RN[Asn->Asp]YTGTDK_	478.228	0	18409600	H2O	6	b	1	676.305	40.7937	FALSE	sp	Q9NY27	Q9NY27	PP4R2_HUMAN	Serine/threonine-protein phosphatase 4 regulatory subunit 2	Homo sapiens	9606	PPP4R2	1	3	Uniprot_reviewed_Human_IRT_022019_DMM
QEHFX_EDRN_HUrine_poolDeGP_DDA_01	2		_RN[+1]YTGTDK_	_RN[Asn->Asp]YTGTDK_	RNYTGTDK	-53.5475	-53.5475	Q9NY27	TRUE	_RN[Asn->Asp]YTGTDK_	478.228	0	18409600	H2O	7	b	1	791.332	17.1003	TRUE	sp	Q9NY27	Q9NY27	PP4R2_HUMAN	Serine/threonine-protein phosphatase 4 regulatory subunit 2	Homo sapiens	9606	PPP4R2	1	3	Uniprot_reviewed_Human_IRT_022019_DMM
QEHFX_EDRN_HUrine_poolDeGP_DDA_01	2		_RN[+1]YTGTDK_	_RN[Asn->Asp]YTGTDK_	RNYTGTDK	-53.5475	-53.5475	Q9NY27	TRUE	_RN[Asn->Asp]YTGTDK_	478.228	0	18409600	NH3	7	b	1	792.316	37.2366	FALSE	sp	Q9NY27	Q9NY27	PP4R2_HUMAN	Serine/threonine-protein phosphatase 4 regulatory subunit 2	Homo sapiens	9606	PPP4R2	1	3	Uniprot_reviewed_Human_IRT_022019_DMM
QEHFX_EDRN_HUrine_poolDeGP_DDA_01	2		_DQGSAYAN[+1]R_	_DQGSAYAN[Asn->Asp]R_	DQGSAYANR	-47.3911	-47.3911	Q5ZPR3	TRUE	_DQGSAYAN[Asn->Asp]R_	491.715	0.00101966	7725268	noloss	3	b	1	301.114	7.68783	TRUE	sp	Q5ZPR3	Q5ZPR3	CD276_HUMAN	CD276 antigen	Homo sapiens	9606	CD276	1	1	Uniprot_reviewed_Human_IRT_022019_DMM
QEHFX_EDRN_HUrine_poolDeGP_DDA_01	2		_DQGSAYAN[+1]R_	_DQGSAYAN[Asn->Asp]R_	DQGSAYANR	-47.3911	-47.3911	Q5ZPR3	TRUE	_DQGSAYAN[Asn->Asp]R_	491.715	0.00101966	7725268	noloss	3	y	1	361.183	31.8412	FALSE	sp	Q5ZPR3	Q5ZPR3	CD276_HUMAN	CD276 antigen	Homo sapiens	9606	CD276	1	1	Uniprot_reviewed_Human_IRT_022019_DMM
QEHFX_EDRN_HUrine_poolDeGP_DDA_01	2		_DQGSAYAN[+1]R_	_DQGSAYAN[Asn->Asp]R_	DQGSAYANR	-47.3911	-47.3911	Q5ZPR3	TRUE	_DQGSAYAN[Asn->Asp]R_	491.715	0.00101966	7725268	noloss	4	y	1	524.246	45.685	FALSE	sp	Q5ZPR3	Q5ZPR3	CD276_HUMAN	CD276 antigen	Homo sapiens	9606	CD276	1	1	Uniprot_reviewed_Human_IRT_022019_DMM
QEHFX_EDRN_HUrine_poolDeGP_DDA_01	2		_DQGSAYAN[+1]R_	_DQGSAYAN[Asn->Asp]R_	DQGSAYANR	-47.3911	-47.3911	Q5ZPR3	TRUE	_DQGSAYAN[Asn->Asp]R_	491.715	0.00101966	7725268	noloss	5	y	1	595.283	35.3461	FALSE	sp	Q5ZPR3	Q5ZPR3	CD276_HUMAN	CD276 antigen	Homo sapiens	9606	CD276	1	1	Uniprot_reviewed_Human_IRT_022019_DMM
QEHFX_EDRN_HUrine_poolDeGP_DDA_01	2		_DQGSAYAN[+1]R_	_DQGSAYAN[Asn->Asp]R_	DQGSAYANR	-47.3911	-47.3911	Q5ZPR3	TRUE	_DQGSAYAN[Asn->Asp]R_	491.715	0.00101966	7725268	noloss	6	y	1	682.315	25.0378	FALSE	sp	Q5ZPR3	Q5ZPR3	CD276_HUMAN	CD276 antigen	Homo sapiens	9606	CD276	1	1	Uniprot_reviewed_Human_IRT_022019_DMM
QEHFX_EDRN_HUrine_poolDeGP_DDA_01	2		_DQGSAYAN[+1]R_	_DQGSAYAN[Asn->Asp]R_	DQGSAYANR	-47.3911	-47.3911	Q5ZPR3	TRUE	_DQGSAYAN[Asn->Asp]R_	491.715	0.00101966	7725268	noloss	7	y	1	739.337	100	FALSE	sp	Q5ZPR3	Q5ZPR3	CD276_HUMAN	CD276 antigen	Homo sapiens	9606	CD276	1	1	Uniprot_reviewed_Human_IRT_022019_DMM
QEHFX_EDRN_HUrine_poolDeGP_DDA_01	2		_DQGSAYAN[+1]R_	_DQGSAYAN[Asn->Asp]R_	DQGSAYANR	-47.3911	-47.3911	Q5ZPR3	TRUE	_DQGSAYAN[Asn->Asp]R_	491.715	0.00101966	7725268	NH3	3	y	1	344.156	10.7478	FALSE	sp	Q5ZPR3	Q5ZPR3	CD276_HUMAN	CD276 antigen	Homo sapiens	9606	CD276	1	1	Uniprot_reviewed_Human_IRT_022019_DMM
QEHFX_EDRN_HUrine_poolDeGP_DDA_01	2		_DQGSAYAN[+1]R_	_DQGSAYAN[Asn->Asp]R_	DQGSAYANR	-47.3911	-47.3911	Q5ZPR3	TRUE	_DQGSAYAN[Asn->Asp]R_	491.715	0.00101966	7725268	NH3	4	y	1	507.22	6.71284	TRUE	sp	Q5ZPR3	Q5ZPR3	CD276_HUMAN	CD276 antigen	Homo sapiens	9606	CD276	1	1	Uniprot_reviewed_Human_IRT_022019_DMM
QEHFX_EDRN_HUrine_poolDeGP_DDA_01	2		_DQGSAYAN[+1]R_	_DQGSAYAN[Asn->Asp]R_	DQGSAYANR	-47.3911	-47.3911	Q5ZPR3	TRUE	_DQGSAYAN[Asn->Asp]R_	491.715	0.00101966	7725268	H2O	7	y	1	721.326	9.24809	TRUE	sp	Q5ZPR3	Q5ZPR3	CD276_HUMAN	CD276 antigen	Homo sapiens	9606	CD276	1	1	Uniprot_reviewed_Human_IRT_022019_DMM
QEHFX_EDRN_HUrine_poolDeGP_DDA_01	2		_DLQAN[+1]DTGR_	_DLQAN[Asn->Asp]DTGR_	DLQANDTGR	-44.1562	-44.1562	P32004	TRUE	_DLQAN[Asn->Asp]DTGR_	495.728	0.00198781	2778629	noloss	3	b	1	357.177	8.4683	TRUE	sp	P32004	P32004	L1CAM_HUMAN	Neural cell adhesion molecule L1	Homo sapiens	9606	L1CAM	1	2	Uniprot_reviewed_Human_IRT_022019_DMM
QEHFX_EDRN_HUrine_poolDeGP_DDA_01	2		_DLQAN[+1]DTGR_	_DLQAN[Asn->Asp]DTGR_	DLQANDTGR	-44.1562	-44.1562	P32004	TRUE	_DLQAN[Asn->Asp]DTGR_	495.728	0.00198781	2778629	noloss	3	y	1	333.188	100	FALSE	sp	P32004	P32004	L1CAM_HUMAN	Neural cell adhesion molecule L1	Homo sapiens	9606	L1CAM	1	2	Uniprot_reviewed_Human_IRT_022019_DMM
QEHFX_EDRN_HUrine_poolDeGP_DDA_01	2		_DLQAN[+1]DTGR_	_DLQAN[Asn->Asp]DTGR_	DLQANDTGR	-44.1562	-44.1562	P32004	TRUE	_DLQAN[Asn->Asp]DTGR_	495.728	0.00198781	2778629	noloss	4	y	1	448.215	45.0267	FALSE	sp	P32004	P32004	L1CAM_HUMAN	Neural cell adhesion molecule L1	Homo sapiens	9606	L1CAM	1	2	Uniprot_reviewed_Human_IRT_022019_DMM
QEHFX_EDRN_HUrine_poolDeGP_DDA_01	2		_DLQAN[+1]DTGR_	_DLQAN[Asn->Asp]DTGR_	DLQANDTGR	-44.1562	-44.1562	P32004	TRUE	_DLQAN[Asn->Asp]DTGR_	495.728	0.00198781	2778629	noloss	5	y	1	563.242	41.0099	FALSE	sp	P32004	P32004	L1CAM_HUMAN	Neural cell adhesion molecule L1	Homo sapiens	9606	L1CAM	1	2	Uniprot_reviewed_Human_IRT_022019_DMM
QEHFX_EDRN_HUrine_poolDeGP_DDA_01	2		_DLQAN[+1]DTGR_	_DLQAN[Asn->Asp]DTGR_	DLQANDTGR	-44.1562	-44.1562	P32004	TRUE	_DLQAN[Asn->Asp]DTGR_	495.728	0.00198781	2778629	noloss	6	y	1	634.279	80.4478	FALSE	sp	P32004	P32004	L1CAM_HUMAN	Neural cell adhesion molecule L1	Homo sapiens	9606	L1CAM	1	2	Uniprot_reviewed_Human_IRT_022019_DMM
QEHFX_EDRN_HUrine_poolDeGP_DDA_01	2		_DLQAN[+1]DTGR_	_DLQAN[Asn->Asp]DTGR_	DLQANDTGR	-44.1562	-44.1562	P32004	TRUE	_DLQAN[Asn->Asp]DTGR_	495.728	0.00198781	2778629	noloss	7	y	1	762.338	25.8404	FALSE	sp	P32004	P32004	L1CAM_HUMAN	Neural cell adhesion molecule L1	Homo sapiens	9606	L1CAM	1	2	Uniprot_reviewed_Human_IRT_022019_DMM
QEHFX_EDRN_HUrine_poolDeGP_DDA_01	2		_DLQAN[+1]DTGR_	_DLQAN[Asn->Asp]DTGR_	DLQANDTGR	-44.1562	-44.1562	P32004	TRUE	_DLQAN[Asn->Asp]DTGR_	495.728	0.00198781	2778629	NH3	3	y	1	316.162	6.72788	TRUE	sp	P32004	P32004	L1CAM_HUMAN	Neural cell adhesion molecule L1	Homo sapiens	9606	L1CAM	1	2	Uniprot_reviewed_Human_IRT_022019_DMM
QEHFX_EDRN_HUrine_poolDeGP_DDA_01	2		_DLQAN[+1]DTGR_	_DLQAN[Asn->Asp]DTGR_	DLQANDTGR	-44.1562	-44.1562	P32004	TRUE	_DLQAN[Asn->Asp]DTGR_	495.728	0.00198781	2778629	H2O	4	y	1	430.204	5.09096	TRUE	sp	P32004	P32004	L1CAM_HUMAN	Neural cell adhesion molecule L1	Homo sapiens	9606	L1CAM	1	2	Uniprot_reviewed_Human_IRT_022019_DMM
QEHFX_EDRN_HUrine_poolDeGP_DDA_01	2		_DLQAN[+1]DTGR_	_DLQAN[Asn->Asp]DTGR_	DLQANDTGR	-44.1562	-44.1562	P32004	TRUE	_DLQAN[Asn->Asp]DTGR_	495.728	0.00198781	2778629	H2O	7	y	2	372.667	13.4328	TRUE	sp	P32004	P32004	L1CAM_HUMAN	Neural cell adhesion molecule L1	Homo sapiens	9606	L1CAM	1	2	Uniprot_reviewed_Human_IRT_022019_DMM
QEHFX_EDRN_HUrine_poolDeGP_DDA_01	2		_DLQAN[+1]DTGR_	_DLQAN[Asn->Asp]DTGR_	DLQANDTGR	-44.1562	-44.1562	P32004	TRUE	_DLQAN[Asn->Asp]DTGR_	495.728	0.00198781	2778629	NH3	7	y	1	745.311	29.236	FALSE	sp	P32004	P32004	L1CAM_HUMAN	Neural cell adhesion molecule L1	Homo sapiens	9606	L1CAM	1	2	Uniprot_reviewed_Human_IRT_022019_DMM
QEHFX_EDRN_HUrine_poolDeGP_DDA_01	2		_VVSETN[+1]DTK_	_VVSETN[Asn->Asp]DTK_	VVSETNDTK	-49.2777	-49.2777	P05783	TRUE	_VVSETN[Asn->Asp]DTK_	497.24	0.00367377	48638440	noloss	3	y	1	363.187	24.5812	FALSE	sp	P05783	P05783	K1C18_HUMAN	Keratin, type I cytoskeletal 18	Homo sapiens	9606	KRT18	1	2	Uniprot_reviewed_Human_IRT_022019_DMM
QEHFX_EDRN_HUrine_poolDeGP_DDA_01	2		_VVSETN[+1]DTK_	_VVSETN[Asn->Asp]DTK_	VVSETNDTK	-49.2777	-49.2777	P05783	TRUE	_VVSETN[Asn->Asp]DTK_	497.24	0.00367377	48638440	noloss	4	y	1	478.214	14.2479	FALSE	sp	P05783	P05783	K1C18_HUMAN	Keratin, type I cytoskeletal 18	Homo sapiens	9606	KRT18	1	2	Uniprot_reviewed_Human_IRT_022019_DMM
QEHFX_EDRN_HUrine_poolDeGP_DDA_01	2		_VVSETN[+1]DTK_	_VVSETN[Asn->Asp]DTK_	VVSETNDTK	-49.2777	-49.2777	P05783	TRUE	_VVSETN[Asn->Asp]DTK_	497.24	0.00367377	48638440	noloss	5	y	1	579.262	43.1685	FALSE	sp	P05783	P05783	K1C18_HUMAN	Keratin, type I cytoskeletal 18	Homo sapiens	9606	KRT18	1	2	Uniprot_reviewed_Human_IRT_022019_DMM
QEHFX_EDRN_HUrine_poolDeGP_DDA_01	2		_VVSETN[+1]DTK_	_VVSETN[Asn->Asp]DTK_	VVSETNDTK	-49.2777	-49.2777	P05783	TRUE	_VVSETN[Asn->Asp]DTK_	497.24	0.00367377	48638440	noloss	6	y	1	708.305	8.96417	FALSE	sp	P05783	P05783	K1C18_HUMAN	Keratin, type I cytoskeletal 18	Homo sapiens	9606	KRT18	1	2	Uniprot_reviewed_Human_IRT_022019_DMM
QEHFX_EDRN_HUrine_poolDeGP_DDA_01	2		_VVSETN[+1]DTK_	_VVSETN[Asn->Asp]DTK_	VVSETNDTK	-49.2777	-49.2777	P05783	TRUE	_VVSETN[Asn->Asp]DTK_	497.24	0.00367377	48638440	noloss	7	y	1	795.337	100	FALSE	sp	P05783	P05783	K1C18_HUMAN	Keratin, type I cytoskeletal 18	Homo sapiens	9606	KRT18	1	2	Uniprot_reviewed_Human_IRT_022019_DMM
QEHFX_EDRN_HUrine_poolDeGP_DDA_01	2		_VVSETN[+1]DTK_	_VVSETN[Asn->Asp]DTK_	VVSETNDTK	-49.2777	-49.2777	P05783	TRUE	_VVSETN[Asn->Asp]DTK_	497.24	0.00367377	48638440	H2O	3	y	1	345.177	5.79049	TRUE	sp	P05783	P05783	K1C18_HUMAN	Keratin, type I cytoskeletal 18	Homo sapiens	9606	KRT18	1	2	Uniprot_reviewed_Human_IRT_022019_DMM
QEHFX_EDRN_HUrine_poolDeGP_DDA_01	2		_VVSETN[+1]DTK_	_VVSETN[Asn->Asp]DTK_	VVSETNDTK	-49.2777	-49.2777	P05783	TRUE	_VVSETN[Asn->Asp]DTK_	497.24	0.00367377	48638440	H2O	5	y	1	561.251	7.21216	TRUE	sp	P05783	P05783	K1C18_HUMAN	Keratin, type I cytoskeletal 18	Homo sapiens	9606	KRT18	1	2	Uniprot_reviewed_Human_IRT_022019_DMM
QEHFX_EDRN_HUrine_poolDeGP_DDA_01	2		_VVSETN[+1]DTK_	_VVSETN[Asn->Asp]DTK_	VVSETNDTK	-49.2777	-49.2777	P05783	TRUE	_VVSETN[Asn->Asp]DTK_	497.24	0.00367377	48638440	H2O	7	y	1	777.326	13.6686	FALSE	sp	P05783	P05783	K1C18_HUMAN	Keratin, type I cytoskeletal 18	Homo sapiens	9606	KRT18	1	2	Uniprot_reviewed_Human_IRT_022019_DMM
QEHFX_EDRN_HUrine_poolDeGP_DDA_01	2		_LSYNTASN[+1]K_	_LSYNTASN[Asn->Asp]K_	LSYNTASNK	-24.5875	-24.5875	P49207	TRUE	_LSYNTASN[Asn->Asp]K_	499.743	0.00198781	701907	noloss	3	y	1	349.172	99.6607	FALSE	sp	P49207	P49207	RL34_HUMAN	60S ribosomal protein L34	Homo sapiens	9606	RPL34	1	3	Uniprot_reviewed_Human_IRT_022019_DMM
QEHFX_EDRN_HUrine_poolDeGP_DDA_01	2		_LSYNTASN[+1]K_	_LSYNTASN[Asn->Asp]K_	LSYNTASNK	-24.5875	-24.5875	P49207	TRUE	_LSYNTASN[Asn->Asp]K_	499.743	0.00198781	701907	noloss	4	y	1	420.209	53.7096	FALSE	sp	P49207	P49207	RL34_HUMAN	60S ribosomal protein L34	Homo sapiens	9606	RPL34	1	3	Uniprot_reviewed_Human_IRT_022019_DMM
QEHFX_EDRN_HUrine_poolDeGP_DDA_01	2		_LSYNTASN[+1]K_	_LSYNTASN[Asn->Asp]K_	LSYNTASNK	-24.5875	-24.5875	P49207	TRUE	_LSYNTASN[Asn->Asp]K_	499.743	0.00198781	701907	noloss	5	y	1	521.257	58.0907	FALSE	sp	P49207	P49207	RL34_HUMAN	60S ribosomal protein L34	Homo sapiens	9606	RPL34	1	3	Uniprot_reviewed_Human_IRT_022019_DMM
QEHFX_EDRN_HUrine_poolDeGP_DDA_01	2		_LSYNTASN[+1]K_	_LSYNTASN[Asn->Asp]K_	LSYNTASNK	-24.5875	-24.5875	P49207	TRUE	_LSYNTASN[Asn->Asp]K_	499.743	0.00198781	701907	noloss	6	y	1	635.299	70.1965	FALSE	sp	P49207	P49207	RL34_HUMAN	60S ribosomal protein L34	Homo sapiens	9606	RPL34	1	3	Uniprot_reviewed_Human_IRT_022019_DMM
QEHFX_EDRN_HUrine_poolDeGP_DDA_01	2		_LSYNTASN[+1]K_	_LSYNTASN[Asn->Asp]K_	LSYNTASNK	-24.5875	-24.5875	P49207	TRUE	_LSYNTASN[Asn->Asp]K_	499.743	0.00198781	701907	noloss	7	y	1	798.363	76.3092	FALSE	sp	P49207	P49207	RL34_HUMAN	60S ribosomal protein L34	Homo sapiens	9606	RPL34	1	3	Uniprot_reviewed_Human_IRT_022019_DMM
QEHFX_EDRN_HUrine_poolDeGP_DDA_01	2		_LSYNTASN[+1]K_	_LSYNTASN[Asn->Asp]K_	LSYNTASNK	-24.5875	-24.5875	P49207	TRUE	_LSYNTASN[Asn->Asp]K_	499.743	0.00198781	701907	noloss	8	y	1	885.395	100	FALSE	sp	P49207	P49207	RL34_HUMAN	60S ribosomal protein L34	Homo sapiens	9606	RPL34	1	3	Uniprot_reviewed_Human_IRT_022019_DMM
QEHFX_EDRN_HUrine_poolDeGP_DDA_01	2		_LSYNTASN[+1]K_	_LSYNTASN[Asn->Asp]K_	LSYNTASNK	-24.5875	-24.5875	P49207	TRUE	_LSYNTASN[Asn->Asp]K_	499.743	0.00198781	701907	H2O	8	y	1	867.384	19.9466	TRUE	sp	P49207	P49207	RL34_HUMAN	60S ribosomal protein L34	Homo sapiens	9606	RPL34	1	3	Uniprot_reviewed_Human_IRT_022019_DMM
QEHFX_EDRN_HUrine_poolDeGP_DDA_01	2		_LSYNTASN[+1]K_	_LSYNTASN[Asn->Asp]K_	LSYNTASNK	-24.5875	-24.5875	P49207	TRUE	_LSYNTASN[Asn->Asp]K_	499.743	0.00198781	701907	H2O	5	y	1	503.246	18.2108	TRUE	sp	P49207	P49207	RL34_HUMAN	60S ribosomal protein L34	Homo sapiens	9606	RPL34	1	3	Uniprot_reviewed_Human_IRT_022019_DMM
QEHFX_EDRN_HUrine_poolDeGP_DDA_01	2		_LSYNTASN[+1]K_	_LSYNTASN[Asn->Asp]K_	LSYNTASNK	-24.5875	-24.5875	P49207	TRUE	_LSYNTASN[Asn->Asp]K_	499.743	0.00198781	701907	H2O	6	y	1	617.289	18.2179	TRUE	sp	P49207	P49207	RL34_HUMAN	60S ribosomal protein L34	Homo sapiens	9606	RPL34	1	3	Uniprot_reviewed_Human_IRT_022019_DMM
QEHFX_EDRN_HUrine_poolDeGP_DDA_01	2		_LSYNTASN[+1]K_	_LSYNTASN[Asn->Asp]K_	LSYNTASNK	-24.5875	-24.5875	P49207	TRUE	_LSYNTASN[Asn->Asp]K_	499.743	0.00198781	701907	NH3	6	y	1	618.273	40.5744	TRUE	sp	P49207	P49207	RL34_HUMAN	60S ribosomal protein L34	Homo sapiens	9606	RPL34	1	3	Uniprot_reviewed_Human_IRT_022019_DMM
QEHFX_EDRN_HUrine_poolDeGP_DDA_01	2		_DYN[+1]VTAN[+1]SK_	_DYN[Asn->Asp]VTAN[Asn->Asp]SK_	DYNVTANSK	-28.174	-28.174	P00338	TRUE	_DYN[Asn->Asp]VTAN[Asn->Asp]SK_	507.225	0.00718719	319298	noloss	3	b	1	394.124	17.7087	FALSE	sp	P00338	P00338	LDHA_HUMAN	L-lactate dehydrogenase A chain	Homo sapiens	9606	LDHA	1	2	Uniprot_reviewed_Human_IRT_022019_DMM
QEHFX_EDRN_HUrine_poolDeGP_DDA_01	2		_DYN[+1]VTAN[+1]SK_	_DYN[Asn->Asp]VTAN[Asn->Asp]SK_	DYNVTANSK	-28.174	-28.174	P00338	TRUE	_DYN[Asn->Asp]VTAN[Asn->Asp]SK_	507.225	0.00718719	319298	noloss	3	y	1	349.172	33.1968	FALSE	sp	P00338	P00338	LDHA_HUMAN	L-lactate dehydrogenase A chain	Homo sapiens	9606	LDHA	1	2	Uniprot_reviewed_Human_IRT_022019_DMM
QEHFX_EDRN_HUrine_poolDeGP_DDA_01	2		_DYN[+1]VTAN[+1]SK_	_DYN[Asn->Asp]VTAN[Asn->Asp]SK_	DYNVTANSK	-28.174	-28.174	P00338	TRUE	_DYN[Asn->Asp]VTAN[Asn->Asp]SK_	507.225	0.00718719	319298	noloss	4	y	1	420.209	17.1606	FALSE	sp	P00338	P00338	LDHA_HUMAN	L-lactate dehydrogenase A chain	Homo sapiens	9606	LDHA	1	2	Uniprot_reviewed_Human_IRT_022019_DMM
QEHFX_EDRN_HUrine_poolDeGP_DDA_01	2		_DYN[+1]VTAN[+1]SK_	_DYN[Asn->Asp]VTAN[Asn->Asp]SK_	DYNVTANSK	-28.174	-28.174	P00338	TRUE	_DYN[Asn->Asp]VTAN[Asn->Asp]SK_	507.225	0.00718719	319298	noloss	5	y	1	521.257	13.9171	FALSE	sp	P00338	P00338	LDHA_HUMAN	L-lactate dehydrogenase A chain	Homo sapiens	9606	LDHA	1	2	Uniprot_reviewed_Human_IRT_022019_DMM
QEHFX_EDRN_HUrine_poolDeGP_DDA_01	2		_GGGGSQIN[+1]STR_	_GGGGSQIN[Asn->Asp]STR_	GGGGSQINSTR	-54.8887	-54.8887	P47974	TRUE	_GGGGSQIN[Asn->Asp]STR_	517.747	0.000461823	10394070	noloss	3	y	1	363.199	76.0426	FALSE	sp	P47974	P47974	TISD_HUMAN	mRNA decay activator protein ZFP36L2	Homo sapiens	9606	ZFP36L2	1	3	Uniprot_reviewed_Human_IRT_022019_DMM
QEHFX_EDRN_HUrine_poolDeGP_DDA_01	2		_GGGGSQIN[+1]STR_	_GGGGSQIN[Asn->Asp]STR_	GGGGSQINSTR	-54.8887	-54.8887	P47974	TRUE	_GGGGSQIN[Asn->Asp]STR_	517.747	0.000461823	10394070	noloss	4	y	1	478.226	90.5107	FALSE	sp	P47974	P47974	TISD_HUMAN	mRNA decay activator protein ZFP36L2	Homo sapiens	9606	ZFP36L2	1	3	Uniprot_reviewed_Human_IRT_022019_DMM
QEHFX_EDRN_HUrine_poolDeGP_DDA_01	2		_GGGGSQIN[+1]STR_	_GGGGSQIN[Asn->Asp]STR_	GGGGSQINSTR	-54.8887	-54.8887	P47974	TRUE	_GGGGSQIN[Asn->Asp]STR_	517.747	0.000461823	10394070	noloss	5	y	1	591.31	100	FALSE	sp	P47974	P47974	TISD_HUMAN	mRNA decay activator protein ZFP36L2	Homo sapiens	9606	ZFP36L2	1	3	Uniprot_reviewed_Human_IRT_022019_DMM
QEHFX_EDRN_HUrine_poolDeGP_DDA_01	2		_GGGGSQIN[+1]STR_	_GGGGSQIN[Asn->Asp]STR_	GGGGSQINSTR	-54.8887	-54.8887	P47974	TRUE	_GGGGSQIN[Asn->Asp]STR_	517.747	0.000461823	10394070	noloss	6	y	1	719.368	35.5652	FALSE	sp	P47974	P47974	TISD_HUMAN	mRNA decay activator protein ZFP36L2	Homo sapiens	9606	ZFP36L2	1	3	Uniprot_reviewed_Human_IRT_022019_DMM
QEHFX_EDRN_HUrine_poolDeGP_DDA_01	2		_GGGGSQIN[+1]STR_	_GGGGSQIN[Asn->Asp]STR_	GGGGSQINSTR	-54.8887	-54.8887	P47974	TRUE	_GGGGSQIN[Asn->Asp]STR_	517.747	0.000461823	10394070	noloss	7	y	1	806.4	22.1429	FALSE	sp	P47974	P47974	TISD_HUMAN	mRNA decay activator protein ZFP36L2	Homo sapiens	9606	ZFP36L2	1	3	Uniprot_reviewed_Human_IRT_022019_DMM
QEHFX_EDRN_HUrine_poolDeGP_DDA_01	2		_GGGGSQIN[+1]STR_	_GGGGSQIN[Asn->Asp]STR_	GGGGSQINSTR	-54.8887	-54.8887	P47974	TRUE	_GGGGSQIN[Asn->Asp]STR_	517.747	0.000461823	10394070	noloss	8	y	1	863.422	10.8627	TRUE	sp	P47974	P47974	TISD_HUMAN	mRNA decay activator protein ZFP36L2	Homo sapiens	9606	ZFP36L2	1	3	Uniprot_reviewed_Human_IRT_022019_DMM
QEHFX_EDRN_HUrine_poolDeGP_DDA_01	2		_GGGGSQIN[+1]STR_	_GGGGSQIN[Asn->Asp]STR_	GGGGSQINSTR	-54.8887	-54.8887	P47974	TRUE	_GGGGSQIN[Asn->Asp]STR_	517.747	0.000461823	10394070	H2O	3	y	1	345.188	6.29879	TRUE	sp	P47974	P47974	TISD_HUMAN	mRNA decay activator protein ZFP36L2	Homo sapiens	9606	ZFP36L2	1	3	Uniprot_reviewed_Human_IRT_022019_DMM
QEHFX_EDRN_HUrine_poolDeGP_DDA_01	2		_GGGGSQIN[+1]STR_	_GGGGSQIN[Asn->Asp]STR_	GGGGSQINSTR	-54.8887	-54.8887	P47974	TRUE	_GGGGSQIN[Asn->Asp]STR_	517.747	0.000461823	10394070	NH3	3	y	1	346.172	7.48491	TRUE	sp	P47974	P47974	TISD_HUMAN	mRNA decay activator protein ZFP36L2	Homo sapiens	9606	ZFP36L2	1	3	Uniprot_reviewed_Human_IRT_022019_DMM
QEHFX_EDRN_HUrine_poolDeGP_DDA_01	2		_GGGGSQIN[+1]STR_	_GGGGSQIN[Asn->Asp]STR_	GGGGSQINSTR	-54.8887	-54.8887	P47974	TRUE	_GGGGSQIN[Asn->Asp]STR_	517.747	0.000461823	10394070	H2O	4	y	1	460.215	8.17288	TRUE	sp	P47974	P47974	TISD_HUMAN	mRNA decay activator protein ZFP36L2	Homo sapiens	9606	ZFP36L2	1	3	Uniprot_reviewed_Human_IRT_022019_DMM
QEHFX_EDRN_HUrine_poolDeGP_DDA_01	2		_GGGGSQIN[+1]STR_	_GGGGSQIN[Asn->Asp]STR_	GGGGSQINSTR	-54.8887	-54.8887	P47974	TRUE	_GGGGSQIN[Asn->Asp]STR_	517.747	0.000461823	10394070	NH3	4	y	1	461.199	10.9353	TRUE	sp	P47974	P47974	TISD_HUMAN	mRNA decay activator protein ZFP36L2	Homo sapiens	9606	ZFP36L2	1	3	Uniprot_reviewed_Human_IRT_022019_DMM
QEHFX_EDRN_HUrine_poolDeGP_DDA_01	2		_GGGGSQIN[+1]STR_	_GGGGSQIN[Asn->Asp]STR_	GGGGSQINSTR	-54.8887	-54.8887	P47974	TRUE	_GGGGSQIN[Asn->Asp]STR_	517.747	0.000461823	10394070	H2O	5	y	1	573.299	5.27421	TRUE	sp	P47974	P47974	TISD_HUMAN	mRNA decay activator protein ZFP36L2	Homo sapiens	9606	ZFP36L2	1	3	Uniprot_reviewed_Human_IRT_022019_DMM
QEHFX_EDRN_HUrine_poolDeGP_DDA_01	2		_GGGGSQIN[+1]STR_	_GGGGSQIN[Asn->Asp]STR_	GGGGSQINSTR	-54.8887	-54.8887	P47974	TRUE	_GGGGSQIN[Asn->Asp]STR_	517.747	0.000461823	10394070	H2O	6	b	1	426.173	9.50665	TRUE	sp	P47974	P47974	TISD_HUMAN	mRNA decay activator protein ZFP36L2	Homo sapiens	9606	ZFP36L2	1	3	Uniprot_reviewed_Human_IRT_022019_DMM
QEHFX_EDRN_HUrine_poolDeGP_DDA_01	2		_GGGGSQIN[+1]STR_	_GGGGSQIN[Asn->Asp]STR_	GGGGSQINSTR	-54.8887	-54.8887	P47974	TRUE	_GGGGSQIN[Asn->Asp]STR_	517.747	0.000461823	10394070	H2O	6	y	2	351.182	12.8884	TRUE	sp	P47974	P47974	TISD_HUMAN	mRNA decay activator protein ZFP36L2	Homo sapiens	9606	ZFP36L2	1	3	Uniprot_reviewed_Human_IRT_022019_DMM
QEHFX_EDRN_HUrine_poolDeGP_DDA_01	2		_GGGGSQIN[+1]STR_	_GGGGSQIN[Asn->Asp]STR_	GGGGSQINSTR	-54.8887	-54.8887	P47974	TRUE	_GGGGSQIN[Asn->Asp]STR_	517.747	0.000461823	10394070	NH3	6	y	1	702.342	56.7119	FALSE	sp	P47974	P47974	TISD_HUMAN	mRNA decay activator protein ZFP36L2	Homo sapiens	9606	ZFP36L2	1	3	Uniprot_reviewed_Human_IRT_022019_DMM
QEHFX_EDRN_HUrine_poolDeGP_DDA_01	2		_KEDALN[+1]ETR_	_KEDALN[Asn->Asp]ETR_	KEDALNETR	-26.5337	-26.5337	P10909	TRUE	_KEDALN[Asn->Asp]ETR_	538.765	0.00101966	2909953	noloss	3	b	1	373.172	8.28252	TRUE	sp	P10909	P10909	CLUS_HUMAN	Clusterin	Homo sapiens	9606	CLU	1	1	Uniprot_reviewed_Human_IRT_022019_DMM
QEHFX_EDRN_HUrine_poolDeGP_DDA_01	2		_KEDALN[+1]ETR_	_KEDALN[Asn->Asp]ETR_	KEDALNETR	-26.5337	-26.5337	P10909	TRUE	_KEDALN[Asn->Asp]ETR_	538.765	0.00101966	2909953	noloss	3	y	1	405.209	53.9551	FALSE	sp	P10909	P10909	CLUS_HUMAN	Clusterin	Homo sapiens	9606	CLU	1	1	Uniprot_reviewed_Human_IRT_022019_DMM
QEHFX_EDRN_HUrine_poolDeGP_DDA_01	2		_KEDALN[+1]ETR_	_KEDALN[Asn->Asp]ETR_	KEDALNETR	-26.5337	-26.5337	P10909	TRUE	_KEDALN[Asn->Asp]ETR_	538.765	0.00101966	2909953	noloss	4	y	1	520.236	26.6028	FALSE	sp	P10909	P10909	CLUS_HUMAN	Clusterin	Homo sapiens	9606	CLU	1	1	Uniprot_reviewed_Human_IRT_022019_DMM
QEHFX_EDRN_HUrine_poolDeGP_DDA_01	2		_KEDALN[+1]ETR_	_KEDALN[Asn->Asp]ETR_	KEDALNETR	-26.5337	-26.5337	P10909	TRUE	_KEDALN[Asn->Asp]ETR_	538.765	0.00101966	2909953	noloss	5	y	1	633.32	31.0937	FALSE	sp	P10909	P10909	CLUS_HUMAN	Clusterin	Homo sapiens	9606	CLU	1	1	Uniprot_reviewed_Human_IRT_022019_DMM
QEHFX_EDRN_HUrine_poolDeGP_DDA_01	2		_KEDALN[+1]ETR_	_KEDALN[Asn->Asp]ETR_	KEDALNETR	-26.5337	-26.5337	P10909	TRUE	_KEDALN[Asn->Asp]ETR_	538.765	0.00101966	2909953	noloss	6	y	1	704.357	80.479	FALSE	sp	P10909	P10909	CLUS_HUMAN	Clusterin	Homo sapiens	9606	CLU	1	1	Uniprot_reviewed_Human_IRT_022019_DMM
QEHFX_EDRN_HUrine_poolDeGP_DDA_01	2		_KEDALN[+1]ETR_	_KEDALN[Asn->Asp]ETR_	KEDALNETR	-26.5337	-26.5337	P10909	TRUE	_KEDALN[Asn->Asp]ETR_	538.765	0.00101966	2909953	noloss	7	y	1	819.384	95.1028	FALSE	sp	P10909	P10909	CLUS_HUMAN	Clusterin	Homo sapiens	9606	CLU	1	1	Uniprot_reviewed_Human_IRT_022019_DMM
QEHFX_EDRN_HUrine_poolDeGP_DDA_01	2		_KEDALN[+1]ETR_	_KEDALN[Asn->Asp]ETR_	KEDALNETR	-26.5337	-26.5337	P10909	TRUE	_KEDALN[Asn->Asp]ETR_	538.765	0.00101966	2909953	noloss	8	y	1	948.427	100	FALSE	sp	P10909	P10909	CLUS_HUMAN	Clusterin	Homo sapiens	9606	CLU	1	1	Uniprot_reviewed_Human_IRT_022019_DMM
QEHFX_EDRN_HUrine_poolDeGP_DDA_01	2		_KEDALN[+1]ETR_	_KEDALN[Asn->Asp]ETR_	KEDALNETR	-26.5337	-26.5337	P10909	TRUE	_KEDALN[Asn->Asp]ETR_	538.765	0.00101966	2909953	H2O	3	y	1	387.199	6.60031	TRUE	sp	P10909	P10909	CLUS_HUMAN	Clusterin	Homo sapiens	9606	CLU	1	1	Uniprot_reviewed_Human_IRT_022019_DMM
QEHFX_EDRN_HUrine_poolDeGP_DDA_01	2		_KEDALN[+1]ETR_	_KEDALN[Asn->Asp]ETR_	KEDALNETR	-26.5337	-26.5337	P10909	TRUE	_KEDALN[Asn->Asp]ETR_	538.765	0.00101966	2909953	NH3	4	y	1	503.21	6.58586	TRUE	sp	P10909	P10909	CLUS_HUMAN	Clusterin	Homo sapiens	9606	CLU	1	1	Uniprot_reviewed_Human_IRT_022019_DMM
QEHFX_EDRN_HUrine_poolDeGP_DDA_01	2		_KEDALN[+1]ETR_	_KEDALN[Asn->Asp]ETR_	KEDALNETR	-26.5337	-26.5337	P10909	TRUE	_KEDALN[Asn->Asp]ETR_	538.765	0.00101966	2909953	NH3	5	y	1	616.294	5.5491	TRUE	sp	P10909	P10909	CLUS_HUMAN	Clusterin	Homo sapiens	9606	CLU	1	1	Uniprot_reviewed_Human_IRT_022019_DMM
QEHFX_EDRN_HUrine_poolDeGP_DDA_01	2		_KEDALN[+1]ETR_	_KEDALN[Asn->Asp]ETR_	KEDALNETR	-26.5337	-26.5337	P10909	TRUE	_KEDALN[Asn->Asp]ETR_	538.765	0.00101966	2909953	H2O	8	y	1	930.416	22.0077	TRUE	sp	P10909	P10909	CLUS_HUMAN	Clusterin	Homo sapiens	9606	CLU	1	1	Uniprot_reviewed_Human_IRT_022019_DMM
QEHFX_EDRN_HUrine_poolDeGP_DDA_01	2		_KEDALN[+1]ETR_	_KEDALN[Asn->Asp]ETR_	KEDALNETR	-26.5337	-26.5337	P10909	TRUE	_KEDALN[Asn->Asp]ETR_	538.765	0.00101966	2909953	NH3	7	y	1	802.358	8.83006	TRUE	sp	P10909	P10909	CLUS_HUMAN	Clusterin	Homo sapiens	9606	CLU	1	1	Uniprot_reviewed_Human_IRT_022019_DMM
QEHFX_EDRN_HUrine_poolDeGP_DDA_01	2		_KEDALN[+1]ETR_	_KEDALN[Asn->Asp]ETR_	KEDALNETR	-26.5337	-26.5337	P10909	TRUE	_KEDALN[Asn->Asp]ETR_	538.765	0.00101966	2909953	NH3	3	y	1	388.183	6.24857	TRUE	sp	P10909	P10909	CLUS_HUMAN	Clusterin	Homo sapiens	9606	CLU	1	1	Uniprot_reviewed_Human_IRT_022019_DMM
QEHFX_EDRN_HUrine_poolDeGP_DDA_01	2		_DRN[+1]NTEVER_	_DRN[Asn->Asp]NTEVER_	DRNNTEVER	-48.7596	-48.7596	Q63HN8	TRUE	_DRN[Asn->Asp]NTEVER_	567.263	0	717881	noloss	3	b	1	387.162	37.0552	TRUE	sp	Q63HN8	Q63HN8	RN213_HUMAN	E3 ubiquitin-protein ligase RNF213	Homo sapiens	9606	RNF213	1	3	Uniprot_reviewed_Human_IRT_022019_DMM
QEHFX_EDRN_HUrine_poolDeGP_DDA_01	2		_DRN[+1]NTEVER_	_DRN[Asn->Asp]NTEVER_	DRNNTEVER	-48.7596	-48.7596	Q63HN8	TRUE	_DRN[Asn->Asp]NTEVER_	567.263	0	717881	noloss	3	y	1	403.23	66.7006	FALSE	sp	Q63HN8	Q63HN8	RN213_HUMAN	E3 ubiquitin-protein ligase RNF213	Homo sapiens	9606	RNF213	1	3	Uniprot_reviewed_Human_IRT_022019_DMM
QEHFX_EDRN_HUrine_poolDeGP_DDA_01	2		_DRN[+1]NTEVER_	_DRN[Asn->Asp]NTEVER_	DRNNTEVER	-48.7596	-48.7596	Q63HN8	TRUE	_DRN[Asn->Asp]NTEVER_	567.263	0	717881	noloss	4	y	1	532.273	28.3031	TRUE	sp	Q63HN8	Q63HN8	RN213_HUMAN	E3 ubiquitin-protein ligase RNF213	Homo sapiens	9606	RNF213	1	3	Uniprot_reviewed_Human_IRT_022019_DMM
QEHFX_EDRN_HUrine_poolDeGP_DDA_01	2		_DRN[+1]NTEVER_	_DRN[Asn->Asp]NTEVER_	DRNNTEVER	-48.7596	-48.7596	Q63HN8	TRUE	_DRN[Asn->Asp]NTEVER_	567.263	0	717881	noloss	5	b	1	602.253	25.0728	TRUE	sp	Q63HN8	Q63HN8	RN213_HUMAN	E3 ubiquitin-protein ligase RNF213	Homo sapiens	9606	RNF213	1	3	Uniprot_reviewed_Human_IRT_022019_DMM
QEHFX_EDRN_HUrine_poolDeGP_DDA_01	2		_DRN[+1]NTEVER_	_DRN[Asn->Asp]NTEVER_	DRNNTEVER	-48.7596	-48.7596	Q63HN8	TRUE	_DRN[Asn->Asp]NTEVER_	567.263	0	717881	noloss	5	y	1	633.32	33.7059	TRUE	sp	Q63HN8	Q63HN8	RN213_HUMAN	E3 ubiquitin-protein ligase RNF213	Homo sapiens	9606	RNF213	1	3	Uniprot_reviewed_Human_IRT_022019_DMM
QEHFX_EDRN_HUrine_poolDeGP_DDA_01	2		_DRN[+1]NTEVER_	_DRN[Asn->Asp]NTEVER_	DRNNTEVER	-48.7596	-48.7596	Q63HN8	TRUE	_DRN[Asn->Asp]NTEVER_	567.263	0	717881	noloss	6	b	1	731.295	100	FALSE	sp	Q63HN8	Q63HN8	RN213_HUMAN	E3 ubiquitin-protein ligase RNF213	Homo sapiens	9606	RNF213	1	3	Uniprot_reviewed_Human_IRT_022019_DMM
QEHFX_EDRN_HUrine_poolDeGP_DDA_01	2		_DRN[+1]NTEVER_	_DRN[Asn->Asp]NTEVER_	DRNNTEVER	-48.7596	-48.7596	Q63HN8	TRUE	_DRN[Asn->Asp]NTEVER_	567.263	0	717881	noloss	6	y	1	747.363	52.1898	FALSE	sp	Q63HN8	Q63HN8	RN213_HUMAN	E3 ubiquitin-protein ligase RNF213	Homo sapiens	9606	RNF213	1	3	Uniprot_reviewed_Human_IRT_022019_DMM
QEHFX_EDRN_HUrine_poolDeGP_DDA_01	2		_DRN[+1]NTEVER_	_DRN[Asn->Asp]NTEVER_	DRNNTEVER	-48.7596	-48.7596	Q63HN8	TRUE	_DRN[Asn->Asp]NTEVER_	567.263	0	717881	noloss	7	b	1	830.364	37.1534	TRUE	sp	Q63HN8	Q63HN8	RN213_HUMAN	E3 ubiquitin-protein ligase RNF213	Homo sapiens	9606	RNF213	1	3	Uniprot_reviewed_Human_IRT_022019_DMM
QEHFX_EDRN_HUrine_poolDeGP_DDA_01	2		_DRN[+1]NTEVER_	_DRN[Asn->Asp]NTEVER_	DRNNTEVER	-48.7596	-48.7596	Q63HN8	TRUE	_DRN[Asn->Asp]NTEVER_	567.263	0	717881	noloss	7	y	1	862.39	71.1634	FALSE	sp	Q63HN8	Q63HN8	RN213_HUMAN	E3 ubiquitin-protein ligase RNF213	Homo sapiens	9606	RNF213	1	3	Uniprot_reviewed_Human_IRT_022019_DMM
QEHFX_EDRN_HUrine_poolDeGP_DDA_01	2		_DRN[+1]NTEVER_	_DRN[Asn->Asp]NTEVER_	DRNNTEVER	-48.7596	-48.7596	Q63HN8	TRUE	_DRN[Asn->Asp]NTEVER_	567.263	0	717881	noloss	8	b	1	959.406	50.6757	FALSE	sp	Q63HN8	Q63HN8	RN213_HUMAN	E3 ubiquitin-protein ligase RNF213	Homo sapiens	9606	RNF213	1	3	Uniprot_reviewed_Human_IRT_022019_DMM
QEHFX_EDRN_HUrine_poolDeGP_DDA_01	2		_DRN[+1]NTEVER_	_DRN[Asn->Asp]NTEVER_	DRNNTEVER	-48.7596	-48.7596	Q63HN8	TRUE	_DRN[Asn->Asp]NTEVER_	567.263	0	717881	noloss	8	y	2	509.749	47.7777	FALSE	sp	Q63HN8	Q63HN8	RN213_HUMAN	E3 ubiquitin-protein ligase RNF213	Homo sapiens	9606	RNF213	1	3	Uniprot_reviewed_Human_IRT_022019_DMM
QEHFX_EDRN_HUrine_poolDeGP_DDA_01	2		_DRN[+1]NTEVER_	_DRN[Asn->Asp]NTEVER_	DRNNTEVER	-48.7596	-48.7596	Q63HN8	TRUE	_DRN[Asn->Asp]NTEVER_	567.263	0	717881	NH3	3	y	1	386.203	15.0435	TRUE	sp	Q63HN8	Q63HN8	RN213_HUMAN	E3 ubiquitin-protein ligase RNF213	Homo sapiens	9606	RNF213	1	3	Uniprot_reviewed_Human_IRT_022019_DMM
QEHFX_EDRN_HUrine_poolDeGP_DDA_01	2		_DRN[+1]NTEVER_	_DRN[Asn->Asp]NTEVER_	DRNNTEVER	-48.7596	-48.7596	Q63HN8	TRUE	_DRN[Asn->Asp]NTEVER_	567.263	0	717881	NH3	6	y	1	730.337	18.3097	TRUE	sp	Q63HN8	Q63HN8	RN213_HUMAN	E3 ubiquitin-protein ligase RNF213	Homo sapiens	9606	RNF213	1	3	Uniprot_reviewed_Human_IRT_022019_DMM
QEHFX_EDRN_HUrine_poolDeGP_DDA_01	2		_DRN[+1]NTEVER_	_DRN[Asn->Asp]NTEVER_	DRNNTEVER	-48.7596	-48.7596	Q63HN8	TRUE	_DRN[Asn->Asp]NTEVER_	567.263	0	717881	H2O	7	y	1	844.38	20.6878	TRUE	sp	Q63HN8	Q63HN8	RN213_HUMAN	E3 ubiquitin-protein ligase RNF213	Homo sapiens	9606	RNF213	1	3	Uniprot_reviewed_Human_IRT_022019_DMM
QEHFX_EDRN_HUrine_poolDeGP_DDA_01	2		_DRN[+1]NTEVER_	_DRN[Asn->Asp]NTEVER_	DRNNTEVER	-48.7596	-48.7596	Q63HN8	TRUE	_DRN[Asn->Asp]NTEVER_	567.263	0	717881	NH3	3	b	1	370.136	16.8571	TRUE	sp	Q63HN8	Q63HN8	RN213_HUMAN	E3 ubiquitin-protein ligase RNF213	Homo sapiens	9606	RNF213	1	3	Uniprot_reviewed_Human_IRT_022019_DMM
QEHFX_EDRN_HUrine_poolDeGP_DDA_01	2		_DRN[+1]NTEVER_	_DRN[Asn->Asp]NTEVER_	DRNNTEVER	-48.7596	-48.7596	Q63HN8	TRUE	_DRN[Asn->Asp]NTEVER_	567.263	0	717881	H2O	5	b	1	584.242	12.6242	TRUE	sp	Q63HN8	Q63HN8	RN213_HUMAN	E3 ubiquitin-protein ligase RNF213	Homo sapiens	9606	RNF213	1	3	Uniprot_reviewed_Human_IRT_022019_DMM
QEHFX_EDRN_HUrine_poolDeGP_DDA_01	2		_DRN[+1]NTEVER_	_DRN[Asn->Asp]NTEVER_	DRNNTEVER	-48.7596	-48.7596	Q63HN8	TRUE	_DRN[Asn->Asp]NTEVER_	567.263	0	717881	NH3	6	b	1	714.269	12.8681	TRUE	sp	Q63HN8	Q63HN8	RN213_HUMAN	E3 ubiquitin-protein ligase RNF213	Homo sapiens	9606	RNF213	1	3	Uniprot_reviewed_Human_IRT_022019_DMM
QEHFX_EDRN_HUrine_poolDeGP_DDA_01	2		_KTN[+1]ESVSEPR_	_KTN[Asn->Asp]ESVSEPR_	KTNESVSEPR	-44.0149	-44.0149	Q13433	TRUE	_KTN[Asn->Asp]ESVSEPR_	574.283	0.00746188	783659	noloss	4	y	1	488.246	16.7997	FALSE	sp	Q13433	Q13433	S39A6_HUMAN	Zinc transporter ZIP6	Homo sapiens	9606	SLC39A6	1	3	Uniprot_reviewed_Human_IRT_022019_DMM
QEHFX_EDRN_HUrine_poolDeGP_DDA_01	2		_KTN[+1]ESVSEPR_	_KTN[Asn->Asp]ESVSEPR_	KTNESVSEPR	-44.0149	-44.0149	Q13433	TRUE	_KTN[Asn->Asp]ESVSEPR_	574.283	0.00746188	783659	noloss	5	y	1	587.315	8.29238	FALSE	sp	Q13433	Q13433	S39A6_HUMAN	Zinc transporter ZIP6	Homo sapiens	9606	SLC39A6	1	3	Uniprot_reviewed_Human_IRT_022019_DMM
QEHFX_EDRN_HUrine_poolDeGP_DDA_01	2		_KTN[+1]ESVSEPR_	_KTN[Asn->Asp]ESVSEPR_	KTNESVSEPR	-44.0149	-44.0149	Q13433	TRUE	_KTN[Asn->Asp]ESVSEPR_	574.283	0.00746188	783659	noloss	6	y	1	674.347	26.1389	FALSE	sp	Q13433	Q13433	S39A6_HUMAN	Zinc transporter ZIP6	Homo sapiens	9606	SLC39A6	1	3	Uniprot_reviewed_Human_IRT_022019_DMM
QEHFX_EDRN_HUrine_poolDeGP_DDA_01	2		_KTN[+1]ESVSEPR_	_KTN[Asn->Asp]ESVSEPR_	KTNESVSEPR	-44.0149	-44.0149	Q13433	TRUE	_KTN[Asn->Asp]ESVSEPR_	574.283	0.00746188	783659	noloss	7	y	1	803.389	23.6001	FALSE	sp	Q13433	Q13433	S39A6_HUMAN	Zinc transporter ZIP6	Homo sapiens	9606	SLC39A6	1	3	Uniprot_reviewed_Human_IRT_022019_DMM
QEHFX_EDRN_HUrine_poolDeGP_DDA_01	2		_KTN[+1]ESVSEPR_	_KTN[Asn->Asp]ESVSEPR_	KTNESVSEPR	-44.0149	-44.0149	Q13433	TRUE	_KTN[Asn->Asp]ESVSEPR_	574.283	0.00746188	783659	noloss	8	y	1	918.416	46.0801	FALSE	sp	Q13433	Q13433	S39A6_HUMAN	Zinc transporter ZIP6	Homo sapiens	9606	SLC39A6	1	3	Uniprot_reviewed_Human_IRT_022019_DMM
QEHFX_EDRN_HUrine_poolDeGP_DDA_01	2		_KTN[+1]ESVSEPR_	_KTN[Asn->Asp]ESVSEPR_	KTNESVSEPR	-44.0149	-44.0149	Q13433	TRUE	_KTN[Asn->Asp]ESVSEPR_	574.283	0.00746188	783659	noloss	9	y	1	1019.46	54.8337	FALSE	sp	Q13433	Q13433	S39A6_HUMAN	Zinc transporter ZIP6	Homo sapiens	9606	SLC39A6	1	3	Uniprot_reviewed_Human_IRT_022019_DMM
QEHFX_EDRN_HUrine_poolDeGP_DDA_01	2		_KTN[+1]ESVSEPR_	_KTN[Asn->Asp]ESVSEPR_	KTNESVSEPR	-44.0149	-44.0149	Q13433	TRUE	_KTN[Asn->Asp]ESVSEPR_	574.283	0.00746188	783659	H2O	7	y	1	785.379	5.11553	TRUE	sp	Q13433	Q13433	S39A6_HUMAN	Zinc transporter ZIP6	Homo sapiens	9606	SLC39A6	1	3	Uniprot_reviewed_Human_IRT_022019_DMM
QEHFX_EDRN_HUrine_poolDeGP_DDA_01	2		_VHDRN[+1]ATVDK_	_VHDRN[Asn->Asp]ATVDK_	VHDRNATVDK	-44.1447	-44.1447	Q8WV22	TRUE	_VHDRN[Asn->Asp]ATVDK_	578.291	0	1198374	noloss	3	b	1	352.162	17.3601	TRUE	sp	Q8WV22	Q8WV22	NSE1_HUMAN	Non-structural maintenance of chromosomes element 1 homolog	Homo sapiens	9606	NSMCE1	1	5	Uniprot_reviewed_Human_IRT_022019_DMM
QEHFX_EDRN_HUrine_poolDeGP_DDA_01	2		_VHDRN[+1]ATVDK_	_VHDRN[Asn->Asp]ATVDK_	VHDRNATVDK	-44.1447	-44.1447	Q8WV22	TRUE	_VHDRN[Asn->Asp]ATVDK_	578.291	0	1198374	noloss	3	y	1	361.208	17.4168	TRUE	sp	Q8WV22	Q8WV22	NSE1_HUMAN	Non-structural maintenance of chromosomes element 1 homolog	Homo sapiens	9606	NSMCE1	1	5	Uniprot_reviewed_Human_IRT_022019_DMM
QEHFX_EDRN_HUrine_poolDeGP_DDA_01	2		_VHDRN[+1]ATVDK_	_VHDRN[Asn->Asp]ATVDK_	VHDRNATVDK	-44.1447	-44.1447	Q8WV22	TRUE	_VHDRN[Asn->Asp]ATVDK_	578.291	0	1198374	noloss	4	b	1	508.263	8.29356	TRUE	sp	Q8WV22	Q8WV22	NSE1_HUMAN	Non-structural maintenance of chromosomes element 1 homolog	Homo sapiens	9606	NSMCE1	1	5	Uniprot_reviewed_Human_IRT_022019_DMM
QEHFX_EDRN_HUrine_poolDeGP_DDA_01	2		_VHDRN[+1]ATVDK_	_VHDRN[Asn->Asp]ATVDK_	VHDRNATVDK	-44.1447	-44.1447	Q8WV22	TRUE	_VHDRN[Asn->Asp]ATVDK_	578.291	0	1198374	noloss	5	b	1	623.29	29.1188	FALSE	sp	Q8WV22	Q8WV22	NSE1_HUMAN	Non-structural maintenance of chromosomes element 1 homolog	Homo sapiens	9606	NSMCE1	1	5	Uniprot_reviewed_Human_IRT_022019_DMM
QEHFX_EDRN_HUrine_poolDeGP_DDA_01	2		_VHDRN[+1]ATVDK_	_VHDRN[Asn->Asp]ATVDK_	VHDRNATVDK	-44.1447	-44.1447	Q8WV22	TRUE	_VHDRN[Asn->Asp]ATVDK_	578.291	0	1198374	noloss	6	b	1	694.327	17.8206	TRUE	sp	Q8WV22	Q8WV22	NSE1_HUMAN	Non-structural maintenance of chromosomes element 1 homolog	Homo sapiens	9606	NSMCE1	1	5	Uniprot_reviewed_Human_IRT_022019_DMM
QEHFX_EDRN_HUrine_poolDeGP_DDA_01	2		_VHDRN[+1]ATVDK_	_VHDRN[Asn->Asp]ATVDK_	VHDRNATVDK	-44.1447	-44.1447	Q8WV22	TRUE	_VHDRN[Asn->Asp]ATVDK_	578.291	0	1198374	noloss	7	b	1	795.374	27.656	FALSE	sp	Q8WV22	Q8WV22	NSE1_HUMAN	Non-structural maintenance of chromosomes element 1 homolog	Homo sapiens	9606	NSMCE1	1	5	Uniprot_reviewed_Human_IRT_022019_DMM
QEHFX_EDRN_HUrine_poolDeGP_DDA_01	2		_VHDRN[+1]ATVDK_	_VHDRN[Asn->Asp]ATVDK_	VHDRNATVDK	-44.1447	-44.1447	Q8WV22	TRUE	_VHDRN[Asn->Asp]ATVDK_	578.291	0	1198374	noloss	7	y	1	804.421	13.6179	TRUE	sp	Q8WV22	Q8WV22	NSE1_HUMAN	Non-structural maintenance of chromosomes element 1 homolog	Homo sapiens	9606	NSMCE1	1	5	Uniprot_reviewed_Human_IRT_022019_DMM
QEHFX_EDRN_HUrine_poolDeGP_DDA_01	2		_VHDRN[+1]ATVDK_	_VHDRN[Asn->Asp]ATVDK_	VHDRNATVDK	-44.1447	-44.1447	Q8WV22	TRUE	_VHDRN[Asn->Asp]ATVDK_	578.291	0	1198374	noloss	8	b	1	894.443	22.5678	FALSE	sp	Q8WV22	Q8WV22	NSE1_HUMAN	Non-structural maintenance of chromosomes element 1 homolog	Homo sapiens	9606	NSMCE1	1	5	Uniprot_reviewed_Human_IRT_022019_DMM
QEHFX_EDRN_HUrine_poolDeGP_DDA_01	2		_VHDRN[+1]ATVDK_	_VHDRN[Asn->Asp]ATVDK_	VHDRNATVDK	-44.1447	-44.1447	Q8WV22	TRUE	_VHDRN[Asn->Asp]ATVDK_	578.291	0	1198374	noloss	8	y	1	919.448	22.4197	FALSE	sp	Q8WV22	Q8WV22	NSE1_HUMAN	Non-structural maintenance of chromosomes element 1 homolog	Homo sapiens	9606	NSMCE1	1	5	Uniprot_reviewed_Human_IRT_022019_DMM
QEHFX_EDRN_HUrine_poolDeGP_DDA_01	2		_VHDRN[+1]ATVDK_	_VHDRN[Asn->Asp]ATVDK_	VHDRNATVDK	-44.1447	-44.1447	Q8WV22	TRUE	_VHDRN[Asn->Asp]ATVDK_	578.291	0	1198374	noloss	9	b	1	1009.47	61.6713	FALSE	sp	Q8WV22	Q8WV22	NSE1_HUMAN	Non-structural maintenance of chromosomes element 1 homolog	Homo sapiens	9606	NSMCE1	1	5	Uniprot_reviewed_Human_IRT_022019_DMM
QEHFX_EDRN_HUrine_poolDeGP_DDA_01	2		_VHDRN[+1]ATVDK_	_VHDRN[Asn->Asp]ATVDK_	VHDRNATVDK	-44.1447	-44.1447	Q8WV22	TRUE	_VHDRN[Asn->Asp]ATVDK_	578.291	0	1198374	NH3	6	b	1	677.3	7.12891	TRUE	sp	Q8WV22	Q8WV22	NSE1_HUMAN	Non-structural maintenance of chromosomes element 1 homolog	Homo sapiens	9606	NSMCE1	1	5	Uniprot_reviewed_Human_IRT_022019_DMM
QEHFX_EDRN_HUrine_poolDeGP_DDA_01	2		_VHDRN[+1]ATVDK_	_VHDRN[Asn->Asp]ATVDK_	VHDRNATVDK	-44.1447	-44.1447	Q8WV22	TRUE	_VHDRN[Asn->Asp]ATVDK_	578.291	0	1198374	H2O	7	b	1	777.364	43.8085	FALSE	sp	Q8WV22	Q8WV22	NSE1_HUMAN	Non-structural maintenance of chromosomes element 1 homolog	Homo sapiens	9606	NSMCE1	1	5	Uniprot_reviewed_Human_IRT_022019_DMM
QEHFX_EDRN_HUrine_poolDeGP_DDA_01	2		_VHDRN[+1]ATVDK_	_VHDRN[Asn->Asp]ATVDK_	VHDRNATVDK	-44.1447	-44.1447	Q8WV22	TRUE	_VHDRN[Asn->Asp]ATVDK_	578.291	0	1198374	H2O	8	b	1	876.432	14.2359	TRUE	sp	Q8WV22	Q8WV22	NSE1_HUMAN	Non-structural maintenance of chromosomes element 1 homolog	Homo sapiens	9606	NSMCE1	1	5	Uniprot_reviewed_Human_IRT_022019_DMM
QEHFX_EDRN_HUrine_poolDeGP_DDA_01	2		_VHDRN[+1]ATVDK_	_VHDRN[Asn->Asp]ATVDK_	VHDRNATVDK	-44.1447	-44.1447	Q8WV22	TRUE	_VHDRN[Asn->Asp]ATVDK_	578.291	0	1198374	noloss	5	y	1	533.293	7.8101	TRUE	sp	Q8WV22	Q8WV22	NSE1_HUMAN	Non-structural maintenance of chromosomes element 1 homolog	Homo sapiens	9606	NSMCE1	1	5	Uniprot_reviewed_Human_IRT_022019_DMM
QEHFX_EDRN_HUrine_poolDeGP_DDA_01	2		_KKEDALN[+1]ETR_	_KKEDALN[Asn->Asp]ETR_	KKEDALNETR	-24.0108	-24.0108	P10909	TRUE	_KKEDALN[Asn->Asp]ETR_	602.812	0	9405061	noloss	3	y	1	405.209	34.0632	FALSE	sp	P10909	P10909	CLUS_HUMAN	Clusterin	Homo sapiens	9606	CLU	1	1	Uniprot_reviewed_Human_IRT_022019_DMM
QEHFX_EDRN_HUrine_poolDeGP_DDA_01	2		_KKEDALN[+1]ETR_	_KKEDALN[Asn->Asp]ETR_	KKEDALNETR	-24.0108	-24.0108	P10909	TRUE	_KKEDALN[Asn->Asp]ETR_	602.812	0	9405061	noloss	4	y	1	520.236	12.2554	TRUE	sp	P10909	P10909	CLUS_HUMAN	Clusterin	Homo sapiens	9606	CLU	1	1	Uniprot_reviewed_Human_IRT_022019_DMM
QEHFX_EDRN_HUrine_poolDeGP_DDA_01	2		_KKEDALN[+1]ETR_	_KKEDALN[Asn->Asp]ETR_	KKEDALNETR	-24.0108	-24.0108	P10909	TRUE	_KKEDALN[Asn->Asp]ETR_	602.812	0	9405061	noloss	5	y	1	633.32	15.3018	TRUE	sp	P10909	P10909	CLUS_HUMAN	Clusterin	Homo sapiens	9606	CLU	1	1	Uniprot_reviewed_Human_IRT_022019_DMM
QEHFX_EDRN_HUrine_poolDeGP_DDA_01	2		_KKEDALN[+1]ETR_	_KKEDALN[Asn->Asp]ETR_	KKEDALNETR	-24.0108	-24.0108	P10909	TRUE	_KKEDALN[Asn->Asp]ETR_	602.812	0	9405061	noloss	6	y	1	704.357	54.0502	FALSE	sp	P10909	P10909	CLUS_HUMAN	Clusterin	Homo sapiens	9606	CLU	1	1	Uniprot_reviewed_Human_IRT_022019_DMM
QEHFX_EDRN_HUrine_poolDeGP_DDA_01	2		_KKEDALN[+1]ETR_	_KKEDALN[Asn->Asp]ETR_	KKEDALNETR	-24.0108	-24.0108	P10909	TRUE	_KKEDALN[Asn->Asp]ETR_	602.812	0	9405061	noloss	7	y	1	819.384	39.7026	FALSE	sp	P10909	P10909	CLUS_HUMAN	Clusterin	Homo sapiens	9606	CLU	1	1	Uniprot_reviewed_Human_IRT_022019_DMM
QEHFX_EDRN_HUrine_poolDeGP_DDA_01	2		_KKEDALN[+1]ETR_	_KKEDALN[Asn->Asp]ETR_	KKEDALNETR	-24.0108	-24.0108	P10909	TRUE	_KKEDALN[Asn->Asp]ETR_	602.812	0	9405061	noloss	8	y	1	948.427	100	FALSE	sp	P10909	P10909	CLUS_HUMAN	Clusterin	Homo sapiens	9606	CLU	1	1	Uniprot_reviewed_Human_IRT_022019_DMM
QEHFX_EDRN_HUrine_poolDeGP_DDA_01	2		_KKEDALN[+1]ETR_	_KKEDALN[Asn->Asp]ETR_	KKEDALNETR	-24.0108	-24.0108	P10909	TRUE	_KKEDALN[Asn->Asp]ETR_	602.812	0	9405061	noloss	9	y	1	1076.52	46.2356	FALSE	sp	P10909	P10909	CLUS_HUMAN	Clusterin	Homo sapiens	9606	CLU	1	1	Uniprot_reviewed_Human_IRT_022019_DMM
QEHFX_EDRN_HUrine_poolDeGP_DDA_01	2		_KKEDALN[+1]ETR_	_KKEDALN[Asn->Asp]ETR_	KKEDALNETR	-24.0108	-24.0108	P10909	TRUE	_KKEDALN[Asn->Asp]ETR_	602.812	0	9405061	H2O	8	y	1	930.416	17.1779	FALSE	sp	P10909	P10909	CLUS_HUMAN	Clusterin	Homo sapiens	9606	CLU	1	1	Uniprot_reviewed_Human_IRT_022019_DMM
QEHFX_EDRN_HUrine_poolDeGP_DDA_01	2		_DAGVVC[+57]TN[+1]ETR_	_DAGVVC[Carbamidomethyl (C)]TN[Asn->Asp]ETR_	DAGVVCTNETR	-22.9239	-22.9239	Q08380	TRUE	_DAGVVC[Carbamidomethyl (C)]TN[Asn->Asp]ETR_	611.772	0	50638420	noloss	3	y	1	405.209	23.1079	FALSE	sp	Q08380	Q08380	LG3BP_HUMAN	Galectin-3-binding protein	Homo sapiens	9606	LGALS3BP	1	1	Uniprot_reviewed_Human_IRT_022019_DMM
QEHFX_EDRN_HUrine_poolDeGP_DDA_01	2		_DAGVVC[+57]TN[+1]ETR_	_DAGVVC[Carbamidomethyl (C)]TN[Asn->Asp]ETR_	DAGVVCTNETR	-22.9239	-22.9239	Q08380	TRUE	_DAGVVC[Carbamidomethyl (C)]TN[Asn->Asp]ETR_	611.772	0	50638420	noloss	4	b	1	343.161	21.9687	FALSE	sp	Q08380	Q08380	LG3BP_HUMAN	Galectin-3-binding protein	Homo sapiens	9606	LGALS3BP	1	1	Uniprot_reviewed_Human_IRT_022019_DMM
QEHFX_EDRN_HUrine_poolDeGP_DDA_01	2		_DAGVVC[+57]TN[+1]ETR_	_DAGVVC[Carbamidomethyl (C)]TN[Asn->Asp]ETR_	DAGVVCTNETR	-22.9239	-22.9239	Q08380	TRUE	_DAGVVC[Carbamidomethyl (C)]TN[Asn->Asp]ETR_	611.772	0	50638420	noloss	4	y	1	520.236	5.0138	TRUE	sp	Q08380	Q08380	LG3BP_HUMAN	Galectin-3-binding protein	Homo sapiens	9606	LGALS3BP	1	1	Uniprot_reviewed_Human_IRT_022019_DMM
QEHFX_EDRN_HUrine_poolDeGP_DDA_01	2		_DAGVVC[+57]TN[+1]ETR_	_DAGVVC[Carbamidomethyl (C)]TN[Asn->Asp]ETR_	DAGVVCTNETR	-22.9239	-22.9239	Q08380	TRUE	_DAGVVC[Carbamidomethyl (C)]TN[Asn->Asp]ETR_	611.772	0	50638420	noloss	5	y	1	621.284	27.7555	FALSE	sp	Q08380	Q08380	LG3BP_HUMAN	Galectin-3-binding protein	Homo sapiens	9606	LGALS3BP	1	1	Uniprot_reviewed_Human_IRT_022019_DMM
QEHFX_EDRN_HUrine_poolDeGP_DDA_01	2		_DAGVVC[+57]TN[+1]ETR_	_DAGVVC[Carbamidomethyl (C)]TN[Asn->Asp]ETR_	DAGVVCTNETR	-22.9239	-22.9239	Q08380	TRUE	_DAGVVC[Carbamidomethyl (C)]TN[Asn->Asp]ETR_	611.772	0	50638420	noloss	6	y	1	781.314	66.2442	FALSE	sp	Q08380	Q08380	LG3BP_HUMAN	Galectin-3-binding protein	Homo sapiens	9606	LGALS3BP	1	1	Uniprot_reviewed_Human_IRT_022019_DMM
QEHFX_EDRN_HUrine_poolDeGP_DDA_01	2		_DAGVVC[+57]TN[+1]ETR_	_DAGVVC[Carbamidomethyl (C)]TN[Asn->Asp]ETR_	DAGVVCTNETR	-22.9239	-22.9239	Q08380	TRUE	_DAGVVC[Carbamidomethyl (C)]TN[Asn->Asp]ETR_	611.772	0	50638420	noloss	7	y	1	880.383	99.9116	FALSE	sp	Q08380	Q08380	LG3BP_HUMAN	Galectin-3-binding protein	Homo sapiens	9606	LGALS3BP	1	1	Uniprot_reviewed_Human_IRT_022019_DMM
QEHFX_EDRN_HUrine_poolDeGP_DDA_01	2		_DAGVVC[+57]TN[+1]ETR_	_DAGVVC[Carbamidomethyl (C)]TN[Asn->Asp]ETR_	DAGVVCTNETR	-22.9239	-22.9239	Q08380	TRUE	_DAGVVC[Carbamidomethyl (C)]TN[Asn->Asp]ETR_	611.772	0	50638420	noloss	9	y	1	1036.47	6.60907	FALSE	sp	Q08380	Q08380	LG3BP_HUMAN	Galectin-3-binding protein	Homo sapiens	9606	LGALS3BP	1	1	Uniprot_reviewed_Human_IRT_022019_DMM
QEHFX_EDRN_HUrine_poolDeGP_DDA_01	2		_EALENMN[+1]STLK_	_EALENMN[Asn->Asp]STLK_	EALENMNSTLK	20.2199	20.2199	O43490	TRUE	_EALENMN[Asn->Asp]STLK_	625.8	0.00746188	658712	noloss	3	y	1	361.245	34.1662	FALSE	sp	O43490	O43490	PROM1_HUMAN	Prominin-1	Homo sapiens	9606	PROM1	1	1	Uniprot_reviewed_Human_IRT_022019_DMM
QEHFX_EDRN_HUrine_poolDeGP_DDA_01	2		_EALENMN[+1]STLK_	_EALENMN[Asn->Asp]STLK_	EALENMNSTLK	20.2199	20.2199	O43490	TRUE	_EALENMN[Asn->Asp]STLK_	625.8	0.00746188	658712	noloss	4	y	1	448.277	60.5342	FALSE	sp	O43490	O43490	PROM1_HUMAN	Prominin-1	Homo sapiens	9606	PROM1	1	1	Uniprot_reviewed_Human_IRT_022019_DMM
QEHFX_EDRN_HUrine_poolDeGP_DDA_01	2		_EALENMN[+1]STLK_	_EALENMN[Asn->Asp]STLK_	EALENMNSTLK	20.2199	20.2199	O43490	TRUE	_EALENMN[Asn->Asp]STLK_	625.8	0.00746188	658712	noloss	5	y	1	563.304	53.0321	FALSE	sp	O43490	O43490	PROM1_HUMAN	Prominin-1	Homo sapiens	9606	PROM1	1	1	Uniprot_reviewed_Human_IRT_022019_DMM
QEHFX_EDRN_HUrine_poolDeGP_DDA_01	2		_EALENMN[+1]STLK_	_EALENMN[Asn->Asp]STLK_	EALENMNSTLK	20.2199	20.2199	O43490	TRUE	_EALENMN[Asn->Asp]STLK_	625.8	0.00746188	658712	noloss	6	y	1	694.344	69.9167	FALSE	sp	O43490	O43490	PROM1_HUMAN	Prominin-1	Homo sapiens	9606	PROM1	1	1	Uniprot_reviewed_Human_IRT_022019_DMM
QEHFX_EDRN_HUrine_poolDeGP_DDA_01	2		_EALENMN[+1]STLK_	_EALENMN[Asn->Asp]STLK_	EALENMNSTLK	20.2199	20.2199	O43490	TRUE	_EALENMN[Asn->Asp]STLK_	625.8	0.00746188	658712	noloss	7	y	1	808.387	75.3541	FALSE	sp	O43490	O43490	PROM1_HUMAN	Prominin-1	Homo sapiens	9606	PROM1	1	1	Uniprot_reviewed_Human_IRT_022019_DMM
QEHFX_EDRN_HUrine_poolDeGP_DDA_01	2		_SC[+57]IN[+1]ESAIDSR_	_SC[Carbamidomethyl (C)]IN[Asn->Asp]ESAIDSR_	SCINESAIDSR	-2.09127	-2.09127	P08473	TRUE	_SC[Carbamidomethyl (C)]IN[Asn->Asp]ESAIDSR_	626.777	0	2312606	noloss	3	b	1	361.154	5.50337	TRUE	sp	P08473	P08473	NEP_HUMAN	Neprilysin	Homo sapiens	9606	MME	1	2	Uniprot_reviewed_Human_IRT_022019_DMM
QEHFX_EDRN_HUrine_poolDeGP_DDA_01	2		_SC[+57]IN[+1]ESAIDSR_	_SC[Carbamidomethyl (C)]IN[Asn->Asp]ESAIDSR_	SCINESAIDSR	-2.09127	-2.09127	P08473	TRUE	_SC[Carbamidomethyl (C)]IN[Asn->Asp]ESAIDSR_	626.777	0	2312606	noloss	3	y	1	377.178	11.4514	FALSE	sp	P08473	P08473	NEP_HUMAN	Neprilysin	Homo sapiens	9606	MME	1	2	Uniprot_reviewed_Human_IRT_022019_DMM
QEHFX_EDRN_HUrine_poolDeGP_DDA_01	2		_SC[+57]IN[+1]ESAIDSR_	_SC[Carbamidomethyl (C)]IN[Asn->Asp]ESAIDSR_	SCINESAIDSR	-2.09127	-2.09127	P08473	TRUE	_SC[Carbamidomethyl (C)]IN[Asn->Asp]ESAIDSR_	626.777	0	2312606	noloss	4	y	1	490.262	6.75595	TRUE	sp	P08473	P08473	NEP_HUMAN	Neprilysin	Homo sapiens	9606	MME	1	2	Uniprot_reviewed_Human_IRT_022019_DMM
QEHFX_EDRN_HUrine_poolDeGP_DDA_01	2		_SC[+57]IN[+1]ESAIDSR_	_SC[Carbamidomethyl (C)]IN[Asn->Asp]ESAIDSR_	SCINESAIDSR	-2.09127	-2.09127	P08473	TRUE	_SC[Carbamidomethyl (C)]IN[Asn->Asp]ESAIDSR_	626.777	0	2312606	noloss	5	y	1	561.299	13.0252	FALSE	sp	P08473	P08473	NEP_HUMAN	Neprilysin	Homo sapiens	9606	MME	1	2	Uniprot_reviewed_Human_IRT_022019_DMM
QEHFX_EDRN_HUrine_poolDeGP_DDA_01	2		_SC[+57]IN[+1]ESAIDSR_	_SC[Carbamidomethyl (C)]IN[Asn->Asp]ESAIDSR_	SCINESAIDSR	-2.09127	-2.09127	P08473	TRUE	_SC[Carbamidomethyl (C)]IN[Asn->Asp]ESAIDSR_	626.777	0	2312606	noloss	6	y	1	648.331	37.7503	FALSE	sp	P08473	P08473	NEP_HUMAN	Neprilysin	Homo sapiens	9606	MME	1	2	Uniprot_reviewed_Human_IRT_022019_DMM
QEHFX_EDRN_HUrine_poolDeGP_DDA_01	2		_SC[+57]IN[+1]ESAIDSR_	_SC[Carbamidomethyl (C)]IN[Asn->Asp]ESAIDSR_	SCINESAIDSR	-2.09127	-2.09127	P08473	TRUE	_SC[Carbamidomethyl (C)]IN[Asn->Asp]ESAIDSR_	626.777	0	2312606	noloss	7	y	1	777.374	33.2893	FALSE	sp	P08473	P08473	NEP_HUMAN	Neprilysin	Homo sapiens	9606	MME	1	2	Uniprot_reviewed_Human_IRT_022019_DMM
QEHFX_EDRN_HUrine_poolDeGP_DDA_01	2		_SC[+57]IN[+1]ESAIDSR_	_SC[Carbamidomethyl (C)]IN[Asn->Asp]ESAIDSR_	SCINESAIDSR	-2.09127	-2.09127	P08473	TRUE	_SC[Carbamidomethyl (C)]IN[Asn->Asp]ESAIDSR_	626.777	0	2312606	noloss	8	y	1	892.401	73.0728	FALSE	sp	P08473	P08473	NEP_HUMAN	Neprilysin	Homo sapiens	9606	MME	1	2	Uniprot_reviewed_Human_IRT_022019_DMM
QEHFX_EDRN_HUrine_poolDeGP_DDA_01	2		_SC[+57]IN[+1]ESAIDSR_	_SC[Carbamidomethyl (C)]IN[Asn->Asp]ESAIDSR_	SCINESAIDSR	-2.09127	-2.09127	P08473	TRUE	_SC[Carbamidomethyl (C)]IN[Asn->Asp]ESAIDSR_	626.777	0	2312606	noloss	9	y	1	1005.48	62.5003	FALSE	sp	P08473	P08473	NEP_HUMAN	Neprilysin	Homo sapiens	9606	MME	1	2	Uniprot_reviewed_Human_IRT_022019_DMM
QEHFX_EDRN_HUrine_poolDeGP_DDA_01	2		_SC[+57]IN[+1]ESAIDSR_	_SC[Carbamidomethyl (C)]IN[Asn->Asp]ESAIDSR_	SCINESAIDSR	-2.09127	-2.09127	P08473	TRUE	_SC[Carbamidomethyl (C)]IN[Asn->Asp]ESAIDSR_	626.777	0	2312606	H2O	7	y	1	759.363	7.60853	TRUE	sp	P08473	P08473	NEP_HUMAN	Neprilysin	Homo sapiens	9606	MME	1	2	Uniprot_reviewed_Human_IRT_022019_DMM
QEHFX_EDRN_HUrine_poolDeGP_DDA_01	2		_TSTRN[+1]ISSEEK_	_TSTRN[Asn->Asp]ISSEEK_	TSTRNISSEEK	-43.7681	-43.7681	P13591	TRUE	_TSTRN[Asn->Asp]ISSEEK_	626.804	0.00101966	1063004	noloss	4	b	1	446.236	10.7031	TRUE	sp	P13591	P13591	NCAM1_HUMAN	Neural cell adhesion molecule 1	Homo sapiens	9606	NCAM1	1	3	Uniprot_reviewed_Human_IRT_022019_DMM
QEHFX_EDRN_HUrine_poolDeGP_DDA_01	2		_TSTRN[+1]ISSEEK_	_TSTRN[Asn->Asp]ISSEEK_	TSTRNISSEEK	-43.7681	-43.7681	P13591	TRUE	_TSTRN[Asn->Asp]ISSEEK_	626.804	0.00101966	1063004	noloss	5	b	1	561.263	38.46	FALSE	sp	P13591	P13591	NCAM1_HUMAN	Neural cell adhesion molecule 1	Homo sapiens	9606	NCAM1	1	3	Uniprot_reviewed_Human_IRT_022019_DMM
QEHFX_EDRN_HUrine_poolDeGP_DDA_01	2		_TSTRN[+1]ISSEEK_	_TSTRN[Asn->Asp]ISSEEK_	TSTRNISSEEK	-43.7681	-43.7681	P13591	TRUE	_TSTRN[Asn->Asp]ISSEEK_	626.804	0.00101966	1063004	noloss	5	y	1	579.262	12.5353	TRUE	sp	P13591	P13591	NCAM1_HUMAN	Neural cell adhesion molecule 1	Homo sapiens	9606	NCAM1	1	3	Uniprot_reviewed_Human_IRT_022019_DMM
QEHFX_EDRN_HUrine_poolDeGP_DDA_01	2		_TSTRN[+1]ISSEEK_	_TSTRN[Asn->Asp]ISSEEK_	TSTRNISSEEK	-43.7681	-43.7681	P13591	TRUE	_TSTRN[Asn->Asp]ISSEEK_	626.804	0.00101966	1063004	noloss	6	b	1	674.347	12.5236	TRUE	sp	P13591	P13591	NCAM1_HUMAN	Neural cell adhesion molecule 1	Homo sapiens	9606	NCAM1	1	3	Uniprot_reviewed_Human_IRT_022019_DMM
QEHFX_EDRN_HUrine_poolDeGP_DDA_01	2		_TSTRN[+1]ISSEEK_	_TSTRN[Asn->Asp]ISSEEK_	TSTRNISSEEK	-43.7681	-43.7681	P13591	TRUE	_TSTRN[Asn->Asp]ISSEEK_	626.804	0.00101966	1063004	noloss	7	b	1	761.379	17.6177	FALSE	sp	P13591	P13591	NCAM1_HUMAN	Neural cell adhesion molecule 1	Homo sapiens	9606	NCAM1	1	3	Uniprot_reviewed_Human_IRT_022019_DMM
QEHFX_EDRN_HUrine_poolDeGP_DDA_01	2		_TSTRN[+1]ISSEEK_	_TSTRN[Asn->Asp]ISSEEK_	TSTRNISSEEK	-43.7681	-43.7681	P13591	TRUE	_TSTRN[Asn->Asp]ISSEEK_	626.804	0.00101966	1063004	noloss	8	b	1	848.411	30.1484	FALSE	sp	P13591	P13591	NCAM1_HUMAN	Neural cell adhesion molecule 1	Homo sapiens	9606	NCAM1	1	3	Uniprot_reviewed_Human_IRT_022019_DMM
QEHFX_EDRN_HUrine_poolDeGP_DDA_01	2		_TSTRN[+1]ISSEEK_	_TSTRN[Asn->Asp]ISSEEK_	TSTRNISSEEK	-43.7681	-43.7681	P13591	TRUE	_TSTRN[Asn->Asp]ISSEEK_	626.804	0.00101966	1063004	noloss	9	b	1	977.453	100	FALSE	sp	P13591	P13591	NCAM1_HUMAN	Neural cell adhesion molecule 1	Homo sapiens	9606	NCAM1	1	3	Uniprot_reviewed_Human_IRT_022019_DMM
QEHFX_EDRN_HUrine_poolDeGP_DDA_01	2		_TSTRN[+1]ISSEEK_	_TSTRN[Asn->Asp]ISSEEK_	TSTRNISSEEK	-43.7681	-43.7681	P13591	TRUE	_TSTRN[Asn->Asp]ISSEEK_	626.804	0.00101966	1063004	noloss	10	b	1	1106.5	49.515	FALSE	sp	P13591	P13591	NCAM1_HUMAN	Neural cell adhesion molecule 1	Homo sapiens	9606	NCAM1	1	3	Uniprot_reviewed_Human_IRT_022019_DMM
QEHFX_EDRN_HUrine_poolDeGP_DDA_01	2		_TSTRN[+1]ISSEEK_	_TSTRN[Asn->Asp]ISSEEK_	TSTRNISSEEK	-43.7681	-43.7681	P13591	TRUE	_TSTRN[Asn->Asp]ISSEEK_	626.804	0.00101966	1063004	H2O	7	b	1	743.368	9.26297	TRUE	sp	P13591	P13591	NCAM1_HUMAN	Neural cell adhesion molecule 1	Homo sapiens	9606	NCAM1	1	3	Uniprot_reviewed_Human_IRT_022019_DMM
QEHFX_EDRN_HUrine_poolDeGP_DDA_01	2		_TSTRN[+1]ISSEEK_	_TSTRN[Asn->Asp]ISSEEK_	TSTRNISSEEK	-43.7681	-43.7681	P13591	TRUE	_TSTRN[Asn->Asp]ISSEEK_	626.804	0.00101966	1063004	H2O	8	b	1	830.4	22.1562	FALSE	sp	P13591	P13591	NCAM1_HUMAN	Neural cell adhesion molecule 1	Homo sapiens	9606	NCAM1	1	3	Uniprot_reviewed_Human_IRT_022019_DMM
QEHFX_EDRN_HUrine_poolDeGP_DDA_01	2		_TSTRN[+1]ISSEEK_	_TSTRN[Asn->Asp]ISSEEK_	TSTRNISSEEK	-43.7681	-43.7681	P13591	TRUE	_TSTRN[Asn->Asp]ISSEEK_	626.804	0.00101966	1063004	noloss	4	y	1	492.23	9.16662	TRUE	sp	P13591	P13591	NCAM1_HUMAN	Neural cell adhesion molecule 1	Homo sapiens	9606	NCAM1	1	3	Uniprot_reviewed_Human_IRT_022019_DMM
QEHFX_EDRN_HUrine_poolDeGP_DDA_01	2		_TSTRN[+1]ISSEEK_	_TSTRN[Asn->Asp]ISSEEK_	TSTRNISSEEK	-43.7681	-43.7681	P13591	TRUE	_TSTRN[Asn->Asp]ISSEEK_	626.804	0.00101966	1063004	noloss	6	y	1	692.346	9.77917	TRUE	sp	P13591	P13591	NCAM1_HUMAN	Neural cell adhesion molecule 1	Homo sapiens	9606	NCAM1	1	3	Uniprot_reviewed_Human_IRT_022019_DMM
QEHFX_EDRN_HUrine_poolDeGP_DDA_01	2		_TSTRN[+1]ISSEEK_	_TSTRN[Asn->Asp]ISSEEK_	TSTRNISSEEK	-43.7681	-43.7681	P13591	TRUE	_TSTRN[Asn->Asp]ISSEEK_	626.804	0.00101966	1063004	NH3	5	b	1	544.236	11.0878	TRUE	sp	P13591	P13591	NCAM1_HUMAN	Neural cell adhesion molecule 1	Homo sapiens	9606	NCAM1	1	3	Uniprot_reviewed_Human_IRT_022019_DMM
QEHFX_EDRN_HUrine_poolDeGP_DDA_01	2		_TSTRN[+1]ISSEEK_	_TSTRN[Asn->Asp]ISSEEK_	TSTRNISSEEK	-43.7681	-43.7681	P13591	TRUE	_TSTRN[Asn->Asp]ISSEEK_	626.804	0.00101966	1063004	H2O	6	y	1	674.336	14.2003	TRUE	sp	P13591	P13591	NCAM1_HUMAN	Neural cell adhesion molecule 1	Homo sapiens	9606	NCAM1	1	3	Uniprot_reviewed_Human_IRT_022019_DMM
QEHFX_EDRN_HUrine_poolDeGP_DDA_01	2		_TSTRN[+1]ISSEEK_	_TSTRN[Asn->Asp]ISSEEK_	TSTRNISSEEK	-43.7681	-43.7681	P13591	TRUE	_TSTRN[Asn->Asp]ISSEEK_	626.804	0.00101966	1063004	H2O	9	b	1	959.443	13.363	TRUE	sp	P13591	P13591	NCAM1_HUMAN	Neural cell adhesion molecule 1	Homo sapiens	9606	NCAM1	1	3	Uniprot_reviewed_Human_IRT_022019_DMM
QEHFX_EDRN_HUrine_poolDeGP_DDA_01	2		_ITSN[+1]ATSDLNIK_	_ITSN[Asn->Asp]ATSDLNIK_	ITSNATSDLNIK	11.5294	11.5294	Q16585	TRUE	_ITSN[Asn->Asp]ATSDLNIK_	639.333	0.00707339	1218944	noloss	3	y	1	374.24	42.8888	FALSE	sp	Q16585	Q16585	SGCB_HUMAN	Beta-sarcoglycan	Homo sapiens	9606	SGCB	1	1	Uniprot_reviewed_Human_IRT_022019_DMM
QEHFX_EDRN_HUrine_poolDeGP_DDA_01	2		_ITSN[+1]ATSDLNIK_	_ITSN[Asn->Asp]ATSDLNIK_	ITSNATSDLNIK	11.5294	11.5294	Q16585	TRUE	_ITSN[Asn->Asp]ATSDLNIK_	639.333	0.00707339	1218944	noloss	4	y	1	487.324	51.0964	FALSE	sp	Q16585	Q16585	SGCB_HUMAN	Beta-sarcoglycan	Homo sapiens	9606	SGCB	1	1	Uniprot_reviewed_Human_IRT_022019_DMM
QEHFX_EDRN_HUrine_poolDeGP_DDA_01	2		_ITSN[+1]ATSDLNIK_	_ITSN[Asn->Asp]ATSDLNIK_	ITSNATSDLNIK	11.5294	11.5294	Q16585	TRUE	_ITSN[Asn->Asp]ATSDLNIK_	639.333	0.00707339	1218944	noloss	6	y	1	689.383	54.7596	FALSE	sp	Q16585	Q16585	SGCB_HUMAN	Beta-sarcoglycan	Homo sapiens	9606	SGCB	1	1	Uniprot_reviewed_Human_IRT_022019_DMM
QEHFX_EDRN_HUrine_poolDeGP_DDA_01	2		_ITSN[+1]ATSDLNIK_	_ITSN[Asn->Asp]ATSDLNIK_	ITSNATSDLNIK	11.5294	11.5294	Q16585	TRUE	_ITSN[Asn->Asp]ATSDLNIK_	639.333	0.00707339	1218944	noloss	7	y	1	790.431	54.8058	FALSE	sp	Q16585	Q16585	SGCB_HUMAN	Beta-sarcoglycan	Homo sapiens	9606	SGCB	1	1	Uniprot_reviewed_Human_IRT_022019_DMM
QEHFX_EDRN_HUrine_poolDeGP_DDA_01	2		_ITSN[+1]ATSDLNIK_	_ITSN[Asn->Asp]ATSDLNIK_	ITSNATSDLNIK	11.5294	11.5294	Q16585	TRUE	_ITSN[Asn->Asp]ATSDLNIK_	639.333	0.00707339	1218944	noloss	8	y	1	861.468	41.0904	FALSE	sp	Q16585	Q16585	SGCB_HUMAN	Beta-sarcoglycan	Homo sapiens	9606	SGCB	1	1	Uniprot_reviewed_Human_IRT_022019_DMM
QEHFX_EDRN_HUrine_poolDeGP_DDA_01	2		_ITSN[+1]ATSDLNIK_	_ITSN[Asn->Asp]ATSDLNIK_	ITSNATSDLNIK	11.5294	11.5294	Q16585	TRUE	_ITSN[Asn->Asp]ATSDLNIK_	639.333	0.00707339	1218944	noloss	9	y	1	976.495	40.5363	TRUE	sp	Q16585	Q16585	SGCB_HUMAN	Beta-sarcoglycan	Homo sapiens	9606	SGCB	1	1	Uniprot_reviewed_Human_IRT_022019_DMM
QEHFX_EDRN_HUrine_poolDeGP_DDA_01	2		_ITSN[+1]ATSDLNIK_	_ITSN[Asn->Asp]ATSDLNIK_	ITSNATSDLNIK	11.5294	11.5294	Q16585	TRUE	_ITSN[Asn->Asp]ATSDLNIK_	639.333	0.00707339	1218944	NH3	3	y	1	357.213	20.2554	TRUE	sp	Q16585	Q16585	SGCB_HUMAN	Beta-sarcoglycan	Homo sapiens	9606	SGCB	1	1	Uniprot_reviewed_Human_IRT_022019_DMM
QEHFX_EDRN_HUrine_poolDeGP_DDA_01	2		_ITSN[+1]ATSDLNIK_	_ITSN[Asn->Asp]ATSDLNIK_	ITSNATSDLNIK	11.5294	11.5294	Q16585	TRUE	_ITSN[Asn->Asp]ATSDLNIK_	639.333	0.00707339	1218944	noloss	5	y	1	602.351	26.5824	TRUE	sp	Q16585	Q16585	SGCB_HUMAN	Beta-sarcoglycan	Homo sapiens	9606	SGCB	1	1	Uniprot_reviewed_Human_IRT_022019_DMM
QEHFX_EDRN_HUrine_poolDeGP_DDA_01	2		_ITSN[+1]ATSDLNIK_	_ITSN[Asn->Asp]ATSDLNIK_	ITSNATSDLNIK	11.5294	11.5294	Q16585	TRUE	_ITSN[Asn->Asp]ATSDLNIK_	639.333	0.00707339	1218944	noloss	10	y	1	1063.53	100	FALSE	sp	Q16585	Q16585	SGCB_HUMAN	Beta-sarcoglycan	Homo sapiens	9606	SGCB	1	1	Uniprot_reviewed_Human_IRT_022019_DMM
QEHFX_EDRN_HUrine_poolDeGP_DDA_01	3		_SN[+1]SSMHITDC[+57]R_	_SN[Asn->Asp]SSMHITDC[Carbamidomethyl (C)]R_	SNSSMHITDCR	-12.6601	-12.6601	P07998	TRUE	_SN[Asn->Asp]SSMHITDC[Carbamidomethyl (C)]R_	436.848	0	200382600	noloss	4	y	1	551.224	32.1029	FALSE	sp	P07998	P07998	RNAS1_HUMAN	Ribonuclease pancreatic	Homo sapiens	9606	RNASE1	1	4	Uniprot_reviewed_Human_IRT_022019_DMM
QEHFX_EDRN_HUrine_poolDeGP_DDA_01	3		_SN[+1]SSMHITDC[+57]R_	_SN[Asn->Asp]SSMHITDC[Carbamidomethyl (C)]R_	SNSSMHITDCR	-12.6601	-12.6601	P07998	TRUE	_SN[Asn->Asp]SSMHITDC[Carbamidomethyl (C)]R_	436.848	0	200382600	noloss	5	y	1	664.308	37.6712	FALSE	sp	P07998	P07998	RNAS1_HUMAN	Ribonuclease pancreatic	Homo sapiens	9606	RNASE1	1	4	Uniprot_reviewed_Human_IRT_022019_DMM
QEHFX_EDRN_HUrine_poolDeGP_DDA_01	3		_SN[+1]SSMHITDC[+57]R_	_SN[Asn->Asp]SSMHITDC[Carbamidomethyl (C)]R_	SNSSMHITDCR	-12.6601	-12.6601	P07998	TRUE	_SN[Asn->Asp]SSMHITDC[Carbamidomethyl (C)]R_	436.848	0	200382600	noloss	6	y	1	801.367	15.1451	FALSE	sp	P07998	P07998	RNAS1_HUMAN	Ribonuclease pancreatic	Homo sapiens	9606	RNASE1	1	4	Uniprot_reviewed_Human_IRT_022019_DMM
QEHFX_EDRN_HUrine_poolDeGP_DDA_01	2		_REVQC[+57]N[+1]FTEK_	_REVQC[Carbamidomethyl (C)]N[Asn->Asp]FTEK_	REVQCNFTEK	-10.4394	-10.4394	Q9H756	TRUE	_REVQC[Carbamidomethyl (C)]N[Asn->Asp]FTEK_	656.304	0	2880777	noloss	3	b	1	385.219	13.5142	TRUE	sp	Q9H756	Q9H756	LRC19_HUMAN	Leucine-rich repeat-containing protein 19	Homo sapiens	9606	LRRC19	2	1	Uniprot_reviewed_Human_IRT_022019_DMM
QEHFX_EDRN_HUrine_poolDeGP_DDA_01	2		_REVQC[+57]N[+1]FTEK_	_REVQC[Carbamidomethyl (C)]N[Asn->Asp]FTEK_	REVQCNFTEK	-10.4394	-10.4394	Q9H756	TRUE	_REVQC[Carbamidomethyl (C)]N[Asn->Asp]FTEK_	656.304	0	2880777	noloss	3	y	1	377.203	15.8528	TRUE	sp	Q9H756	Q9H756	LRC19_HUMAN	Leucine-rich repeat-containing protein 19	Homo sapiens	9606	LRRC19	2	1	Uniprot_reviewed_Human_IRT_022019_DMM
QEHFX_EDRN_HUrine_poolDeGP_DDA_01	2		_REVQC[+57]N[+1]FTEK_	_REVQC[Carbamidomethyl (C)]N[Asn->Asp]FTEK_	REVQCNFTEK	-10.4394	-10.4394	Q9H756	TRUE	_REVQC[Carbamidomethyl (C)]N[Asn->Asp]FTEK_	656.304	0	2880777	noloss	4	b	1	513.278	29.5974	FALSE	sp	Q9H756	Q9H756	LRC19_HUMAN	Leucine-rich repeat-containing protein 19	Homo sapiens	9606	LRRC19	2	1	Uniprot_reviewed_Human_IRT_022019_DMM
QEHFX_EDRN_HUrine_poolDeGP_DDA_01	2		_REVQC[+57]N[+1]FTEK_	_REVQC[Carbamidomethyl (C)]N[Asn->Asp]FTEK_	REVQCNFTEK	-10.4394	-10.4394	Q9H756	TRUE	_REVQC[Carbamidomethyl (C)]N[Asn->Asp]FTEK_	656.304	0	2880777	noloss	4	y	1	524.271	15.3885	TRUE	sp	Q9H756	Q9H756	LRC19_HUMAN	Leucine-rich repeat-containing protein 19	Homo sapiens	9606	LRRC19	2	1	Uniprot_reviewed_Human_IRT_022019_DMM
QEHFX_EDRN_HUrine_poolDeGP_DDA_01	2		_REVQC[+57]N[+1]FTEK_	_REVQC[Carbamidomethyl (C)]N[Asn->Asp]FTEK_	REVQCNFTEK	-10.4394	-10.4394	Q9H756	TRUE	_REVQC[Carbamidomethyl (C)]N[Asn->Asp]FTEK_	656.304	0	2880777	noloss	5	b	1	673.309	9.90724	TRUE	sp	Q9H756	Q9H756	LRC19_HUMAN	Leucine-rich repeat-containing protein 19	Homo sapiens	9606	LRRC19	2	1	Uniprot_reviewed_Human_IRT_022019_DMM
QEHFX_EDRN_HUrine_poolDeGP_DDA_01	2		_REVQC[+57]N[+1]FTEK_	_REVQC[Carbamidomethyl (C)]N[Asn->Asp]FTEK_	REVQCNFTEK	-10.4394	-10.4394	Q9H756	TRUE	_REVQC[Carbamidomethyl (C)]N[Asn->Asp]FTEK_	656.304	0	2880777	noloss	6	b	1	788.336	100	FALSE	sp	Q9H756	Q9H756	LRC19_HUMAN	Leucine-rich repeat-containing protein 19	Homo sapiens	9606	LRRC19	2	1	Uniprot_reviewed_Human_IRT_022019_DMM
QEHFX_EDRN_HUrine_poolDeGP_DDA_01	2		_REVQC[+57]N[+1]FTEK_	_REVQC[Carbamidomethyl (C)]N[Asn->Asp]FTEK_	REVQCNFTEK	-10.4394	-10.4394	Q9H756	TRUE	_REVQC[Carbamidomethyl (C)]N[Asn->Asp]FTEK_	656.304	0	2880777	noloss	7	b	1	935.404	26.1136	FALSE	sp	Q9H756	Q9H756	LRC19_HUMAN	Leucine-rich repeat-containing protein 19	Homo sapiens	9606	LRRC19	2	1	Uniprot_reviewed_Human_IRT_022019_DMM
QEHFX_EDRN_HUrine_poolDeGP_DDA_01	2		_REVQC[+57]N[+1]FTEK_	_REVQC[Carbamidomethyl (C)]N[Asn->Asp]FTEK_	REVQCNFTEK	-10.4394	-10.4394	Q9H756	TRUE	_REVQC[Carbamidomethyl (C)]N[Asn->Asp]FTEK_	656.304	0	2880777	noloss	8	b	1	1036.45	17.6877	FALSE	sp	Q9H756	Q9H756	LRC19_HUMAN	Leucine-rich repeat-containing protein 19	Homo sapiens	9606	LRRC19	2	1	Uniprot_reviewed_Human_IRT_022019_DMM
QEHFX_EDRN_HUrine_poolDeGP_DDA_01	2		_REVQC[+57]N[+1]FTEK_	_REVQC[Carbamidomethyl (C)]N[Asn->Asp]FTEK_	REVQCNFTEK	-10.4394	-10.4394	Q9H756	TRUE	_REVQC[Carbamidomethyl (C)]N[Asn->Asp]FTEK_	656.304	0	2880777	noloss	9	b	1	1165.49	19.3807	FALSE	sp	Q9H756	Q9H756	LRC19_HUMAN	Leucine-rich repeat-containing protein 19	Homo sapiens	9606	LRRC19	2	1	Uniprot_reviewed_Human_IRT_022019_DMM
QEHFX_EDRN_HUrine_poolDeGP_DDA_01	2		_REVQC[+57]N[+1]FTEK_	_REVQC[Carbamidomethyl (C)]N[Asn->Asp]FTEK_	REVQCNFTEK	-10.4394	-10.4394	Q9H756	TRUE	_REVQC[Carbamidomethyl (C)]N[Asn->Asp]FTEK_	656.304	0	2880777	NH3	6	b	1	771.309	17.6331	TRUE	sp	Q9H756	Q9H756	LRC19_HUMAN	Leucine-rich repeat-containing protein 19	Homo sapiens	9606	LRRC19	2	1	Uniprot_reviewed_Human_IRT_022019_DMM
QEHFX_EDRN_HUrine_poolDeGP_DDA_01	2		_REVQC[+57]N[+1]FTEK_	_REVQC[Carbamidomethyl (C)]N[Asn->Asp]FTEK_	REVQCNFTEK	-10.4394	-10.4394	Q9H756	TRUE	_REVQC[Carbamidomethyl (C)]N[Asn->Asp]FTEK_	656.304	0	2880777	H2O	8	b	1	1018.44	18.1415	FALSE	sp	Q9H756	Q9H756	LRC19_HUMAN	Leucine-rich repeat-containing protein 19	Homo sapiens	9606	LRRC19	2	1	Uniprot_reviewed_Human_IRT_022019_DMM
QEHFX_EDRN_HUrine_poolDeGP_DDA_01	2		_N[+1]LSQDQEHGRK_	_N[Asn->Asp]LSQDQEHGRK_	NLSQDQEHGRK	-46.3146	-46.3146	Q02383	TRUE	_N[Asn->Asp]LSQDQEHGRK_	656.816	0	7889997	noloss	3	b	1	316.15	18.2868	TRUE	sp	Q02383	Q02383	SEMG2_HUMAN	Semenogelin-2	Homo sapiens	9606	SEMG2	1	1	Uniprot_reviewed_Human_IRT_022019_DMM
QEHFX_EDRN_HUrine_poolDeGP_DDA_01	2		_N[+1]LSQDQEHGRK_	_N[Asn->Asp]LSQDQEHGRK_	NLSQDQEHGRK	-46.3146	-46.3146	Q02383	TRUE	_N[Asn->Asp]LSQDQEHGRK_	656.816	0	7889997	noloss	3	y	1	360.235	74.0803	FALSE	sp	Q02383	Q02383	SEMG2_HUMAN	Semenogelin-2	Homo sapiens	9606	SEMG2	1	1	Uniprot_reviewed_Human_IRT_022019_DMM
QEHFX_EDRN_HUrine_poolDeGP_DDA_01	2		_N[+1]LSQDQEHGRK_	_N[Asn->Asp]LSQDQEHGRK_	NLSQDQEHGRK	-46.3146	-46.3146	Q02383	TRUE	_N[Asn->Asp]LSQDQEHGRK_	656.816	0	7889997	noloss	4	y	1	497.294	93.6974	FALSE	sp	Q02383	Q02383	SEMG2_HUMAN	Semenogelin-2	Homo sapiens	9606	SEMG2	1	1	Uniprot_reviewed_Human_IRT_022019_DMM
QEHFX_EDRN_HUrine_poolDeGP_DDA_01	2		_N[+1]LSQDQEHGRK_	_N[Asn->Asp]LSQDQEHGRK_	NLSQDQEHGRK	-46.3146	-46.3146	Q02383	TRUE	_N[Asn->Asp]LSQDQEHGRK_	656.816	0	7889997	noloss	5	b	1	559.236	8.68213	TRUE	sp	Q02383	Q02383	SEMG2_HUMAN	Semenogelin-2	Homo sapiens	9606	SEMG2	1	1	Uniprot_reviewed_Human_IRT_022019_DMM
QEHFX_EDRN_HUrine_poolDeGP_DDA_01	2		_N[+1]LSQDQEHGRK_	_N[Asn->Asp]LSQDQEHGRK_	NLSQDQEHGRK	-46.3146	-46.3146	Q02383	TRUE	_N[Asn->Asp]LSQDQEHGRK_	656.816	0	7889997	noloss	5	y	1	626.337	55.7215	FALSE	sp	Q02383	Q02383	SEMG2_HUMAN	Semenogelin-2	Homo sapiens	9606	SEMG2	1	1	Uniprot_reviewed_Human_IRT_022019_DMM
QEHFX_EDRN_HUrine_poolDeGP_DDA_01	2		_N[+1]LSQDQEHGRK_	_N[Asn->Asp]LSQDQEHGRK_	NLSQDQEHGRK	-46.3146	-46.3146	Q02383	TRUE	_N[Asn->Asp]LSQDQEHGRK_	656.816	0	7889997	noloss	6	y	1	754.395	75.245	FALSE	sp	Q02383	Q02383	SEMG2_HUMAN	Semenogelin-2	Homo sapiens	9606	SEMG2	1	1	Uniprot_reviewed_Human_IRT_022019_DMM
QEHFX_EDRN_HUrine_poolDeGP_DDA_01	2		_N[+1]LSQDQEHGRK_	_N[Asn->Asp]LSQDQEHGRK_	NLSQDQEHGRK	-46.3146	-46.3146	Q02383	TRUE	_N[Asn->Asp]LSQDQEHGRK_	656.816	0	7889997	noloss	7	y	1	869.422	92.1499	FALSE	sp	Q02383	Q02383	SEMG2_HUMAN	Semenogelin-2	Homo sapiens	9606	SEMG2	1	1	Uniprot_reviewed_Human_IRT_022019_DMM
QEHFX_EDRN_HUrine_poolDeGP_DDA_01	2		_N[+1]LSQDQEHGRK_	_N[Asn->Asp]LSQDQEHGRK_	NLSQDQEHGRK	-46.3146	-46.3146	Q02383	TRUE	_N[Asn->Asp]LSQDQEHGRK_	656.816	0	7889997	noloss	8	y	1	997.481	39.3133	TRUE	sp	Q02383	Q02383	SEMG2_HUMAN	Semenogelin-2	Homo sapiens	9606	SEMG2	1	1	Uniprot_reviewed_Human_IRT_022019_DMM
QEHFX_EDRN_HUrine_poolDeGP_DDA_01	2		_N[+1]LSQDQEHGRK_	_N[Asn->Asp]LSQDQEHGRK_	NLSQDQEHGRK	-46.3146	-46.3146	Q02383	TRUE	_N[Asn->Asp]LSQDQEHGRK_	656.816	0	7889997	noloss	9	y	1	1084.51	90.8225	FALSE	sp	Q02383	Q02383	SEMG2_HUMAN	Semenogelin-2	Homo sapiens	9606	SEMG2	1	1	Uniprot_reviewed_Human_IRT_022019_DMM
QEHFX_EDRN_HUrine_poolDeGP_DDA_01	2		_N[+1]LSQDQEHGRK_	_N[Asn->Asp]LSQDQEHGRK_	NLSQDQEHGRK	-46.3146	-46.3146	Q02383	TRUE	_N[Asn->Asp]LSQDQEHGRK_	656.816	0	7889997	noloss	10	y	2	599.302	13.1206	TRUE	sp	Q02383	Q02383	SEMG2_HUMAN	Semenogelin-2	Homo sapiens	9606	SEMG2	1	1	Uniprot_reviewed_Human_IRT_022019_DMM
QEHFX_EDRN_HUrine_poolDeGP_DDA_01	2		_N[+1]LSQDQEHGRK_	_N[Asn->Asp]LSQDQEHGRK_	NLSQDQEHGRK	-46.3146	-46.3146	Q02383	TRUE	_N[Asn->Asp]LSQDQEHGRK_	656.816	0	7889997	NH3	3	y	1	343.209	8.47899	TRUE	sp	Q02383	Q02383	SEMG2_HUMAN	Semenogelin-2	Homo sapiens	9606	SEMG2	1	1	Uniprot_reviewed_Human_IRT_022019_DMM
QEHFX_EDRN_HUrine_poolDeGP_DDA_01	2		_N[+1]LSQDQEHGRK_	_N[Asn->Asp]LSQDQEHGRK_	NLSQDQEHGRK	-46.3146	-46.3146	Q02383	TRUE	_N[Asn->Asp]LSQDQEHGRK_	656.816	0	7889997	NH3	6	y	1	737.369	25.277	TRUE	sp	Q02383	Q02383	SEMG2_HUMAN	Semenogelin-2	Homo sapiens	9606	SEMG2	1	1	Uniprot_reviewed_Human_IRT_022019_DMM
QEHFX_EDRN_HUrine_poolDeGP_DDA_01	2		_N[+1]LSQDQEHGRK_	_N[Asn->Asp]LSQDQEHGRK_	NLSQDQEHGRK	-46.3146	-46.3146	Q02383	TRUE	_N[Asn->Asp]LSQDQEHGRK_	656.816	0	7889997	NH3	7	y	1	852.396	18.4124	TRUE	sp	Q02383	Q02383	SEMG2_HUMAN	Semenogelin-2	Homo sapiens	9606	SEMG2	1	1	Uniprot_reviewed_Human_IRT_022019_DMM
QEHFX_EDRN_HUrine_poolDeGP_DDA_01	2		_N[+1]LSQDQEHGRK_	_N[Asn->Asp]LSQDQEHGRK_	NLSQDQEHGRK	-46.3146	-46.3146	Q02383	TRUE	_N[Asn->Asp]LSQDQEHGRK_	656.816	0	7889997	NH3	8	y	1	980.454	18.4475	TRUE	sp	Q02383	Q02383	SEMG2_HUMAN	Semenogelin-2	Homo sapiens	9606	SEMG2	1	1	Uniprot_reviewed_Human_IRT_022019_DMM
QEHFX_EDRN_HUrine_poolDeGP_DDA_01	2		_N[+1]LSQDQEHGRK_	_N[Asn->Asp]LSQDQEHGRK_	NLSQDQEHGRK	-46.3146	-46.3146	Q02383	TRUE	_N[Asn->Asp]LSQDQEHGRK_	656.816	0	7889997	H2O	9	y	2	533.755	6.75849	TRUE	sp	Q02383	Q02383	SEMG2_HUMAN	Semenogelin-2	Homo sapiens	9606	SEMG2	1	1	Uniprot_reviewed_Human_IRT_022019_DMM
QEHFX_EDRN_HUrine_poolDeGP_DDA_01	2		_N[+1]LSQDQEHGRK_	_N[Asn->Asp]LSQDQEHGRK_	NLSQDQEHGRK	-46.3146	-46.3146	Q02383	TRUE	_N[Asn->Asp]LSQDQEHGRK_	656.816	0	7889997	NH3	9	y	1	1067.49	22.2117	TRUE	sp	Q02383	Q02383	SEMG2_HUMAN	Semenogelin-2	Homo sapiens	9606	SEMG2	1	1	Uniprot_reviewed_Human_IRT_022019_DMM
QEHFX_EDRN_HUrine_poolDeGP_DDA_01	2		_RN[+1]FTAADWGQSR_	_RN[Asn->Asp]FTAADWGQSR_	RNFTAADWGQSR	12.7687	12.7687	P12109	TRUE	_RN[Asn->Asp]FTAADWGQSR_	705.331	0.00643341	515769	noloss	5	b	1	591.289	9.51868	FALSE	sp	P12109	P12109	CO6A1_HUMAN	Collagen alpha-1(VI) chain	Homo sapiens	9606	COL6A1	1	3	Uniprot_reviewed_Human_IRT_022019_DMM
QEHFX_EDRN_HUrine_poolDeGP_DDA_01	2		_RN[+1]FTAADWGQSR_	_RN[Asn->Asp]FTAADWGQSR_	RNFTAADWGQSR	12.7687	12.7687	P12109	TRUE	_RN[Asn->Asp]FTAADWGQSR_	705.331	0.00643341	515769	noloss	5	y	1	633.31	100	FALSE	sp	P12109	P12109	CO6A1_HUMAN	Collagen alpha-1(VI) chain	Homo sapiens	9606	COL6A1	1	3	Uniprot_reviewed_Human_IRT_022019_DMM
QEHFX_EDRN_HUrine_poolDeGP_DDA_01	2		_RN[+1]FTAADWGQSR_	_RN[Asn->Asp]FTAADWGQSR_	RNFTAADWGQSR	12.7687	12.7687	P12109	TRUE	_RN[Asn->Asp]FTAADWGQSR_	705.331	0.00643341	515769	noloss	6	b	1	662.326	8.15815	TRUE	sp	P12109	P12109	CO6A1_HUMAN	Collagen alpha-1(VI) chain	Homo sapiens	9606	COL6A1	1	3	Uniprot_reviewed_Human_IRT_022019_DMM
QEHFX_EDRN_HUrine_poolDeGP_DDA_01	2		_RN[+1]FTAADWGQSR_	_RN[Asn->Asp]FTAADWGQSR_	RNFTAADWGQSR	12.7687	12.7687	P12109	TRUE	_RN[Asn->Asp]FTAADWGQSR_	705.331	0.00643341	515769	noloss	7	b	1	777.353	68.9163	FALSE	sp	P12109	P12109	CO6A1_HUMAN	Collagen alpha-1(VI) chain	Homo sapiens	9606	COL6A1	1	3	Uniprot_reviewed_Human_IRT_022019_DMM
QEHFX_EDRN_HUrine_poolDeGP_DDA_01	2		_RN[+1]FTAADWGQSR_	_RN[Asn->Asp]FTAADWGQSR_	RNFTAADWGQSR	12.7687	12.7687	P12109	TRUE	_RN[Asn->Asp]FTAADWGQSR_	705.331	0.00643341	515769	noloss	8	b	1	963.432	6.3432	TRUE	sp	P12109	P12109	CO6A1_HUMAN	Collagen alpha-1(VI) chain	Homo sapiens	9606	COL6A1	1	3	Uniprot_reviewed_Human_IRT_022019_DMM
QEHFX_EDRN_HUrine_poolDeGP_DDA_01	2		_RN[+1]FTAADWGQSR_	_RN[Asn->Asp]FTAADWGQSR_	RNFTAADWGQSR	12.7687	12.7687	P12109	TRUE	_RN[Asn->Asp]FTAADWGQSR_	705.331	0.00643341	515769	noloss	8	y	1	890.412	10.8321	FALSE	sp	P12109	P12109	CO6A1_HUMAN	Collagen alpha-1(VI) chain	Homo sapiens	9606	COL6A1	1	3	Uniprot_reviewed_Human_IRT_022019_DMM
QEHFX_EDRN_HUrine_poolDeGP_DDA_01	2		_RN[+1]FTAADWGQSR_	_RN[Asn->Asp]FTAADWGQSR_	RNFTAADWGQSR	12.7687	12.7687	P12109	TRUE	_RN[Asn->Asp]FTAADWGQSR_	705.331	0.00643341	515769	noloss	10	y	1	1138.53	14.1297	FALSE	sp	P12109	P12109	CO6A1_HUMAN	Collagen alpha-1(VI) chain	Homo sapiens	9606	COL6A1	1	3	Uniprot_reviewed_Human_IRT_022019_DMM
QEHFX_EDRN_HUrine_poolDeGP_DDA_01	2		_RN[+1]FTAADWGQSR_	_RN[Asn->Asp]FTAADWGQSR_	RNFTAADWGQSR	12.7687	12.7687	P12109	TRUE	_RN[Asn->Asp]FTAADWGQSR_	705.331	0.00643341	515769	NH3	7	b	1	760.326	12.5543	FALSE	sp	P12109	P12109	CO6A1_HUMAN	Collagen alpha-1(VI) chain	Homo sapiens	9606	COL6A1	1	3	Uniprot_reviewed_Human_IRT_022019_DMM
QEHFX_EDRN_HUrine_poolDeGP_DDA_01	2		_SEASEGN[+1]ITVTC[+57]R_	_SEASEGN[Asn->Asp]ITVTC[Carbamidomethyl (C)]R_	SEASEGNITVTCR	-3.96339	-3.96339	Q29983	TRUE	_SEASEGN[Asn->Asp]ITVTC[Carbamidomethyl (C)]R_	712.82	0	448529	noloss	3	y	1	436.197	25.1297	FALSE	sp	Q29983	Q29983	MICA_HUMAN	MHC class I polypeptide-related sequence A	Homo sapiens	9606	MICA	1	1	Uniprot_reviewed_Human_IRT_022019_DMM
QEHFX_EDRN_HUrine_poolDeGP_DDA_01	2		_SEASEGN[+1]ITVTC[+57]R_	_SEASEGN[Asn->Asp]ITVTC[Carbamidomethyl (C)]R_	SEASEGNITVTCR	-3.96339	-3.96339	Q29983	TRUE	_SEASEGN[Asn->Asp]ITVTC[Carbamidomethyl (C)]R_	712.82	0	448529	noloss	4	y	1	535.266	14.1691	TRUE	sp	Q29983	Q29983	MICA_HUMAN	MHC class I polypeptide-related sequence A	Homo sapiens	9606	MICA	1	1	Uniprot_reviewed_Human_IRT_022019_DMM
QEHFX_EDRN_HUrine_poolDeGP_DDA_01	2		_SEASEGN[+1]ITVTC[+57]R_	_SEASEGN[Asn->Asp]ITVTC[Carbamidomethyl (C)]R_	SEASEGNITVTCR	-3.96339	-3.96339	Q29983	TRUE	_SEASEGN[Asn->Asp]ITVTC[Carbamidomethyl (C)]R_	712.82	0	448529	noloss	5	y	1	636.313	57.1842	FALSE	sp	Q29983	Q29983	MICA_HUMAN	MHC class I polypeptide-related sequence A	Homo sapiens	9606	MICA	1	1	Uniprot_reviewed_Human_IRT_022019_DMM
QEHFX_EDRN_HUrine_poolDeGP_DDA_01	2		_SEASEGN[+1]ITVTC[+57]R_	_SEASEGN[Asn->Asp]ITVTC[Carbamidomethyl (C)]R_	SEASEGNITVTCR	-3.96339	-3.96339	Q29983	TRUE	_SEASEGN[Asn->Asp]ITVTC[Carbamidomethyl (C)]R_	712.82	0	448529	noloss	6	y	1	749.397	46.2668	FALSE	sp	Q29983	Q29983	MICA_HUMAN	MHC class I polypeptide-related sequence A	Homo sapiens	9606	MICA	1	1	Uniprot_reviewed_Human_IRT_022019_DMM
QEHFX_EDRN_HUrine_poolDeGP_DDA_01	2		_SEASEGN[+1]ITVTC[+57]R_	_SEASEGN[Asn->Asp]ITVTC[Carbamidomethyl (C)]R_	SEASEGNITVTCR	-3.96339	-3.96339	Q29983	TRUE	_SEASEGN[Asn->Asp]ITVTC[Carbamidomethyl (C)]R_	712.82	0	448529	noloss	7	y	1	864.424	17.6343	TRUE	sp	Q29983	Q29983	MICA_HUMAN	MHC class I polypeptide-related sequence A	Homo sapiens	9606	MICA	1	1	Uniprot_reviewed_Human_IRT_022019_DMM
QEHFX_EDRN_HUrine_poolDeGP_DDA_01	2		_SEASEGN[+1]ITVTC[+57]R_	_SEASEGN[Asn->Asp]ITVTC[Carbamidomethyl (C)]R_	SEASEGNITVTCR	-3.96339	-3.96339	Q29983	TRUE	_SEASEGN[Asn->Asp]ITVTC[Carbamidomethyl (C)]R_	712.82	0	448529	noloss	8	y	1	921.446	62.2856	FALSE	sp	Q29983	Q29983	MICA_HUMAN	MHC class I polypeptide-related sequence A	Homo sapiens	9606	MICA	1	1	Uniprot_reviewed_Human_IRT_022019_DMM
QEHFX_EDRN_HUrine_poolDeGP_DDA_01	2		_SEASEGN[+1]ITVTC[+57]R_	_SEASEGN[Asn->Asp]ITVTC[Carbamidomethyl (C)]R_	SEASEGNITVTCR	-3.96339	-3.96339	Q29983	TRUE	_SEASEGN[Asn->Asp]ITVTC[Carbamidomethyl (C)]R_	712.82	0	448529	noloss	9	y	1	1050.49	26.3988	FALSE	sp	Q29983	Q29983	MICA_HUMAN	MHC class I polypeptide-related sequence A	Homo sapiens	9606	MICA	1	1	Uniprot_reviewed_Human_IRT_022019_DMM
QEHFX_EDRN_HUrine_poolDeGP_DDA_01	2		_SEASEGN[+1]ITVTC[+57]R_	_SEASEGN[Asn->Asp]ITVTC[Carbamidomethyl (C)]R_	SEASEGNITVTCR	-3.96339	-3.96339	Q29983	TRUE	_SEASEGN[Asn->Asp]ITVTC[Carbamidomethyl (C)]R_	712.82	0	448529	noloss	10	y	1	1137.52	36.1863	FALSE	sp	Q29983	Q29983	MICA_HUMAN	MHC class I polypeptide-related sequence A	Homo sapiens	9606	MICA	1	1	Uniprot_reviewed_Human_IRT_022019_DMM
QEHFX_EDRN_HUrine_poolDeGP_DDA_01	2		_SEASEGN[+1]ITVTC[+57]R_	_SEASEGN[Asn->Asp]ITVTC[Carbamidomethyl (C)]R_	SEASEGNITVTCR	-3.96339	-3.96339	Q29983	TRUE	_SEASEGN[Asn->Asp]ITVTC[Carbamidomethyl (C)]R_	712.82	0	448529	NH3	3	y	1	419.171	8.57365	TRUE	sp	Q29983	Q29983	MICA_HUMAN	MHC class I polypeptide-related sequence A	Homo sapiens	9606	MICA	1	1	Uniprot_reviewed_Human_IRT_022019_DMM
QEHFX_EDRN_HUrine_poolDeGP_DDA_01	3		_ESRPPPGPGPGN[+1]TTR_	_ESRPPPGPGPGN[Asn->Asp]TTR_	ESRPPPGPGPGNTTR	-22.1055	-22.1055	Q3ZCQ3	TRUE	_ESRPPPGPGPGN[Asn->Asp]TTR_	507.587	0	743834	noloss	3	b	1	373.183	23.2901	TRUE	sp	Q3ZCQ3	Q3ZCQ3	F174B_HUMAN	Membrane protein FAM174B	Homo sapiens	9606	FAM174B	2	2	Uniprot_reviewed_Human_IRT_022019_DMM
QEHFX_EDRN_HUrine_poolDeGP_DDA_01	3		_ESRPPPGPGPGN[+1]TTR_	_ESRPPPGPGPGN[Asn->Asp]TTR_	ESRPPPGPGPGNTTR	-22.1055	-22.1055	Q3ZCQ3	TRUE	_ESRPPPGPGPGN[Asn->Asp]TTR_	507.587	0	743834	noloss	3	y	1	377.214	27.2923	FALSE	sp	Q3ZCQ3	Q3ZCQ3	F174B_HUMAN	Membrane protein FAM174B	Homo sapiens	9606	FAM174B	2	2	Uniprot_reviewed_Human_IRT_022019_DMM
QEHFX_EDRN_HUrine_poolDeGP_DDA_01	3		_ESRPPPGPGPGN[+1]TTR_	_ESRPPPGPGPGN[Asn->Asp]TTR_	ESRPPPGPGPGNTTR	-22.1055	-22.1055	Q3ZCQ3	TRUE	_ESRPPPGPGPGN[Asn->Asp]TTR_	507.587	0	743834	noloss	4	b	1	470.236	6.74804	TRUE	sp	Q3ZCQ3	Q3ZCQ3	F174B_HUMAN	Membrane protein FAM174B	Homo sapiens	9606	FAM174B	2	2	Uniprot_reviewed_Human_IRT_022019_DMM
QEHFX_EDRN_HUrine_poolDeGP_DDA_01	3		_ESRPPPGPGPGN[+1]TTR_	_ESRPPPGPGPGN[Asn->Asp]TTR_	ESRPPPGPGPGNTTR	-22.1055	-22.1055	Q3ZCQ3	TRUE	_ESRPPPGPGPGN[Asn->Asp]TTR_	507.587	0	743834	noloss	4	y	1	492.241	7.77367	TRUE	sp	Q3ZCQ3	Q3ZCQ3	F174B_HUMAN	Membrane protein FAM174B	Homo sapiens	9606	FAM174B	2	2	Uniprot_reviewed_Human_IRT_022019_DMM
QEHFX_EDRN_HUrine_poolDeGP_DDA_01	3		_ESRPPPGPGPGN[+1]TTR_	_ESRPPPGPGPGN[Asn->Asp]TTR_	ESRPPPGPGPGNTTR	-22.1055	-22.1055	Q3ZCQ3	TRUE	_ESRPPPGPGPGN[Asn->Asp]TTR_	507.587	0	743834	noloss	5	y	1	549.263	29.2665	FALSE	sp	Q3ZCQ3	Q3ZCQ3	F174B_HUMAN	Membrane protein FAM174B	Homo sapiens	9606	FAM174B	2	2	Uniprot_reviewed_Human_IRT_022019_DMM
QEHFX_EDRN_HUrine_poolDeGP_DDA_01	3		_ESRPPPGPGPGN[+1]TTR_	_ESRPPPGPGPGN[Asn->Asp]TTR_	ESRPPPGPGPGNTTR	-22.1055	-22.1055	Q3ZCQ3	TRUE	_ESRPPPGPGPGN[Asn->Asp]TTR_	507.587	0	743834	noloss	6	y	1	646.315	49.6647	FALSE	sp	Q3ZCQ3	Q3ZCQ3	F174B_HUMAN	Membrane protein FAM174B	Homo sapiens	9606	FAM174B	2	2	Uniprot_reviewed_Human_IRT_022019_DMM
QEHFX_EDRN_HUrine_poolDeGP_DDA_01	3		_ESRPPPGPGPGN[+1]TTR_	_ESRPPPGPGPGN[Asn->Asp]TTR_	ESRPPPGPGPGNTTR	-22.1055	-22.1055	Q3ZCQ3	TRUE	_ESRPPPGPGPGN[Asn->Asp]TTR_	507.587	0	743834	noloss	7	b	1	721.363	37.0806	FALSE	sp	Q3ZCQ3	Q3ZCQ3	F174B_HUMAN	Membrane protein FAM174B	Homo sapiens	9606	FAM174B	2	2	Uniprot_reviewed_Human_IRT_022019_DMM
QEHFX_EDRN_HUrine_poolDeGP_DDA_01	3		_ESRPPPGPGPGN[+1]TTR_	_ESRPPPGPGPGN[Asn->Asp]TTR_	ESRPPPGPGPGNTTR	-22.1055	-22.1055	Q3ZCQ3	TRUE	_ESRPPPGPGPGN[Asn->Asp]TTR_	507.587	0	743834	noloss	7	y	1	703.337	59.3226	FALSE	sp	Q3ZCQ3	Q3ZCQ3	F174B_HUMAN	Membrane protein FAM174B	Homo sapiens	9606	FAM174B	2	2	Uniprot_reviewed_Human_IRT_022019_DMM
QEHFX_EDRN_HUrine_poolDeGP_DDA_01	3		_ESRPPPGPGPGN[+1]TTR_	_ESRPPPGPGPGN[Asn->Asp]TTR_	ESRPPPGPGPGNTTR	-22.1055	-22.1055	Q3ZCQ3	TRUE	_ESRPPPGPGPGN[Asn->Asp]TTR_	507.587	0	743834	noloss	8	y	1	800.39	9.31753	TRUE	sp	Q3ZCQ3	Q3ZCQ3	F174B_HUMAN	Membrane protein FAM174B	Homo sapiens	9606	FAM174B	2	2	Uniprot_reviewed_Human_IRT_022019_DMM
QEHFX_EDRN_HUrine_poolDeGP_DDA_01	3		_ESRPPPGPGPGN[+1]TTR_	_ESRPPPGPGPGN[Asn->Asp]TTR_	ESRPPPGPGPGNTTR	-22.1055	-22.1055	Q3ZCQ3	TRUE	_ESRPPPGPGPGN[Asn->Asp]TTR_	507.587	0	743834	noloss	9	b	1	875.437	7.0082	TRUE	sp	Q3ZCQ3	Q3ZCQ3	F174B_HUMAN	Membrane protein FAM174B	Homo sapiens	9606	FAM174B	2	2	Uniprot_reviewed_Human_IRT_022019_DMM
QEHFX_EDRN_HUrine_poolDeGP_DDA_01	3		_ESRPPPGPGPGN[+1]TTR_	_ESRPPPGPGPGN[Asn->Asp]TTR_	ESRPPPGPGPGNTTR	-22.1055	-22.1055	Q3ZCQ3	TRUE	_ESRPPPGPGPGN[Asn->Asp]TTR_	507.587	0	743834	noloss	9	y	1	857.411	16.2602	TRUE	sp	Q3ZCQ3	Q3ZCQ3	F174B_HUMAN	Membrane protein FAM174B	Homo sapiens	9606	FAM174B	2	2	Uniprot_reviewed_Human_IRT_022019_DMM
QEHFX_EDRN_HUrine_poolDeGP_DDA_01	3		_ESRPPPGPGPGN[+1]TTR_	_ESRPPPGPGPGN[Asn->Asp]TTR_	ESRPPPGPGPGNTTR	-22.1055	-22.1055	Q3ZCQ3	TRUE	_ESRPPPGPGPGN[Asn->Asp]TTR_	507.587	0	743834	H2O	3	b	1	355.172	26.8068	TRUE	sp	Q3ZCQ3	Q3ZCQ3	F174B_HUMAN	Membrane protein FAM174B	Homo sapiens	9606	FAM174B	2	2	Uniprot_reviewed_Human_IRT_022019_DMM
QEHFX_EDRN_HUrine_poolDeGP_DDA_01	3		_ESRPPPGPGPGN[+1]TTR_	_ESRPPPGPGPGN[Asn->Asp]TTR_	ESRPPPGPGPGNTTR	-22.1055	-22.1055	Q3ZCQ3	TRUE	_ESRPPPGPGPGN[Asn->Asp]TTR_	507.587	0	743834	H2O	4	b	1	452.225	8.81713	TRUE	sp	Q3ZCQ3	Q3ZCQ3	F174B_HUMAN	Membrane protein FAM174B	Homo sapiens	9606	FAM174B	2	2	Uniprot_reviewed_Human_IRT_022019_DMM
QEHFX_EDRN_HUrine_poolDeGP_DDA_01	3		_ESRPPPGPGPGN[+1]TTR_	_ESRPPPGPGPGN[Asn->Asp]TTR_	ESRPPPGPGPGNTTR	-22.1055	-22.1055	Q3ZCQ3	TRUE	_ESRPPPGPGPGN[Asn->Asp]TTR_	507.587	0	743834	H2O	7	b	1	703.352	33.8787	FALSE	sp	Q3ZCQ3	Q3ZCQ3	F174B_HUMAN	Membrane protein FAM174B	Homo sapiens	9606	FAM174B	2	2	Uniprot_reviewed_Human_IRT_022019_DMM
QEHFX_EDRN_HUrine_poolDeGP_DDA_01	3		_ESRPPPGPGPGN[+1]TTR_	_ESRPPPGPGPGN[Asn->Asp]TTR_	ESRPPPGPGPGNTTR	-22.1055	-22.1055	Q3ZCQ3	TRUE	_ESRPPPGPGPGN[Asn->Asp]TTR_	507.587	0	743834	H2O	9	b	1	857.426	18.1041	TRUE	sp	Q3ZCQ3	Q3ZCQ3	F174B_HUMAN	Membrane protein FAM174B	Homo sapiens	9606	FAM174B	2	2	Uniprot_reviewed_Human_IRT_022019_DMM
QEHFX_EDRN_HUrine_poolDeGP_DDA_01	2		_N[+1]HTLPAVEVQSAIR_	_N[Asn->Asp]HTLPAVEVQSAIR_	NHTLPAVEVQSAIR	38.4779	38.4779	Q9HBJ8	TRUE	_N[Asn->Asp]HTLPAVEVQSAIR_	768.412	0.00530723	308575	noloss	3	b	1	354.141	34.1069	FALSE	sp	Q9HBJ8	Q9HBJ8	CLTRN_HUMAN	Collectrin	Homo sapiens	9606	CLTRN	1	1	Uniprot_reviewed_Human_IRT_022019_DMM
QEHFX_EDRN_HUrine_poolDeGP_DDA_01	2		_N[+1]HTLPAVEVQSAIR_	_N[Asn->Asp]HTLPAVEVQSAIR_	NHTLPAVEVQSAIR	38.4779	38.4779	Q9HBJ8	TRUE	_N[Asn->Asp]HTLPAVEVQSAIR_	768.412	0.00530723	308575	noloss	6	y	1	673.399	6.80191	TRUE	sp	Q9HBJ8	Q9HBJ8	CLTRN_HUMAN	Collectrin	Homo sapiens	9606	CLTRN	1	1	Uniprot_reviewed_Human_IRT_022019_DMM
QEHFX_EDRN_HUrine_poolDeGP_DDA_01	2		_N[+1]HTLPAVEVQSAIR_	_N[Asn->Asp]HTLPAVEVQSAIR_	NHTLPAVEVQSAIR	38.4779	38.4779	Q9HBJ8	TRUE	_N[Asn->Asp]HTLPAVEVQSAIR_	768.412	0.00530723	308575	noloss	10	y	1	1069.6	100	FALSE	sp	Q9HBJ8	Q9HBJ8	CLTRN_HUMAN	Collectrin	Homo sapiens	9606	CLTRN	1	1	Uniprot_reviewed_Human_IRT_022019_DMM
QEHFX_EDRN_HUrine_poolDeGP_DDA_01	2		_N[+1]HTLPAVEVQSAIR_	_N[Asn->Asp]HTLPAVEVQSAIR_	NHTLPAVEVQSAIR	38.4779	38.4779	Q9HBJ8	TRUE	_N[Asn->Asp]HTLPAVEVQSAIR_	768.412	0.00530723	308575	noloss	11	y	1	1182.68	13.7336	FALSE	sp	Q9HBJ8	Q9HBJ8	CLTRN_HUMAN	Collectrin	Homo sapiens	9606	CLTRN	1	1	Uniprot_reviewed_Human_IRT_022019_DMM
QEHFX_EDRN_HUrine_poolDeGP_DDA_01	2		_N[+1]HTLPAVEVQSAIR_	_N[Asn->Asp]HTLPAVEVQSAIR_	NHTLPAVEVQSAIR	38.4779	38.4779	Q9HBJ8	TRUE	_N[Asn->Asp]HTLPAVEVQSAIR_	768.412	0.00530723	308575	H2O	3	b	1	336.13	45.7709	FALSE	sp	Q9HBJ8	Q9HBJ8	CLTRN_HUMAN	Collectrin	Homo sapiens	9606	CLTRN	1	1	Uniprot_reviewed_Human_IRT_022019_DMM
QEHFX_EDRN_HUrine_poolDeGP_DDA_01	2		_N[+1]HTLPAVEVQSAIR_	_N[Asn->Asp]HTLPAVEVQSAIR_	NHTLPAVEVQSAIR	38.4779	38.4779	Q9HBJ8	TRUE	_N[Asn->Asp]HTLPAVEVQSAIR_	768.412	0.00530723	308575	H2O	4	b	1	449.214	6.92113	FALSE	sp	Q9HBJ8	Q9HBJ8	CLTRN_HUMAN	Collectrin	Homo sapiens	9606	CLTRN	1	1	Uniprot_reviewed_Human_IRT_022019_DMM
QEHFX_EDRN_HUrine_poolDeGP_DDA_01	2		_N[+1]HTLPAVEVQSAIR_	_N[Asn->Asp]HTLPAVEVQSAIR_	NHTLPAVEVQSAIR	38.4779	38.4779	Q9HBJ8	TRUE	_N[Asn->Asp]HTLPAVEVQSAIR_	768.412	0.00530723	308575	noloss	12	y	1	1283.73	10.1243	FALSE	sp	Q9HBJ8	Q9HBJ8	CLTRN_HUMAN	Collectrin	Homo sapiens	9606	CLTRN	1	1	Uniprot_reviewed_Human_IRT_022019_DMM
QEHFX_EDRN_HUrine_poolDeGP_DDA_01	2		_EN[+1]SSSQDPQTEGTR_	_EN[Asn->Asp]SSSQDPQTEGTR_	ENSSSQDPQTEGTR	-49.0074	-49.0074	P15151	TRUE	_EN[Asn->Asp]SSSQDPQTEGTR_	768.824	0.00693745	1096352	noloss	3	y	1	333.188	20.1127	FALSE	sp	P15151	P15151	PVR_HUMAN	Poliovirus receptor	Homo sapiens	9606	PVR	1	2	Uniprot_reviewed_Human_IRT_022019_DMM
QEHFX_EDRN_HUrine_poolDeGP_DDA_01	2		_EN[+1]SSSQDPQTEGTR_	_EN[Asn->Asp]SSSQDPQTEGTR_	ENSSSQDPQTEGTR	-49.0074	-49.0074	P15151	TRUE	_EN[Asn->Asp]SSSQDPQTEGTR_	768.824	0.00693745	1096352	noloss	4	y	1	462.231	7.18318	TRUE	sp	P15151	P15151	PVR_HUMAN	Poliovirus receptor	Homo sapiens	9606	PVR	1	2	Uniprot_reviewed_Human_IRT_022019_DMM
QEHFX_EDRN_HUrine_poolDeGP_DDA_01	2		_EN[+1]SSSQDPQTEGTR_	_EN[Asn->Asp]SSSQDPQTEGTR_	ENSSSQDPQTEGTR	-49.0074	-49.0074	P15151	TRUE	_EN[Asn->Asp]SSSQDPQTEGTR_	768.824	0.00693745	1096352	noloss	5	y	1	563.278	10.4577	FALSE	sp	P15151	P15151	PVR_HUMAN	Poliovirus receptor	Homo sapiens	9606	PVR	1	2	Uniprot_reviewed_Human_IRT_022019_DMM
QEHFX_EDRN_HUrine_poolDeGP_DDA_01	2		_EN[+1]SSSQDPQTEGTR_	_EN[Asn->Asp]SSSQDPQTEGTR_	ENSSSQDPQTEGTR	-49.0074	-49.0074	P15151	TRUE	_EN[Asn->Asp]SSSQDPQTEGTR_	768.824	0.00693745	1096352	noloss	7	y	1	788.39	100	FALSE	sp	P15151	P15151	PVR_HUMAN	Poliovirus receptor	Homo sapiens	9606	PVR	1	2	Uniprot_reviewed_Human_IRT_022019_DMM
QEHFX_EDRN_HUrine_poolDeGP_DDA_01	2		_EN[+1]SSSQDPQTEGTR_	_EN[Asn->Asp]SSSQDPQTEGTR_	ENSSSQDPQTEGTR	-49.0074	-49.0074	P15151	TRUE	_EN[Asn->Asp]SSSQDPQTEGTR_	768.824	0.00693745	1096352	noloss	8	y	1	903.417	19.9855	FALSE	sp	P15151	P15151	PVR_HUMAN	Poliovirus receptor	Homo sapiens	9606	PVR	1	2	Uniprot_reviewed_Human_IRT_022019_DMM
QEHFX_EDRN_HUrine_poolDeGP_DDA_01	2		_EN[+1]SSSQDPQTEGTR_	_EN[Asn->Asp]SSSQDPQTEGTR_	ENSSSQDPQTEGTR	-49.0074	-49.0074	P15151	TRUE	_EN[Asn->Asp]SSSQDPQTEGTR_	768.824	0.00693745	1096352	noloss	9	y	1	1031.48	8.81234	TRUE	sp	P15151	P15151	PVR_HUMAN	Poliovirus receptor	Homo sapiens	9606	PVR	1	2	Uniprot_reviewed_Human_IRT_022019_DMM
QEHFX_EDRN_HUrine_poolDeGP_DDA_01	2		_EN[+1]SSSQDPQTEGTR_	_EN[Asn->Asp]SSSQDPQTEGTR_	ENSSSQDPQTEGTR	-49.0074	-49.0074	P15151	TRUE	_EN[Asn->Asp]SSSQDPQTEGTR_	768.824	0.00693745	1096352	noloss	10	y	1	1118.51	12.2658	FALSE	sp	P15151	P15151	PVR_HUMAN	Poliovirus receptor	Homo sapiens	9606	PVR	1	2	Uniprot_reviewed_Human_IRT_022019_DMM
QEHFX_EDRN_HUrine_poolDeGP_DDA_01	2		_EN[+1]SSSQDPQTEGTR_	_EN[Asn->Asp]SSSQDPQTEGTR_	ENSSSQDPQTEGTR	-49.0074	-49.0074	P15151	TRUE	_EN[Asn->Asp]SSSQDPQTEGTR_	768.824	0.00693745	1096352	NH3	9	y	1	1014.45	6.35689	TRUE	sp	P15151	P15151	PVR_HUMAN	Poliovirus receptor	Homo sapiens	9606	PVR	1	2	Uniprot_reviewed_Human_IRT_022019_DMM
QEHFX_EDRN_HUrine_poolDeGP_DDA_01	2		_EN[+1]SSSQDPQTEGTR_	_EN[Asn->Asp]SSSQDPQTEGTR_	ENSSSQDPQTEGTR	-49.0074	-49.0074	P15151	TRUE	_EN[Asn->Asp]SSSQDPQTEGTR_	768.824	0.00693745	1096352	H2O	3	b	1	314.098	18.28	FALSE	sp	P15151	P15151	PVR_HUMAN	Poliovirus receptor	Homo sapiens	9606	PVR	1	2	Uniprot_reviewed_Human_IRT_022019_DMM
QEHFX_EDRN_HUrine_poolDeGP_DDA_01	2		_AN[+1]EQVVQSLN[+1]QTYK_	_AN[Asn->Asp]EQVVQSLN[Asn->Asp]QTYK_	ANEQVVQSLNQTYK	27.2851	27.2851	Q8IZF2	TRUE	_AN[Asn->Asp]EQVVQSLN[Asn->Asp]QTYK_	812.397	0.000445236	881345	noloss	3	b	1	316.114	30.1633	TRUE	sp	Q8IZF2	Q8IZF2	AGRF5_HUMAN	Adhesion G protein-coupled receptor F5	Homo sapiens	9606	ADGRF5	1	3	Uniprot_reviewed_Human_IRT_022019_DMM
QEHFX_EDRN_HUrine_poolDeGP_DDA_01	2		_AN[+1]EQVVQSLN[+1]QTYK_	_AN[Asn->Asp]EQVVQSLN[Asn->Asp]QTYK_	ANEQVVQSLNQTYK	27.2851	27.2851	Q8IZF2	TRUE	_AN[Asn->Asp]EQVVQSLN[Asn->Asp]QTYK_	812.397	0.000445236	881345	noloss	3	y	1	411.224	33.5983	TRUE	sp	Q8IZF2	Q8IZF2	AGRF5_HUMAN	Adhesion G protein-coupled receptor F5	Homo sapiens	9606	ADGRF5	1	3	Uniprot_reviewed_Human_IRT_022019_DMM
QEHFX_EDRN_HUrine_poolDeGP_DDA_01	2		_AN[+1]EQVVQSLN[+1]QTYK_	_AN[Asn->Asp]EQVVQSLN[Asn->Asp]QTYK_	ANEQVVQSLNQTYK	27.2851	27.2851	Q8IZF2	TRUE	_AN[Asn->Asp]EQVVQSLN[Asn->Asp]QTYK_	812.397	0.000445236	881345	noloss	4	y	1	539.282	36.9762	FALSE	sp	Q8IZF2	Q8IZF2	AGRF5_HUMAN	Adhesion G protein-coupled receptor F5	Homo sapiens	9606	ADGRF5	1	3	Uniprot_reviewed_Human_IRT_022019_DMM
QEHFX_EDRN_HUrine_poolDeGP_DDA_01	2		_AN[+1]EQVVQSLN[+1]QTYK_	_AN[Asn->Asp]EQVVQSLN[Asn->Asp]QTYK_	ANEQVVQSLNQTYK	27.2851	27.2851	Q8IZF2	TRUE	_AN[Asn->Asp]EQVVQSLN[Asn->Asp]QTYK_	812.397	0.000445236	881345	noloss	5	b	1	543.241	22.7285	TRUE	sp	Q8IZF2	Q8IZF2	AGRF5_HUMAN	Adhesion G protein-coupled receptor F5	Homo sapiens	9606	ADGRF5	1	3	Uniprot_reviewed_Human_IRT_022019_DMM
QEHFX_EDRN_HUrine_poolDeGP_DDA_01	2		_AN[+1]EQVVQSLN[+1]QTYK_	_AN[Asn->Asp]EQVVQSLN[Asn->Asp]QTYK_	ANEQVVQSLNQTYK	27.2851	27.2851	Q8IZF2	TRUE	_AN[Asn->Asp]EQVVQSLN[Asn->Asp]QTYK_	812.397	0.000445236	881345	noloss	5	y	1	654.309	40.1453	FALSE	sp	Q8IZF2	Q8IZF2	AGRF5_HUMAN	Adhesion G protein-coupled receptor F5	Homo sapiens	9606	ADGRF5	1	3	Uniprot_reviewed_Human_IRT_022019_DMM
QEHFX_EDRN_HUrine_poolDeGP_DDA_01	2		_AN[+1]EQVVQSLN[+1]QTYK_	_AN[Asn->Asp]EQVVQSLN[Asn->Asp]QTYK_	ANEQVVQSLNQTYK	27.2851	27.2851	Q8IZF2	TRUE	_AN[Asn->Asp]EQVVQSLN[Asn->Asp]QTYK_	812.397	0.000445236	881345	noloss	6	y	1	767.393	22.3108	TRUE	sp	Q8IZF2	Q8IZF2	AGRF5_HUMAN	Adhesion G protein-coupled receptor F5	Homo sapiens	9606	ADGRF5	1	3	Uniprot_reviewed_Human_IRT_022019_DMM
QEHFX_EDRN_HUrine_poolDeGP_DDA_01	2		_AN[+1]EQVVQSLN[+1]QTYK_	_AN[Asn->Asp]EQVVQSLN[Asn->Asp]QTYK_	ANEQVVQSLNQTYK	27.2851	27.2851	Q8IZF2	TRUE	_AN[Asn->Asp]EQVVQSLN[Asn->Asp]QTYK_	812.397	0.000445236	881345	noloss	7	y	1	854.425	68.1715	FALSE	sp	Q8IZF2	Q8IZF2	AGRF5_HUMAN	Adhesion G protein-coupled receptor F5	Homo sapiens	9606	ADGRF5	1	3	Uniprot_reviewed_Human_IRT_022019_DMM
QEHFX_EDRN_HUrine_poolDeGP_DDA_01	2		_AN[+1]EQVVQSLN[+1]QTYK_	_AN[Asn->Asp]EQVVQSLN[Asn->Asp]QTYK_	ANEQVVQSLNQTYK	27.2851	27.2851	Q8IZF2	TRUE	_AN[Asn->Asp]EQVVQSLN[Asn->Asp]QTYK_	812.397	0.000445236	881345	noloss	8	y	1	982.484	38.7221	FALSE	sp	Q8IZF2	Q8IZF2	AGRF5_HUMAN	Adhesion G protein-coupled receptor F5	Homo sapiens	9606	ADGRF5	1	3	Uniprot_reviewed_Human_IRT_022019_DMM
QEHFX_EDRN_HUrine_poolDeGP_DDA_01	2		_AN[+1]EQVVQSLN[+1]QTYK_	_AN[Asn->Asp]EQVVQSLN[Asn->Asp]QTYK_	ANEQVVQSLNQTYK	27.2851	27.2851	Q8IZF2	TRUE	_AN[Asn->Asp]EQVVQSLN[Asn->Asp]QTYK_	812.397	0.000445236	881345	noloss	9	y	1	1081.55	100	FALSE	sp	Q8IZF2	Q8IZF2	AGRF5_HUMAN	Adhesion G protein-coupled receptor F5	Homo sapiens	9606	ADGRF5	1	3	Uniprot_reviewed_Human_IRT_022019_DMM
QEHFX_EDRN_HUrine_poolDeGP_DDA_01	2		_AN[+1]EQVVQSLN[+1]QTYK_	_AN[Asn->Asp]EQVVQSLN[Asn->Asp]QTYK_	ANEQVVQSLNQTYK	27.2851	27.2851	Q8IZF2	TRUE	_AN[Asn->Asp]EQVVQSLN[Asn->Asp]QTYK_	812.397	0.000445236	881345	noloss	10	y	1	1180.62	25.8284	TRUE	sp	Q8IZF2	Q8IZF2	AGRF5_HUMAN	Adhesion G protein-coupled receptor F5	Homo sapiens	9606	ADGRF5	1	3	Uniprot_reviewed_Human_IRT_022019_DMM
QEHFX_EDRN_HUrine_poolDeGP_DDA_01	2		_AN[+1]EQVVQSLN[+1]QTYK_	_AN[Asn->Asp]EQVVQSLN[Asn->Asp]QTYK_	ANEQVVQSLNQTYK	27.2851	27.2851	Q8IZF2	TRUE	_AN[Asn->Asp]EQVVQSLN[Asn->Asp]QTYK_	812.397	0.000445236	881345	H2O	4	y	1	521.272	18.9348	TRUE	sp	Q8IZF2	Q8IZF2	AGRF5_HUMAN	Adhesion G protein-coupled receptor F5	Homo sapiens	9606	ADGRF5	1	3	Uniprot_reviewed_Human_IRT_022019_DMM
QEHFX_EDRN_HUrine_poolDeGP_DDA_01	2		_AN[+1]EQVVQSLN[+1]QTYK_	_AN[Asn->Asp]EQVVQSLN[Asn->Asp]QTYK_	ANEQVVQSLNQTYK	27.2851	27.2851	Q8IZF2	TRUE	_AN[Asn->Asp]EQVVQSLN[Asn->Asp]QTYK_	812.397	0.000445236	881345	NH3	4	y	1	522.256	26.4979	TRUE	sp	Q8IZF2	Q8IZF2	AGRF5_HUMAN	Adhesion G protein-coupled receptor F5	Homo sapiens	9606	ADGRF5	1	3	Uniprot_reviewed_Human_IRT_022019_DMM
QEHFX_EDRN_HUrine_poolDeGP_DDA_01	2		_AN[+1]EQVVQSLN[+1]QTYK_	_AN[Asn->Asp]EQVVQSLN[Asn->Asp]QTYK_	ANEQVVQSLNQTYK	27.2851	27.2851	Q8IZF2	TRUE	_AN[Asn->Asp]EQVVQSLN[Asn->Asp]QTYK_	812.397	0.000445236	881345	H2O	5	y	1	636.299	11.4244	TRUE	sp	Q8IZF2	Q8IZF2	AGRF5_HUMAN	Adhesion G protein-coupled receptor F5	Homo sapiens	9606	ADGRF5	1	3	Uniprot_reviewed_Human_IRT_022019_DMM
QEHFX_EDRN_HUrine_poolDeGP_DDA_01	2		_AN[+1]EQVVQSLN[+1]QTYK_	_AN[Asn->Asp]EQVVQSLN[Asn->Asp]QTYK_	ANEQVVQSLNQTYK	27.2851	27.2851	Q8IZF2	TRUE	_AN[Asn->Asp]EQVVQSLN[Asn->Asp]QTYK_	812.397	0.000445236	881345	NH3	5	y	1	637.283	11.6712	TRUE	sp	Q8IZF2	Q8IZF2	AGRF5_HUMAN	Adhesion G protein-coupled receptor F5	Homo sapiens	9606	ADGRF5	1	3	Uniprot_reviewed_Human_IRT_022019_DMM
QEHFX_EDRN_HUrine_poolDeGP_DDA_01	2		_AN[+1]EQVVQSLN[+1]QTYK_	_AN[Asn->Asp]EQVVQSLN[Asn->Asp]QTYK_	ANEQVVQSLNQTYK	27.2851	27.2851	Q8IZF2	TRUE	_AN[Asn->Asp]EQVVQSLN[Asn->Asp]QTYK_	812.397	0.000445236	881345	H2O	7	y	1	836.415	9.93851	TRUE	sp	Q8IZF2	Q8IZF2	AGRF5_HUMAN	Adhesion G protein-coupled receptor F5	Homo sapiens	9606	ADGRF5	1	3	Uniprot_reviewed_Human_IRT_022019_DMM
QEHFX_EDRN_HUrine_poolDeGP_DDA_01	2		_AN[+1]EQVVQSLN[+1]QTYK_	_AN[Asn->Asp]EQVVQSLN[Asn->Asp]QTYK_	ANEQVVQSLNQTYK	27.2851	27.2851	Q8IZF2	TRUE	_AN[Asn->Asp]EQVVQSLN[Asn->Asp]QTYK_	812.397	0.000445236	881345	H2O	8	y	1	964.473	20.6322	TRUE	sp	Q8IZF2	Q8IZF2	AGRF5_HUMAN	Adhesion G protein-coupled receptor F5	Homo sapiens	9606	ADGRF5	1	3	Uniprot_reviewed_Human_IRT_022019_DMM
QEHFX_EDRN_HUrine_poolDeGP_DDA_01	2		_AN[+1]EQVVQSLN[+1]QTYK_	_AN[Asn->Asp]EQVVQSLN[Asn->Asp]QTYK_	ANEQVVQSLNQTYK	27.2851	27.2851	Q8IZF2	TRUE	_AN[Asn->Asp]EQVVQSLN[Asn->Asp]QTYK_	812.397	0.000445236	881345	NH3	8	y	1	965.457	59.2452	FALSE	sp	Q8IZF2	Q8IZF2	AGRF5_HUMAN	Adhesion G protein-coupled receptor F5	Homo sapiens	9606	ADGRF5	1	3	Uniprot_reviewed_Human_IRT_022019_DMM
QEHFX_EDRN_HUrine_poolDeGP_DDA_01	2		_AN[+1]EQVVQSLN[+1]QTYK_	_AN[Asn->Asp]EQVVQSLN[Asn->Asp]QTYK_	ANEQVVQSLNQTYK	27.2851	27.2851	Q8IZF2	TRUE	_AN[Asn->Asp]EQVVQSLN[Asn->Asp]QTYK_	812.397	0.000445236	881345	H2O	9	y	1	1063.54	15.739	TRUE	sp	Q8IZF2	Q8IZF2	AGRF5_HUMAN	Adhesion G protein-coupled receptor F5	Homo sapiens	9606	ADGRF5	1	3	Uniprot_reviewed_Human_IRT_022019_DMM
QEHFX_EDRN_HUrine_poolDeGP_DDA_01	2		_AN[+1]EQVVQSLN[+1]QTYK_	_AN[Asn->Asp]EQVVQSLN[Asn->Asp]QTYK_	ANEQVVQSLNQTYK	27.2851	27.2851	Q8IZF2	TRUE	_AN[Asn->Asp]EQVVQSLN[Asn->Asp]QTYK_	812.397	0.000445236	881345	noloss	4	b	1	444.173	23.787	TRUE	sp	Q8IZF2	Q8IZF2	AGRF5_HUMAN	Adhesion G protein-coupled receptor F5	Homo sapiens	9606	ADGRF5	1	3	Uniprot_reviewed_Human_IRT_022019_DMM
QEHFX_EDRN_HUrine_poolDeGP_DDA_01	2		_AN[+1]EQVVQSLN[+1]QTYK_	_AN[Asn->Asp]EQVVQSLN[Asn->Asp]QTYK_	ANEQVVQSLNQTYK	27.2851	27.2851	Q8IZF2	TRUE	_AN[Asn->Asp]EQVVQSLN[Asn->Asp]QTYK_	812.397	0.000445236	881345	NH3	4	b	1	427.146	27.354	TRUE	sp	Q8IZF2	Q8IZF2	AGRF5_HUMAN	Adhesion G protein-coupled receptor F5	Homo sapiens	9606	ADGRF5	1	3	Uniprot_reviewed_Human_IRT_022019_DMM
QEHFX_EDRN_HUrine_poolDeGP_DDA_01	2		_ETFSN[+1]FTASTEAQVK_	_ETFSN[Asn->Asp]FTASTEAQVK_	ETFSNFTASTEAQVK	39.5448	39.5448	P07306	TRUE	_ETFSN[Asn->Asp]FTASTEAQVK_	830.889	0	3053787	noloss	3	b	1	378.166	7.48228	TRUE	sp	P07306	P07306	ASGR1_HUMAN	Asialoglycoprotein receptor 1	Homo sapiens	9606	ASGR1	1	2	Uniprot_reviewed_Human_IRT_022019_DMM
QEHFX_EDRN_HUrine_poolDeGP_DDA_01	2		_ETFSN[+1]FTASTEAQVK_	_ETFSN[Asn->Asp]FTASTEAQVK_	ETFSNFTASTEAQVK	39.5448	39.5448	P07306	TRUE	_ETFSN[Asn->Asp]FTASTEAQVK_	830.889	0	3053787	noloss	3	y	1	374.24	28.2037	TRUE	sp	P07306	P07306	ASGR1_HUMAN	Asialoglycoprotein receptor 1	Homo sapiens	9606	ASGR1	1	2	Uniprot_reviewed_Human_IRT_022019_DMM
QEHFX_EDRN_HUrine_poolDeGP_DDA_01	2		_ETFSN[+1]FTASTEAQVK_	_ETFSN[Asn->Asp]FTASTEAQVK_	ETFSNFTASTEAQVK	39.5448	39.5448	P07306	TRUE	_ETFSN[Asn->Asp]FTASTEAQVK_	830.889	0	3053787	noloss	4	y	1	445.277	75.8919	FALSE	sp	P07306	P07306	ASGR1_HUMAN	Asialoglycoprotein receptor 1	Homo sapiens	9606	ASGR1	1	2	Uniprot_reviewed_Human_IRT_022019_DMM
QEHFX_EDRN_HUrine_poolDeGP_DDA_01	2		_ETFSN[+1]FTASTEAQVK_	_ETFSN[Asn->Asp]FTASTEAQVK_	ETFSNFTASTEAQVK	39.5448	39.5448	P07306	TRUE	_ETFSN[Asn->Asp]FTASTEAQVK_	830.889	0	3053787	noloss	5	b	1	580.225	12.697	TRUE	sp	P07306	P07306	ASGR1_HUMAN	Asialoglycoprotein receptor 1	Homo sapiens	9606	ASGR1	1	2	Uniprot_reviewed_Human_IRT_022019_DMM
QEHFX_EDRN_HUrine_poolDeGP_DDA_01	2		_ETFSN[+1]FTASTEAQVK_	_ETFSN[Asn->Asp]FTASTEAQVK_	ETFSNFTASTEAQVK	39.5448	39.5448	P07306	TRUE	_ETFSN[Asn->Asp]FTASTEAQVK_	830.889	0	3053787	noloss	5	y	1	574.32	29.5652	TRUE	sp	P07306	P07306	ASGR1_HUMAN	Asialoglycoprotein receptor 1	Homo sapiens	9606	ASGR1	1	2	Uniprot_reviewed_Human_IRT_022019_DMM
QEHFX_EDRN_HUrine_poolDeGP_DDA_01	2		_ETFSN[+1]FTASTEAQVK_	_ETFSN[Asn->Asp]FTASTEAQVK_	ETFSNFTASTEAQVK	39.5448	39.5448	P07306	TRUE	_ETFSN[Asn->Asp]FTASTEAQVK_	830.889	0	3053787	noloss	6	b	2	364.15	8.89733	TRUE	sp	P07306	P07306	ASGR1_HUMAN	Asialoglycoprotein receptor 1	Homo sapiens	9606	ASGR1	1	2	Uniprot_reviewed_Human_IRT_022019_DMM
QEHFX_EDRN_HUrine_poolDeGP_DDA_01	2		_ETFSN[+1]FTASTEAQVK_	_ETFSN[Asn->Asp]FTASTEAQVK_	ETFSNFTASTEAQVK	39.5448	39.5448	P07306	TRUE	_ETFSN[Asn->Asp]FTASTEAQVK_	830.889	0	3053787	noloss	6	y	1	675.367	39.2315	TRUE	sp	P07306	P07306	ASGR1_HUMAN	Asialoglycoprotein receptor 1	Homo sapiens	9606	ASGR1	1	2	Uniprot_reviewed_Human_IRT_022019_DMM
QEHFX_EDRN_HUrine_poolDeGP_DDA_01	2		_ETFSN[+1]FTASTEAQVK_	_ETFSN[Asn->Asp]FTASTEAQVK_	ETFSNFTASTEAQVK	39.5448	39.5448	P07306	TRUE	_ETFSN[Asn->Asp]FTASTEAQVK_	830.889	0	3053787	noloss	7	y	1	762.399	77.3687	FALSE	sp	P07306	P07306	ASGR1_HUMAN	Asialoglycoprotein receptor 1	Homo sapiens	9606	ASGR1	1	2	Uniprot_reviewed_Human_IRT_022019_DMM
QEHFX_EDRN_HUrine_poolDeGP_DDA_01	2		_ETFSN[+1]FTASTEAQVK_	_ETFSN[Asn->Asp]FTASTEAQVK_	ETFSNFTASTEAQVK	39.5448	39.5448	P07306	TRUE	_ETFSN[Asn->Asp]FTASTEAQVK_	830.889	0	3053787	noloss	8	y	1	833.436	85.8052	FALSE	sp	P07306	P07306	ASGR1_HUMAN	Asialoglycoprotein receptor 1	Homo sapiens	9606	ASGR1	1	2	Uniprot_reviewed_Human_IRT_022019_DMM
QEHFX_EDRN_HUrine_poolDeGP_DDA_01	2		_ETFSN[+1]FTASTEAQVK_	_ETFSN[Asn->Asp]FTASTEAQVK_	ETFSNFTASTEAQVK	39.5448	39.5448	P07306	TRUE	_ETFSN[Asn->Asp]FTASTEAQVK_	830.889	0	3053787	noloss	9	y	1	934.484	100	FALSE	sp	P07306	P07306	ASGR1_HUMAN	Asialoglycoprotein receptor 1	Homo sapiens	9606	ASGR1	1	2	Uniprot_reviewed_Human_IRT_022019_DMM
QEHFX_EDRN_HUrine_poolDeGP_DDA_01	2		_ETFSN[+1]FTASTEAQVK_	_ETFSN[Asn->Asp]FTASTEAQVK_	ETFSNFTASTEAQVK	39.5448	39.5448	P07306	TRUE	_ETFSN[Asn->Asp]FTASTEAQVK_	830.889	0	3053787	noloss	10	y	1	1081.55	57.5395	FALSE	sp	P07306	P07306	ASGR1_HUMAN	Asialoglycoprotein receptor 1	Homo sapiens	9606	ASGR1	1	2	Uniprot_reviewed_Human_IRT_022019_DMM
QEHFX_EDRN_HUrine_poolDeGP_DDA_01	2		_ETFSN[+1]FTASTEAQVK_	_ETFSN[Asn->Asp]FTASTEAQVK_	ETFSNFTASTEAQVK	39.5448	39.5448	P07306	TRUE	_ETFSN[Asn->Asp]FTASTEAQVK_	830.889	0	3053787	noloss	11	y	1	1196.58	34.6317	TRUE	sp	P07306	P07306	ASGR1_HUMAN	Asialoglycoprotein receptor 1	Homo sapiens	9606	ASGR1	1	2	Uniprot_reviewed_Human_IRT_022019_DMM
QEHFX_EDRN_HUrine_poolDeGP_DDA_01	2		_ETFSN[+1]FTASTEAQVK_	_ETFSN[Asn->Asp]FTASTEAQVK_	ETFSNFTASTEAQVK	39.5448	39.5448	P07306	TRUE	_ETFSN[Asn->Asp]FTASTEAQVK_	830.889	0	3053787	noloss	12	y	1	1283.61	33.1373	TRUE	sp	P07306	P07306	ASGR1_HUMAN	Asialoglycoprotein receptor 1	Homo sapiens	9606	ASGR1	1	2	Uniprot_reviewed_Human_IRT_022019_DMM
QEHFX_EDRN_HUrine_poolDeGP_DDA_01	2		_ETFSN[+1]FTASTEAQVK_	_ETFSN[Asn->Asp]FTASTEAQVK_	ETFSNFTASTEAQVK	39.5448	39.5448	P07306	TRUE	_ETFSN[Asn->Asp]FTASTEAQVK_	830.889	0	3053787	H2O	3	b	1	360.155	53.759	FALSE	sp	P07306	P07306	ASGR1_HUMAN	Asialoglycoprotein receptor 1	Homo sapiens	9606	ASGR1	1	2	Uniprot_reviewed_Human_IRT_022019_DMM
QEHFX_EDRN_HUrine_poolDeGP_DDA_01	2		_ETFSN[+1]FTASTEAQVK_	_ETFSN[Asn->Asp]FTASTEAQVK_	ETFSNFTASTEAQVK	39.5448	39.5448	P07306	TRUE	_ETFSN[Asn->Asp]FTASTEAQVK_	830.889	0	3053787	NH3	3	y	1	357.213	31.5403	TRUE	sp	P07306	P07306	ASGR1_HUMAN	Asialoglycoprotein receptor 1	Homo sapiens	9606	ASGR1	1	2	Uniprot_reviewed_Human_IRT_022019_DMM
QEHFX_EDRN_HUrine_poolDeGP_DDA_01	2		_ETFSN[+1]FTASTEAQVK_	_ETFSN[Asn->Asp]FTASTEAQVK_	ETFSNFTASTEAQVK	39.5448	39.5448	P07306	TRUE	_ETFSN[Asn->Asp]FTASTEAQVK_	830.889	0	3053787	H2O	5	b	1	562.214	18.807	TRUE	sp	P07306	P07306	ASGR1_HUMAN	Asialoglycoprotein receptor 1	Homo sapiens	9606	ASGR1	1	2	Uniprot_reviewed_Human_IRT_022019_DMM
QEHFX_EDRN_HUrine_poolDeGP_DDA_01	2		_ETFSN[+1]FTASTEAQVK_	_ETFSN[Asn->Asp]FTASTEAQVK_	ETFSNFTASTEAQVK	39.5448	39.5448	P07306	TRUE	_ETFSN[Asn->Asp]FTASTEAQVK_	830.889	0	3053787	H2O	7	y	1	744.389	7.25702	TRUE	sp	P07306	P07306	ASGR1_HUMAN	Asialoglycoprotein receptor 1	Homo sapiens	9606	ASGR1	1	2	Uniprot_reviewed_Human_IRT_022019_DMM
QEHFX_EDRN_HUrine_poolDeGP_DDA_01	2		_ETFSN[+1]FTASTEAQVK_	_ETFSN[Asn->Asp]FTASTEAQVK_	ETFSNFTASTEAQVK	39.5448	39.5448	P07306	TRUE	_ETFSN[Asn->Asp]FTASTEAQVK_	830.889	0	3053787	H2O	8	y	1	815.426	5.43509	TRUE	sp	P07306	P07306	ASGR1_HUMAN	Asialoglycoprotein receptor 1	Homo sapiens	9606	ASGR1	1	2	Uniprot_reviewed_Human_IRT_022019_DMM
QEHFX_EDRN_HUrine_poolDeGP_DDA_01	2		_ETFSN[+1]FTASTEAQVK_	_ETFSN[Asn->Asp]FTASTEAQVK_	ETFSNFTASTEAQVK	39.5448	39.5448	P07306	TRUE	_ETFSN[Asn->Asp]FTASTEAQVK_	830.889	0	3053787	H2O	9	y	1	916.473	9.16614	TRUE	sp	P07306	P07306	ASGR1_HUMAN	Asialoglycoprotein receptor 1	Homo sapiens	9606	ASGR1	1	2	Uniprot_reviewed_Human_IRT_022019_DMM
QEHFX_EDRN_HUrine_poolDeGP_DDA_01	2		_ETFSN[+1]FTASTEAQVK_	_ETFSN[Asn->Asp]FTASTEAQVK_	ETFSNFTASTEAQVK	39.5448	39.5448	P07306	TRUE	_ETFSN[Asn->Asp]FTASTEAQVK_	830.889	0	3053787	H2O	10	y	1	1063.54	7.26997	TRUE	sp	P07306	P07306	ASGR1_HUMAN	Asialoglycoprotein receptor 1	Homo sapiens	9606	ASGR1	1	2	Uniprot_reviewed_Human_IRT_022019_DMM
QEHFX_EDRN_HUrine_poolDeGP_DDA_01	2		_ETFSN[+1]FTASTEAQVK_	_ETFSN[Asn->Asp]FTASTEAQVK_	ETFSNFTASTEAQVK	39.5448	39.5448	P07306	TRUE	_ETFSN[Asn->Asp]FTASTEAQVK_	830.889	0	3053787	H2O	12	y	1	1265.6	5.70486	TRUE	sp	P07306	P07306	ASGR1_HUMAN	Asialoglycoprotein receptor 1	Homo sapiens	9606	ASGR1	1	2	Uniprot_reviewed_Human_IRT_022019_DMM
QEHFX_EDRN_HUrine_poolDeGP_DDA_01	2		_ETFSN[+1]FTASTEAQVK_	_ETFSN[Asn->Asp]FTASTEAQVK_	ETFSNFTASTEAQVK	39.5448	39.5448	P07306	TRUE	_ETFSN[Asn->Asp]FTASTEAQVK_	830.889	0	3053787	noloss	4	b	1	465.198	6.96652	TRUE	sp	P07306	P07306	ASGR1_HUMAN	Asialoglycoprotein receptor 1	Homo sapiens	9606	ASGR1	1	2	Uniprot_reviewed_Human_IRT_022019_DMM
QEHFX_EDRN_HUrine_poolDeGP_DDA_01	2		_ETFSN[+1]FTASTEAQVK_	_ETFSN[Asn->Asp]FTASTEAQVK_	ETFSNFTASTEAQVK	39.5448	39.5448	P07306	TRUE	_ETFSN[Asn->Asp]FTASTEAQVK_	830.889	0	3053787	noloss	13	y	1	1430.68	6.34858	TRUE	sp	P07306	P07306	ASGR1_HUMAN	Asialoglycoprotein receptor 1	Homo sapiens	9606	ASGR1	1	2	Uniprot_reviewed_Human_IRT_022019_DMM
QEHFX_EDRN_HUrine_poolDeGP_DDA_01	2		_ETFSN[+1]FTASTEAQVK_	_ETFSN[Asn->Asp]FTASTEAQVK_	ETFSNFTASTEAQVK	39.5448	39.5448	P07306	TRUE	_ETFSN[Asn->Asp]FTASTEAQVK_	830.889	0	3053787	H2O	4	b	1	447.187	19.1386	TRUE	sp	P07306	P07306	ASGR1_HUMAN	Asialoglycoprotein receptor 1	Homo sapiens	9606	ASGR1	1	2	Uniprot_reviewed_Human_IRT_022019_DMM
QEHFX_EDRN_HUrine_poolDeGP_DDA_01	2		_GAEAAN[+1]VTGPGGVPVQGSK_	_GAEAAN[Asn->Asp]VTGPGGVPVQGSK_	GAEAANVTGPGGVPVQGSK	5.35739	5.35739	P67809	TRUE	_GAEAAN[Asn->Asp]VTGPGGVPVQGSK_	848.929	0.00367377	601554	noloss	4	b	1	329.146	25.5002	FALSE	sp	P67809	P67809	YBOX1_HUMAN	Nuclease-sensitive element-binding protein 1	Homo sapiens	9606	YBX1	1	3	Uniprot_reviewed_Human_IRT_022019_DMM
QEHFX_EDRN_HUrine_poolDeGP_DDA_01	2		_GAEAAN[+1]VTGPGGVPVQGSK_	_GAEAAN[Asn->Asp]VTGPGGVPVQGSK_	GAEAANVTGPGGVPVQGSK	5.35739	5.35739	P67809	TRUE	_GAEAAN[Asn->Asp]VTGPGGVPVQGSK_	848.929	0.00367377	601554	noloss	4	y	1	419.225	12.5851	TRUE	sp	P67809	P67809	YBOX1_HUMAN	Nuclease-sensitive element-binding protein 1	Homo sapiens	9606	YBX1	1	3	Uniprot_reviewed_Human_IRT_022019_DMM
QEHFX_EDRN_HUrine_poolDeGP_DDA_01	2		_GAEAAN[+1]VTGPGGVPVQGSK_	_GAEAAN[Asn->Asp]VTGPGGVPVQGSK_	GAEAANVTGPGGVPVQGSK	5.35739	5.35739	P67809	TRUE	_GAEAAN[Asn->Asp]VTGPGGVPVQGSK_	848.929	0.00367377	601554	noloss	5	b	1	400.183	9.13822	TRUE	sp	P67809	P67809	YBOX1_HUMAN	Nuclease-sensitive element-binding protein 1	Homo sapiens	9606	YBX1	1	3	Uniprot_reviewed_Human_IRT_022019_DMM
QEHFX_EDRN_HUrine_poolDeGP_DDA_01	2		_GAEAAN[+1]VTGPGGVPVQGSK_	_GAEAAN[Asn->Asp]VTGPGGVPVQGSK_	GAEAANVTGPGGVPVQGSK	5.35739	5.35739	P67809	TRUE	_GAEAAN[Asn->Asp]VTGPGGVPVQGSK_	848.929	0.00367377	601554	noloss	6	b	1	515.21	29.9733	FALSE	sp	P67809	P67809	YBOX1_HUMAN	Nuclease-sensitive element-binding protein 1	Homo sapiens	9606	YBX1	1	3	Uniprot_reviewed_Human_IRT_022019_DMM
QEHFX_EDRN_HUrine_poolDeGP_DDA_01	2		_GAEAAN[+1]VTGPGGVPVQGSK_	_GAEAAN[Asn->Asp]VTGPGGVPVQGSK_	GAEAANVTGPGGVPVQGSK	5.35739	5.35739	P67809	TRUE	_GAEAAN[Asn->Asp]VTGPGGVPVQGSK_	848.929	0.00367377	601554	noloss	6	y	1	615.346	100	FALSE	sp	P67809	P67809	YBOX1_HUMAN	Nuclease-sensitive element-binding protein 1	Homo sapiens	9606	YBX1	1	3	Uniprot_reviewed_Human_IRT_022019_DMM
QEHFX_EDRN_HUrine_poolDeGP_DDA_01	2		_GAEAAN[+1]VTGPGGVPVQGSK_	_GAEAAN[Asn->Asp]VTGPGGVPVQGSK_	GAEAANVTGPGGVPVQGSK	5.35739	5.35739	P67809	TRUE	_GAEAAN[Asn->Asp]VTGPGGVPVQGSK_	848.929	0.00367377	601554	noloss	10	y	1	925.51	22.5385	FALSE	sp	P67809	P67809	YBOX1_HUMAN	Nuclease-sensitive element-binding protein 1	Homo sapiens	9606	YBX1	1	3	Uniprot_reviewed_Human_IRT_022019_DMM
QEHFX_EDRN_HUrine_poolDeGP_DDA_01	2		_GAEAAN[+1]VTGPGGVPVQGSK_	_GAEAAN[Asn->Asp]VTGPGGVPVQGSK_	GAEAANVTGPGGVPVQGSK	5.35739	5.35739	P67809	TRUE	_GAEAAN[Asn->Asp]VTGPGGVPVQGSK_	848.929	0.00367377	601554	noloss	11	y	1	982.532	24.1531	FALSE	sp	P67809	P67809	YBOX1_HUMAN	Nuclease-sensitive element-binding protein 1	Homo sapiens	9606	YBX1	1	3	Uniprot_reviewed_Human_IRT_022019_DMM
QEHFX_EDRN_HUrine_poolDeGP_DDA_01	2		_GAEAAN[+1]VTGPGGVPVQGSK_	_GAEAAN[Asn->Asp]VTGPGGVPVQGSK_	GAEAANVTGPGGVPVQGSK	5.35739	5.35739	P67809	TRUE	_GAEAAN[Asn->Asp]VTGPGGVPVQGSK_	848.929	0.00367377	601554	noloss	12	y	1	1083.58	22.6178	FALSE	sp	P67809	P67809	YBOX1_HUMAN	Nuclease-sensitive element-binding protein 1	Homo sapiens	9606	YBX1	1	3	Uniprot_reviewed_Human_IRT_022019_DMM
QEHFX_EDRN_HUrine_poolDeGP_DDA_01	2		_GAEAAN[+1]VTGPGGVPVQGSK_	_GAEAAN[Asn->Asp]VTGPGGVPVQGSK_	GAEAANVTGPGGVPVQGSK	5.35739	5.35739	P67809	TRUE	_GAEAAN[Asn->Asp]VTGPGGVPVQGSK_	848.929	0.00367377	601554	NH3	4	y	1	402.198	10.5228	TRUE	sp	P67809	P67809	YBOX1_HUMAN	Nuclease-sensitive element-binding protein 1	Homo sapiens	9606	YBX1	1	3	Uniprot_reviewed_Human_IRT_022019_DMM
QEHFX_EDRN_HUrine_poolDeGP_DDA_01	2		_GAEAAN[+1]VTGPGGVPVQGSK_	_GAEAAN[Asn->Asp]VTGPGGVPVQGSK_	GAEAANVTGPGGVPVQGSK	5.35739	5.35739	P67809	TRUE	_GAEAAN[Asn->Asp]VTGPGGVPVQGSK_	848.929	0.00367377	601554	H2O	6	y	1	597.335	6.59258	TRUE	sp	P67809	P67809	YBOX1_HUMAN	Nuclease-sensitive element-binding protein 1	Homo sapiens	9606	YBX1	1	3	Uniprot_reviewed_Human_IRT_022019_DMM
QEHFX_EDRN_HUrine_poolDeGP_DDA_01	2		_GAEAAN[+1]VTGPGGVPVQGSK_	_GAEAAN[Asn->Asp]VTGPGGVPVQGSK_	GAEAANVTGPGGVPVQGSK	5.35739	5.35739	P67809	TRUE	_GAEAAN[Asn->Asp]VTGPGGVPVQGSK_	848.929	0.00367377	601554	noloss	14	y	1	1297.67	5.22271	TRUE	sp	P67809	P67809	YBOX1_HUMAN	Nuclease-sensitive element-binding protein 1	Homo sapiens	9606	YBX1	1	3	Uniprot_reviewed_Human_IRT_022019_DMM
QEHFX_EDRN_HUrine_poolDeGP_DDA_01	2		_DAEEDDSLAN[+1]SSDLLK_	_DAEEDDSLAN[Asn->Asp]SSDLLK_	DAEEDDSLANSSDLLK	41.2602	41.2602	P01210	TRUE	_DAEEDDSLAN[Asn->Asp]SSDLLK_	861.881	0.00707339	244280	noloss	3	b	1	316.114	47.1594	FALSE	sp	P01210	P01210	PENK_HUMAN	Proenkephalin-A	Homo sapiens	9606	PENK	1	1	Uniprot_reviewed_Human_IRT_022019_DMM
QEHFX_EDRN_HUrine_poolDeGP_DDA_01	2		_DAEEDDSLAN[+1]SSDLLK_	_DAEEDDSLAN[Asn->Asp]SSDLLK_	DAEEDDSLANSSDLLK	41.2602	41.2602	P01210	TRUE	_DAEEDDSLAN[Asn->Asp]SSDLLK_	861.881	0.00707339	244280	noloss	3	y	1	373.281	36.1401	FALSE	sp	P01210	P01210	PENK_HUMAN	Proenkephalin-A	Homo sapiens	9606	PENK	1	1	Uniprot_reviewed_Human_IRT_022019_DMM
QEHFX_EDRN_HUrine_poolDeGP_DDA_01	2		_DAEEDDSLAN[+1]SSDLLK_	_DAEEDDSLAN[Asn->Asp]SSDLLK_	DAEEDDSLANSSDLLK	41.2602	41.2602	P01210	TRUE	_DAEEDDSLAN[Asn->Asp]SSDLLK_	861.881	0.00707339	244280	noloss	6	y	1	662.372	58.6048	FALSE	sp	P01210	P01210	PENK_HUMAN	Proenkephalin-A	Homo sapiens	9606	PENK	1	1	Uniprot_reviewed_Human_IRT_022019_DMM
QEHFX_EDRN_HUrine_poolDeGP_DDA_01	2		_DAEEDDSLAN[+1]SSDLLK_	_DAEEDDSLAN[Asn->Asp]SSDLLK_	DAEEDDSLANSSDLLK	41.2602	41.2602	P01210	TRUE	_DAEEDDSLAN[Asn->Asp]SSDLLK_	861.881	0.00707339	244280	noloss	7	y	1	777.399	50.9397	FALSE	sp	P01210	P01210	PENK_HUMAN	Proenkephalin-A	Homo sapiens	9606	PENK	1	1	Uniprot_reviewed_Human_IRT_022019_DMM
QEHFX_EDRN_HUrine_poolDeGP_DDA_01	2		_DAEEDDSLAN[+1]SSDLLK_	_DAEEDDSLAN[Asn->Asp]SSDLLK_	DAEEDDSLANSSDLLK	41.2602	41.2602	P01210	TRUE	_DAEEDDSLAN[Asn->Asp]SSDLLK_	861.881	0.00707339	244280	noloss	8	y	1	848.436	100	FALSE	sp	P01210	P01210	PENK_HUMAN	Proenkephalin-A	Homo sapiens	9606	PENK	1	1	Uniprot_reviewed_Human_IRT_022019_DMM
QEHFX_EDRN_HUrine_poolDeGP_DDA_01	2		_DAEEDDSLAN[+1]SSDLLK_	_DAEEDDSLAN[Asn->Asp]SSDLLK_	DAEEDDSLANSSDLLK	41.2602	41.2602	P01210	TRUE	_DAEEDDSLAN[Asn->Asp]SSDLLK_	861.881	0.00707339	244280	noloss	9	y	1	961.52	35.5306	TRUE	sp	P01210	P01210	PENK_HUMAN	Proenkephalin-A	Homo sapiens	9606	PENK	1	1	Uniprot_reviewed_Human_IRT_022019_DMM
QEHFX_EDRN_HUrine_poolDeGP_DDA_01	2		_DAEEDDSLAN[+1]SSDLLK_	_DAEEDDSLAN[Asn->Asp]SSDLLK_	DAEEDDSLANSSDLLK	41.2602	41.2602	P01210	TRUE	_DAEEDDSLAN[Asn->Asp]SSDLLK_	861.881	0.00707339	244280	noloss	10	y	1	1048.55	42.4283	FALSE	sp	P01210	P01210	PENK_HUMAN	Proenkephalin-A	Homo sapiens	9606	PENK	1	1	Uniprot_reviewed_Human_IRT_022019_DMM
QEHFX_EDRN_HUrine_poolDeGP_DDA_01	2		_DAEEDDSLAN[+1]SSDLLK_	_DAEEDDSLAN[Asn->Asp]SSDLLK_	DAEEDDSLANSSDLLK	41.2602	41.2602	P01210	TRUE	_DAEEDDSLAN[Asn->Asp]SSDLLK_	861.881	0.00707339	244280	noloss	11	y	1	1163.58	29.9597	TRUE	sp	P01210	P01210	PENK_HUMAN	Proenkephalin-A	Homo sapiens	9606	PENK	1	1	Uniprot_reviewed_Human_IRT_022019_DMM
QEHFX_EDRN_HUrine_poolDeGP_DDA_01	2		_DAEEDDSLAN[+1]SSDLLK_	_DAEEDDSLAN[Asn->Asp]SSDLLK_	DAEEDDSLANSSDLLK	41.2602	41.2602	P01210	TRUE	_DAEEDDSLAN[Asn->Asp]SSDLLK_	861.881	0.00707339	244280	H2O	11	y	1	1145.57	20.2351	TRUE	sp	P01210	P01210	PENK_HUMAN	Proenkephalin-A	Homo sapiens	9606	PENK	1	1	Uniprot_reviewed_Human_IRT_022019_DMM
QEHFX_EDRN_HUrine_poolDeGP_DDA_01	2		_VN[+1]GSC[+57]EDVDEC[+57]ATGGR_	_VN[Asn->Asp]GSC[Carbamidomethyl (C)]EDVDEC[Carbamidomethyl (C)]ATGGR_	VNGSCEDVDECATGGR	-22.9003	-22.9003	Q8N2S1	TRUE	_VN[Asn->Asp]GSC[Carbamidomethyl (C)]EDVDEC[Carbamidomethyl (C)]ATGGR_	863.836	0.000189286	1067109	noloss	4	b	1	359.156	5.4802	TRUE	sp	Q8N2S1	Q8N2S1	LTBP4_HUMAN	Latent-transforming growth factor beta-binding protein 4	Homo sapiens	9606	LTBP4	1	2	Uniprot_reviewed_Human_IRT_022019_DMM
QEHFX_EDRN_HUrine_poolDeGP_DDA_01	2		_VN[+1]GSC[+57]EDVDEC[+57]ATGGR_	_VN[Asn->Asp]GSC[Carbamidomethyl (C)]EDVDEC[Carbamidomethyl (C)]ATGGR_	VNGSCEDVDECATGGR	-22.9003	-22.9003	Q8N2S1	TRUE	_VN[Asn->Asp]GSC[Carbamidomethyl (C)]EDVDEC[Carbamidomethyl (C)]ATGGR_	863.836	0.000189286	1067109	noloss	4	y	1	390.21	27.5328	TRUE	sp	Q8N2S1	Q8N2S1	LTBP4_HUMAN	Latent-transforming growth factor beta-binding protein 4	Homo sapiens	9606	LTBP4	1	2	Uniprot_reviewed_Human_IRT_022019_DMM
QEHFX_EDRN_HUrine_poolDeGP_DDA_01	2		_VN[+1]GSC[+57]EDVDEC[+57]ATGGR_	_VN[Asn->Asp]GSC[Carbamidomethyl (C)]EDVDEC[Carbamidomethyl (C)]ATGGR_	VNGSCEDVDECATGGR	-22.9003	-22.9003	Q8N2S1	TRUE	_VN[Asn->Asp]GSC[Carbamidomethyl (C)]EDVDEC[Carbamidomethyl (C)]ATGGR_	863.836	0.000189286	1067109	noloss	5	y	1	461.247	24.5747	TRUE	sp	Q8N2S1	Q8N2S1	LTBP4_HUMAN	Latent-transforming growth factor beta-binding protein 4	Homo sapiens	9606	LTBP4	1	2	Uniprot_reviewed_Human_IRT_022019_DMM
QEHFX_EDRN_HUrine_poolDeGP_DDA_01	2		_VN[+1]GSC[+57]EDVDEC[+57]ATGGR_	_VN[Asn->Asp]GSC[Carbamidomethyl (C)]EDVDEC[Carbamidomethyl (C)]ATGGR_	VNGSCEDVDECATGGR	-22.9003	-22.9003	Q8N2S1	TRUE	_VN[Asn->Asp]GSC[Carbamidomethyl (C)]EDVDEC[Carbamidomethyl (C)]ATGGR_	863.836	0.000189286	1067109	noloss	6	b	1	648.229	5.86472	TRUE	sp	Q8N2S1	Q8N2S1	LTBP4_HUMAN	Latent-transforming growth factor beta-binding protein 4	Homo sapiens	9606	LTBP4	1	2	Uniprot_reviewed_Human_IRT_022019_DMM
QEHFX_EDRN_HUrine_poolDeGP_DDA_01	2		_VN[+1]GSC[+57]EDVDEC[+57]ATGGR_	_VN[Asn->Asp]GSC[Carbamidomethyl (C)]EDVDEC[Carbamidomethyl (C)]ATGGR_	VNGSCEDVDECATGGR	-22.9003	-22.9003	Q8N2S1	TRUE	_VN[Asn->Asp]GSC[Carbamidomethyl (C)]EDVDEC[Carbamidomethyl (C)]ATGGR_	863.836	0.000189286	1067109	noloss	6	y	1	621.277	44.514	FALSE	sp	Q8N2S1	Q8N2S1	LTBP4_HUMAN	Latent-transforming growth factor beta-binding protein 4	Homo sapiens	9606	LTBP4	1	2	Uniprot_reviewed_Human_IRT_022019_DMM
QEHFX_EDRN_HUrine_poolDeGP_DDA_01	2		_VN[+1]GSC[+57]EDVDEC[+57]ATGGR_	_VN[Asn->Asp]GSC[Carbamidomethyl (C)]EDVDEC[Carbamidomethyl (C)]ATGGR_	VNGSCEDVDECATGGR	-22.9003	-22.9003	Q8N2S1	TRUE	_VN[Asn->Asp]GSC[Carbamidomethyl (C)]EDVDEC[Carbamidomethyl (C)]ATGGR_	863.836	0.000189286	1067109	noloss	7	y	1	750.32	57.502	FALSE	sp	Q8N2S1	Q8N2S1	LTBP4_HUMAN	Latent-transforming growth factor beta-binding protein 4	Homo sapiens	9606	LTBP4	1	2	Uniprot_reviewed_Human_IRT_022019_DMM
QEHFX_EDRN_HUrine_poolDeGP_DDA_01	2		_VN[+1]GSC[+57]EDVDEC[+57]ATGGR_	_VN[Asn->Asp]GSC[Carbamidomethyl (C)]EDVDEC[Carbamidomethyl (C)]ATGGR_	VNGSCEDVDECATGGR	-22.9003	-22.9003	Q8N2S1	TRUE	_VN[Asn->Asp]GSC[Carbamidomethyl (C)]EDVDEC[Carbamidomethyl (C)]ATGGR_	863.836	0.000189286	1067109	noloss	8	y	1	865.347	100	FALSE	sp	Q8N2S1	Q8N2S1	LTBP4_HUMAN	Latent-transforming growth factor beta-binding protein 4	Homo sapiens	9606	LTBP4	1	2	Uniprot_reviewed_Human_IRT_022019_DMM
QEHFX_EDRN_HUrine_poolDeGP_DDA_01	2		_VN[+1]GSC[+57]EDVDEC[+57]ATGGR_	_VN[Asn->Asp]GSC[Carbamidomethyl (C)]EDVDEC[Carbamidomethyl (C)]ATGGR_	VNGSCEDVDECATGGR	-22.9003	-22.9003	Q8N2S1	TRUE	_VN[Asn->Asp]GSC[Carbamidomethyl (C)]EDVDEC[Carbamidomethyl (C)]ATGGR_	863.836	0.000189286	1067109	noloss	9	y	1	964.415	51.7739	FALSE	sp	Q8N2S1	Q8N2S1	LTBP4_HUMAN	Latent-transforming growth factor beta-binding protein 4	Homo sapiens	9606	LTBP4	1	2	Uniprot_reviewed_Human_IRT_022019_DMM
QEHFX_EDRN_HUrine_poolDeGP_DDA_01	2		_VN[+1]GSC[+57]EDVDEC[+57]ATGGR_	_VN[Asn->Asp]GSC[Carbamidomethyl (C)]EDVDEC[Carbamidomethyl (C)]ATGGR_	VNGSCEDVDECATGGR	-22.9003	-22.9003	Q8N2S1	TRUE	_VN[Asn->Asp]GSC[Carbamidomethyl (C)]EDVDEC[Carbamidomethyl (C)]ATGGR_	863.836	0.000189286	1067109	noloss	10	y	1	1079.44	72.0367	FALSE	sp	Q8N2S1	Q8N2S1	LTBP4_HUMAN	Latent-transforming growth factor beta-binding protein 4	Homo sapiens	9606	LTBP4	1	2	Uniprot_reviewed_Human_IRT_022019_DMM
QEHFX_EDRN_HUrine_poolDeGP_DDA_01	2		_VN[+1]GSC[+57]EDVDEC[+57]ATGGR_	_VN[Asn->Asp]GSC[Carbamidomethyl (C)]EDVDEC[Carbamidomethyl (C)]ATGGR_	VNGSCEDVDECATGGR	-22.9003	-22.9003	Q8N2S1	TRUE	_VN[Asn->Asp]GSC[Carbamidomethyl (C)]EDVDEC[Carbamidomethyl (C)]ATGGR_	863.836	0.000189286	1067109	noloss	11	y	1	1208.48	45.1474	FALSE	sp	Q8N2S1	Q8N2S1	LTBP4_HUMAN	Latent-transforming growth factor beta-binding protein 4	Homo sapiens	9606	LTBP4	1	2	Uniprot_reviewed_Human_IRT_022019_DMM
QEHFX_EDRN_HUrine_poolDeGP_DDA_01	2		_VN[+1]GSC[+57]EDVDEC[+57]ATGGR_	_VN[Asn->Asp]GSC[Carbamidomethyl (C)]EDVDEC[Carbamidomethyl (C)]ATGGR_	VNGSCEDVDECATGGR	-22.9003	-22.9003	Q8N2S1	TRUE	_VN[Asn->Asp]GSC[Carbamidomethyl (C)]EDVDEC[Carbamidomethyl (C)]ATGGR_	863.836	0.000189286	1067109	H2O	4	b	1	341.146	7.21601	TRUE	sp	Q8N2S1	Q8N2S1	LTBP4_HUMAN	Latent-transforming growth factor beta-binding protein 4	Homo sapiens	9606	LTBP4	1	2	Uniprot_reviewed_Human_IRT_022019_DMM
QEHFX_EDRN_HUrine_poolDeGP_DDA_01	2		_VN[+1]GSC[+57]EDVDEC[+57]ATGGR_	_VN[Asn->Asp]GSC[Carbamidomethyl (C)]EDVDEC[Carbamidomethyl (C)]ATGGR_	VNGSCEDVDECATGGR	-22.9003	-22.9003	Q8N2S1	TRUE	_VN[Asn->Asp]GSC[Carbamidomethyl (C)]EDVDEC[Carbamidomethyl (C)]ATGGR_	863.836	0.000189286	1067109	H2O	7	y	1	732.309	9.44373	TRUE	sp	Q8N2S1	Q8N2S1	LTBP4_HUMAN	Latent-transforming growth factor beta-binding protein 4	Homo sapiens	9606	LTBP4	1	2	Uniprot_reviewed_Human_IRT_022019_DMM
QEHFX_EDRN_HUrine_poolDeGP_DDA_01	2		_VN[+1]GSC[+57]EDVDEC[+57]ATGGR_	_VN[Asn->Asp]GSC[Carbamidomethyl (C)]EDVDEC[Carbamidomethyl (C)]ATGGR_	VNGSCEDVDECATGGR	-22.9003	-22.9003	Q8N2S1	TRUE	_VN[Asn->Asp]GSC[Carbamidomethyl (C)]EDVDEC[Carbamidomethyl (C)]ATGGR_	863.836	0.000189286	1067109	H2O	9	y	1	946.405	5.79629	TRUE	sp	Q8N2S1	Q8N2S1	LTBP4_HUMAN	Latent-transforming growth factor beta-binding protein 4	Homo sapiens	9606	LTBP4	1	2	Uniprot_reviewed_Human_IRT_022019_DMM
QEHFX_EDRN_HUrine_poolDeGP_DDA_01	2		_VN[+1]GSC[+57]EDVDEC[+57]ATGGR_	_VN[Asn->Asp]GSC[Carbamidomethyl (C)]EDVDEC[Carbamidomethyl (C)]ATGGR_	VNGSCEDVDECATGGR	-22.9003	-22.9003	Q8N2S1	TRUE	_VN[Asn->Asp]GSC[Carbamidomethyl (C)]EDVDEC[Carbamidomethyl (C)]ATGGR_	863.836	0.000189286	1067109	H2O	11	y	1	1190.47	15.3667	TRUE	sp	Q8N2S1	Q8N2S1	LTBP4_HUMAN	Latent-transforming growth factor beta-binding protein 4	Homo sapiens	9606	LTBP4	1	2	Uniprot_reviewed_Human_IRT_022019_DMM
QEHFX_EDRN_HUrine_poolDeGP_DDA_01	2		_VN[+1]GSC[+57]EDVDEC[+57]ATGGR_	_VN[Asn->Asp]GSC[Carbamidomethyl (C)]EDVDEC[Carbamidomethyl (C)]ATGGR_	VNGSCEDVDECATGGR	-22.9003	-22.9003	Q8N2S1	TRUE	_VN[Asn->Asp]GSC[Carbamidomethyl (C)]EDVDEC[Carbamidomethyl (C)]ATGGR_	863.836	0.000189286	1067109	NH3	6	y	1	604.251	5.41598	TRUE	sp	Q8N2S1	Q8N2S1	LTBP4_HUMAN	Latent-transforming growth factor beta-binding protein 4	Homo sapiens	9606	LTBP4	1	2	Uniprot_reviewed_Human_IRT_022019_DMM
QEHFX_EDRN_HUrine_poolDeGP_DDA_01	2		_VN[+1]GSC[+57]EDVDEC[+57]ATGGR_	_VN[Asn->Asp]GSC[Carbamidomethyl (C)]EDVDEC[Carbamidomethyl (C)]ATGGR_	VNGSCEDVDECATGGR	-22.9003	-22.9003	Q8N2S1	TRUE	_VN[Asn->Asp]GSC[Carbamidomethyl (C)]EDVDEC[Carbamidomethyl (C)]ATGGR_	863.836	0.000189286	1067109	NH3	10	y	1	1062.42	7.2225	TRUE	sp	Q8N2S1	Q8N2S1	LTBP4_HUMAN	Latent-transforming growth factor beta-binding protein 4	Homo sapiens	9606	LTBP4	1	2	Uniprot_reviewed_Human_IRT_022019_DMM
QEHFX_EDRN_HUrine_poolDeGP_DDA_01	2		_SDLNPAN[+1]GSYPFQALR_	_SDLNPAN[Asn->Asp]GSYPFQALR_	SDLNPANGSYPFQALR	62.2101	62.2101	Q8NHP8	TRUE	_SDLNPAN[Asn->Asp]GSYPFQALR_	875.923	0.00388208	78868	noloss	6	y	1	731.42	92.6829	FALSE	sp	Q8NHP8	Q8NHP8	PLBL2_HUMAN	Putative phospholipase B-like 2	Homo sapiens	9606	PLBD2	1	2	Uniprot_reviewed_Human_IRT_022019_DMM
QEHFX_EDRN_HUrine_poolDeGP_DDA_01	2		_SDLNPAN[+1]GSYPFQALR_	_SDLNPAN[Asn->Asp]GSYPFQALR_	SDLNPANGSYPFQALR	62.2101	62.2101	Q8NHP8	TRUE	_SDLNPAN[Asn->Asp]GSYPFQALR_	875.923	0.00388208	78868	noloss	7	y	1	894.483	29.7638	FALSE	sp	Q8NHP8	Q8NHP8	PLBL2_HUMAN	Putative phospholipase B-like 2	Homo sapiens	9606	PLBD2	1	2	Uniprot_reviewed_Human_IRT_022019_DMM
QEHFX_EDRN_HUrine_poolDeGP_DDA_01	2		_SDLNPAN[+1]GSYPFQALR_	_SDLNPAN[Asn->Asp]GSYPFQALR_	SDLNPANGSYPFQALR	62.2101	62.2101	Q8NHP8	TRUE	_SDLNPAN[Asn->Asp]GSYPFQALR_	875.923	0.00388208	78868	noloss	8	y	1	981.515	17.079	TRUE	sp	Q8NHP8	Q8NHP8	PLBL2_HUMAN	Putative phospholipase B-like 2	Homo sapiens	9606	PLBD2	1	2	Uniprot_reviewed_Human_IRT_022019_DMM
QEHFX_EDRN_HUrine_poolDeGP_DDA_01	2		_SDLNPAN[+1]GSYPFQALR_	_SDLNPAN[Asn->Asp]GSYPFQALR_	SDLNPANGSYPFQALR	62.2101	62.2101	Q8NHP8	TRUE	_SDLNPAN[Asn->Asp]GSYPFQALR_	875.923	0.00388208	78868	noloss	9	y	1	1038.54	100	FALSE	sp	Q8NHP8	Q8NHP8	PLBL2_HUMAN	Putative phospholipase B-like 2	Homo sapiens	9606	PLBD2	1	2	Uniprot_reviewed_Human_IRT_022019_DMM
QEHFX_EDRN_HUrine_poolDeGP_DDA_01	2		_SDLNPAN[+1]GSYPFQALR_	_SDLNPAN[Asn->Asp]GSYPFQALR_	SDLNPANGSYPFQALR	62.2101	62.2101	Q8NHP8	TRUE	_SDLNPAN[Asn->Asp]GSYPFQALR_	875.923	0.00388208	78868	noloss	10	y	1	1153.56	54.4675	FALSE	sp	Q8NHP8	Q8NHP8	PLBL2_HUMAN	Putative phospholipase B-like 2	Homo sapiens	9606	PLBD2	1	2	Uniprot_reviewed_Human_IRT_022019_DMM
QEHFX_EDRN_HUrine_poolDeGP_DDA_01	2		_SDLNPAN[+1]GSYPFQALR_	_SDLNPAN[Asn->Asp]GSYPFQALR_	SDLNPANGSYPFQALR	62.2101	62.2101	Q8NHP8	TRUE	_SDLNPAN[Asn->Asp]GSYPFQALR_	875.923	0.00388208	78868	noloss	11	y	1	1224.6	25.9984	TRUE	sp	Q8NHP8	Q8NHP8	PLBL2_HUMAN	Putative phospholipase B-like 2	Homo sapiens	9606	PLBD2	1	2	Uniprot_reviewed_Human_IRT_022019_DMM
QEHFX_EDRN_HUrine_poolDeGP_DDA_01	2		_SDLNPAN[+1]GSYPFQALR_	_SDLNPAN[Asn->Asp]GSYPFQALR_	SDLNPANGSYPFQALR	62.2101	62.2101	Q8NHP8	TRUE	_SDLNPAN[Asn->Asp]GSYPFQALR_	875.923	0.00388208	78868	noloss	12	y	1	1321.65	71.8809	FALSE	sp	Q8NHP8	Q8NHP8	PLBL2_HUMAN	Putative phospholipase B-like 2	Homo sapiens	9606	PLBD2	1	2	Uniprot_reviewed_Human_IRT_022019_DMM
QEHFX_EDRN_HUrine_poolDeGP_DDA_01	2		_SDLNPAN[+1]GSYPFQALR_	_SDLNPAN[Asn->Asp]GSYPFQALR_	SDLNPANGSYPFQALR	62.2101	62.2101	Q8NHP8	TRUE	_SDLNPAN[Asn->Asp]GSYPFQALR_	875.923	0.00388208	78868	noloss	3	b	1	316.15	32.4173	FALSE	sp	Q8NHP8	Q8NHP8	PLBL2_HUMAN	Putative phospholipase B-like 2	Homo sapiens	9606	PLBD2	1	2	Uniprot_reviewed_Human_IRT_022019_DMM
QEHFX_EDRN_HUrine_poolDeGP_DDA_01	2		_SDLNPAN[+1]GSYPFQALR_	_SDLNPAN[Asn->Asp]GSYPFQALR_	SDLNPANGSYPFQALR	62.2101	62.2101	Q8NHP8	TRUE	_SDLNPAN[Asn->Asp]GSYPFQALR_	875.923	0.00388208	78868	H2O	9	y	1	1020.53	16.0506	TRUE	sp	Q8NHP8	Q8NHP8	PLBL2_HUMAN	Putative phospholipase B-like 2	Homo sapiens	9606	PLBD2	1	2	Uniprot_reviewed_Human_IRT_022019_DMM
QEHFX_EDRN_HUrine_poolDeGP_DDA_01	2		_SLPNFPN[+1]TSATAN[+1]ATGGR_	_SLPNFPN[Asn->Asp]TSATAN[Asn->Asp]ATGGR_	SLPNFPNTSATANATGGR	37.5734	37.5734	Q6UXB8	TRUE	_SLPNFPN[Asn->Asp]TSATAN[Asn->Asp]ATGGR_	889.421	0	191909700	noloss	4	y	1	390.21	5.19748	TRUE	sp	Q6UXB8	Q6UXB8	PI16_HUMAN	Peptidase inhibitor 16	Homo sapiens	9606	PI16	1	1	Uniprot_reviewed_Human_IRT_022019_DMM
QEHFX_EDRN_HUrine_poolDeGP_DDA_01	2		_SLPNFPN[+1]TSATAN[+1]ATGGR_	_SLPNFPN[Asn->Asp]TSATAN[Asn->Asp]ATGGR_	SLPNFPNTSATANATGGR	37.5734	37.5734	Q6UXB8	TRUE	_SLPNFPN[Asn->Asp]TSATAN[Asn->Asp]ATGGR_	889.421	0	191909700	noloss	5	y	1	461.247	38.105	FALSE	sp	Q6UXB8	Q6UXB8	PI16_HUMAN	Peptidase inhibitor 16	Homo sapiens	9606	PI16	1	1	Uniprot_reviewed_Human_IRT_022019_DMM
QEHFX_EDRN_HUrine_poolDeGP_DDA_01	2		_SLPNFPN[+1]TSATAN[+1]ATGGR_	_SLPNFPN[Asn->Asp]TSATAN[Asn->Asp]ATGGR_	SLPNFPNTSATANATGGR	37.5734	37.5734	Q6UXB8	TRUE	_SLPNFPN[Asn->Asp]TSATAN[Asn->Asp]ATGGR_	889.421	0	191909700	noloss	6	y	1	576.274	7.79349	TRUE	sp	Q6UXB8	Q6UXB8	PI16_HUMAN	Peptidase inhibitor 16	Homo sapiens	9606	PI16	1	1	Uniprot_reviewed_Human_IRT_022019_DMM
QEHFX_EDRN_HUrine_poolDeGP_DDA_01	2		_SLPNFPN[+1]TSATAN[+1]ATGGR_	_SLPNFPN[Asn->Asp]TSATAN[Asn->Asp]ATGGR_	SLPNFPNTSATANATGGR	37.5734	37.5734	Q6UXB8	TRUE	_SLPNFPN[Asn->Asp]TSATAN[Asn->Asp]ATGGR_	889.421	0	191909700	noloss	7	y	1	647.311	9.69303	TRUE	sp	Q6UXB8	Q6UXB8	PI16_HUMAN	Peptidase inhibitor 16	Homo sapiens	9606	PI16	1	1	Uniprot_reviewed_Human_IRT_022019_DMM
QEHFX_EDRN_HUrine_poolDeGP_DDA_01	2		_SLPNFPN[+1]TSATAN[+1]ATGGR_	_SLPNFPN[Asn->Asp]TSATAN[Asn->Asp]ATGGR_	SLPNFPNTSATANATGGR	37.5734	37.5734	Q6UXB8	TRUE	_SLPNFPN[Asn->Asp]TSATAN[Asn->Asp]ATGGR_	889.421	0	191909700	noloss	8	y	1	748.358	15.6205	FALSE	sp	Q6UXB8	Q6UXB8	PI16_HUMAN	Peptidase inhibitor 16	Homo sapiens	9606	PI16	1	1	Uniprot_reviewed_Human_IRT_022019_DMM
QEHFX_EDRN_HUrine_poolDeGP_DDA_01	2		_SLPNFPN[+1]TSATAN[+1]ATGGR_	_SLPNFPN[Asn->Asp]TSATAN[Asn->Asp]ATGGR_	SLPNFPNTSATANATGGR	37.5734	37.5734	Q6UXB8	TRUE	_SLPNFPN[Asn->Asp]TSATAN[Asn->Asp]ATGGR_	889.421	0	191909700	noloss	9	y	1	819.396	14.2978	TRUE	sp	Q6UXB8	Q6UXB8	PI16_HUMAN	Peptidase inhibitor 16	Homo sapiens	9606	PI16	1	1	Uniprot_reviewed_Human_IRT_022019_DMM
QEHFX_EDRN_HUrine_poolDeGP_DDA_01	2		_SLPNFPN[+1]TSATAN[+1]ATGGR_	_SLPNFPN[Asn->Asp]TSATAN[Asn->Asp]ATGGR_	SLPNFPNTSATANATGGR	37.5734	37.5734	Q6UXB8	TRUE	_SLPNFPN[Asn->Asp]TSATAN[Asn->Asp]ATGGR_	889.421	0	191909700	noloss	10	y	1	906.428	18.1858	FALSE	sp	Q6UXB8	Q6UXB8	PI16_HUMAN	Peptidase inhibitor 16	Homo sapiens	9606	PI16	1	1	Uniprot_reviewed_Human_IRT_022019_DMM
QEHFX_EDRN_HUrine_poolDeGP_DDA_01	2		_SLPNFPN[+1]TSATAN[+1]ATGGR_	_SLPNFPN[Asn->Asp]TSATAN[Asn->Asp]ATGGR_	SLPNFPNTSATANATGGR	37.5734	37.5734	Q6UXB8	TRUE	_SLPNFPN[Asn->Asp]TSATAN[Asn->Asp]ATGGR_	889.421	0	191909700	noloss	11	y	1	1007.48	28.4952	FALSE	sp	Q6UXB8	Q6UXB8	PI16_HUMAN	Peptidase inhibitor 16	Homo sapiens	9606	PI16	1	1	Uniprot_reviewed_Human_IRT_022019_DMM
QEHFX_EDRN_HUrine_poolDeGP_DDA_01	2		_SLPNFPN[+1]TSATAN[+1]ATGGR_	_SLPNFPN[Asn->Asp]TSATAN[Asn->Asp]ATGGR_	SLPNFPNTSATANATGGR	37.5734	37.5734	Q6UXB8	TRUE	_SLPNFPN[Asn->Asp]TSATAN[Asn->Asp]ATGGR_	889.421	0	191909700	noloss	12	y	1	1122.5	13.3764	TRUE	sp	Q6UXB8	Q6UXB8	PI16_HUMAN	Peptidase inhibitor 16	Homo sapiens	9606	PI16	1	1	Uniprot_reviewed_Human_IRT_022019_DMM
QEHFX_EDRN_HUrine_poolDeGP_DDA_01	2		_SLPNFPN[+1]TSATAN[+1]ATGGR_	_SLPNFPN[Asn->Asp]TSATAN[Asn->Asp]ATGGR_	SLPNFPNTSATANATGGR	37.5734	37.5734	Q6UXB8	TRUE	_SLPNFPN[Asn->Asp]TSATAN[Asn->Asp]ATGGR_	889.421	0	191909700	noloss	13	y	1	1219.55	100	FALSE	sp	Q6UXB8	Q6UXB8	PI16_HUMAN	Peptidase inhibitor 16	Homo sapiens	9606	PI16	1	1	Uniprot_reviewed_Human_IRT_022019_DMM
QEHFX_EDRN_HUrine_poolDeGP_DDA_01	2		_SLPNFPN[+1]TSATAN[+1]ATGGR_	_SLPNFPN[Asn->Asp]TSATAN[Asn->Asp]ATGGR_	SLPNFPNTSATANATGGR	37.5734	37.5734	Q6UXB8	TRUE	_SLPNFPN[Asn->Asp]TSATAN[Asn->Asp]ATGGR_	889.421	0	191909700	noloss	14	y	1	1366.62	7.2864	TRUE	sp	Q6UXB8	Q6UXB8	PI16_HUMAN	Peptidase inhibitor 16	Homo sapiens	9606	PI16	1	1	Uniprot_reviewed_Human_IRT_022019_DMM
QEHFX_EDRN_HUrine_poolDeGP_DDA_01	2		_SLPNFPN[+1]TSATAN[+1]ATGGR_	_SLPNFPN[Asn->Asp]TSATAN[Asn->Asp]ATGGR_	SLPNFPNTSATANATGGR	37.5734	37.5734	Q6UXB8	TRUE	_SLPNFPN[Asn->Asp]TSATAN[Asn->Asp]ATGGR_	889.421	0	191909700	H2O	13	y	1	1201.54	6.01873	TRUE	sp	Q6UXB8	Q6UXB8	PI16_HUMAN	Peptidase inhibitor 16	Homo sapiens	9606	PI16	1	1	Uniprot_reviewed_Human_IRT_022019_DMM
QEHFX_EDRN_HUrine_poolDeGP_DDA_01	2		_SLPNFPN[+1]TSATAN[+1]ATGGR_	_SLPNFPN[Asn->Asp]TSATAN[Asn->Asp]ATGGR_	SLPNFPNTSATANATGGR	37.5734	37.5734	Q6UXB8	TRUE	_SLPNFPN[Asn->Asp]TSATAN[Asn->Asp]ATGGR_	889.421	0	191909700	noloss	14	y	2	683.815	15.6239	FALSE	sp	Q6UXB8	Q6UXB8	PI16_HUMAN	Peptidase inhibitor 16	Homo sapiens	9606	PI16	1	1	Uniprot_reviewed_Human_IRT_022019_DMM
QEHFX_EDRN_HUrine_poolDeGP_DDA_01	2		_DDLDPEKN[+1]DSEPGSQR_	_DDLDPEKN[Asn->Asp]DSEPGSQR_	DDLDPEKNDSEPGSQR	-16.0839	-16.0839	P54289	TRUE	_DDLDPEKN[Asn->Asp]DSEPGSQR_	901.887	0.00101966	624618	noloss	3	b	1	344.145	10.4098	TRUE	sp	P54289	P54289	CA2D1_HUMAN	Voltage-dependent calcium channel subunit alpha-2/delta-1	Homo sapiens	9606	CACNA2D1	1	3	Uniprot_reviewed_Human_IRT_022019_DMM
QEHFX_EDRN_HUrine_poolDeGP_DDA_01	2		_DDLDPEKN[+1]DSEPGSQR_	_DDLDPEKN[Asn->Asp]DSEPGSQR_	DDLDPEKNDSEPGSQR	-16.0839	-16.0839	P54289	TRUE	_DDLDPEKN[Asn->Asp]DSEPGSQR_	901.887	0.00101966	624618	noloss	4	b	1	459.172	8.32499	TRUE	sp	P54289	P54289	CA2D1_HUMAN	Voltage-dependent calcium channel subunit alpha-2/delta-1	Homo sapiens	9606	CACNA2D1	1	3	Uniprot_reviewed_Human_IRT_022019_DMM
QEHFX_EDRN_HUrine_poolDeGP_DDA_01	2		_DDLDPEKN[+1]DSEPGSQR_	_DDLDPEKN[Asn->Asp]DSEPGSQR_	DDLDPEKNDSEPGSQR	-16.0839	-16.0839	P54289	TRUE	_DDLDPEKN[Asn->Asp]DSEPGSQR_	901.887	0.00101966	624618	noloss	4	y	1	447.231	5.06722	TRUE	sp	P54289	P54289	CA2D1_HUMAN	Voltage-dependent calcium channel subunit alpha-2/delta-1	Homo sapiens	9606	CACNA2D1	1	3	Uniprot_reviewed_Human_IRT_022019_DMM
QEHFX_EDRN_HUrine_poolDeGP_DDA_01	2		_DDLDPEKN[+1]DSEPGSQR_	_DDLDPEKN[Asn->Asp]DSEPGSQR_	DDLDPEKNDSEPGSQR	-16.0839	-16.0839	P54289	TRUE	_DDLDPEKN[Asn->Asp]DSEPGSQR_	901.887	0.00101966	624618	noloss	5	y	1	544.284	100	FALSE	sp	P54289	P54289	CA2D1_HUMAN	Voltage-dependent calcium channel subunit alpha-2/delta-1	Homo sapiens	9606	CACNA2D1	1	3	Uniprot_reviewed_Human_IRT_022019_DMM
QEHFX_EDRN_HUrine_poolDeGP_DDA_01	2		_DDLDPEKN[+1]DSEPGSQR_	_DDLDPEKN[Asn->Asp]DSEPGSQR_	DDLDPEKNDSEPGSQR	-16.0839	-16.0839	P54289	TRUE	_DDLDPEKN[Asn->Asp]DSEPGSQR_	901.887	0.00101966	624618	noloss	7	y	1	760.358	30.8369	FALSE	sp	P54289	P54289	CA2D1_HUMAN	Voltage-dependent calcium channel subunit alpha-2/delta-1	Homo sapiens	9606	CACNA2D1	1	3	Uniprot_reviewed_Human_IRT_022019_DMM
QEHFX_EDRN_HUrine_poolDeGP_DDA_01	2		_DDLDPEKN[+1]DSEPGSQR_	_DDLDPEKN[Asn->Asp]DSEPGSQR_	DDLDPEKNDSEPGSQR	-16.0839	-16.0839	P54289	TRUE	_DDLDPEKN[Asn->Asp]DSEPGSQR_	901.887	0.00101966	624618	noloss	8	y	1	875.385	27.2719	FALSE	sp	P54289	P54289	CA2D1_HUMAN	Voltage-dependent calcium channel subunit alpha-2/delta-1	Homo sapiens	9606	CACNA2D1	1	3	Uniprot_reviewed_Human_IRT_022019_DMM
QEHFX_EDRN_HUrine_poolDeGP_DDA_01	2		_DDLDPEKN[+1]DSEPGSQR_	_DDLDPEKN[Asn->Asp]DSEPGSQR_	DDLDPEKNDSEPGSQR	-16.0839	-16.0839	P54289	TRUE	_DDLDPEKN[Asn->Asp]DSEPGSQR_	901.887	0.00101966	624618	noloss	9	y	1	990.412	56.9228	FALSE	sp	P54289	P54289	CA2D1_HUMAN	Voltage-dependent calcium channel subunit alpha-2/delta-1	Homo sapiens	9606	CACNA2D1	1	3	Uniprot_reviewed_Human_IRT_022019_DMM
QEHFX_EDRN_HUrine_poolDeGP_DDA_01	2		_DDLDPEKN[+1]DSEPGSQR_	_DDLDPEKN[Asn->Asp]DSEPGSQR_	DDLDPEKNDSEPGSQR	-16.0839	-16.0839	P54289	TRUE	_DDLDPEKN[Asn->Asp]DSEPGSQR_	901.887	0.00101966	624618	noloss	10	y	1	1118.51	31.5095	FALSE	sp	P54289	P54289	CA2D1_HUMAN	Voltage-dependent calcium channel subunit alpha-2/delta-1	Homo sapiens	9606	CACNA2D1	1	3	Uniprot_reviewed_Human_IRT_022019_DMM
QEHFX_EDRN_HUrine_poolDeGP_DDA_01	2		_DDLDPEKN[+1]DSEPGSQR_	_DDLDPEKN[Asn->Asp]DSEPGSQR_	DDLDPEKNDSEPGSQR	-16.0839	-16.0839	P54289	TRUE	_DDLDPEKN[Asn->Asp]DSEPGSQR_	901.887	0.00101966	624618	noloss	11	y	1	1247.55	9.48611	TRUE	sp	P54289	P54289	CA2D1_HUMAN	Voltage-dependent calcium channel subunit alpha-2/delta-1	Homo sapiens	9606	CACNA2D1	1	3	Uniprot_reviewed_Human_IRT_022019_DMM
QEHFX_EDRN_HUrine_poolDeGP_DDA_01	2		_DDLDPEKN[+1]DSEPGSQR_	_DDLDPEKN[Asn->Asp]DSEPGSQR_	DDLDPEKNDSEPGSQR	-16.0839	-16.0839	P54289	TRUE	_DDLDPEKN[Asn->Asp]DSEPGSQR_	901.887	0.00101966	624618	noloss	12	y	1	1344.6	33.2067	FALSE	sp	P54289	P54289	CA2D1_HUMAN	Voltage-dependent calcium channel subunit alpha-2/delta-1	Homo sapiens	9606	CACNA2D1	1	3	Uniprot_reviewed_Human_IRT_022019_DMM
QEHFX_EDRN_HUrine_poolDeGP_DDA_01	2		_DDLDPEKN[+1]DSEPGSQR_	_DDLDPEKN[Asn->Asp]DSEPGSQR_	DDLDPEKNDSEPGSQR	-16.0839	-16.0839	P54289	TRUE	_DDLDPEKN[Asn->Asp]DSEPGSQR_	901.887	0.00101966	624618	NH3	5	y	1	527.257	9.18917	TRUE	sp	P54289	P54289	CA2D1_HUMAN	Voltage-dependent calcium channel subunit alpha-2/delta-1	Homo sapiens	9606	CACNA2D1	1	3	Uniprot_reviewed_Human_IRT_022019_DMM
QEHFX_EDRN_HUrine_poolDeGP_DDA_01	2		_QSVEEEGGIANYN[+1]TSSK_	_QSVEEEGGIANYN[Asn->Asp]TSSK_	QSVEEEGGIANYNTSSK	2.64852	2.64852	Q92752	TRUE	_QSVEEEGGIANYN[Asn->Asp]TSSK_	907.408	0	2273204	noloss	3	b	1	315.166	39.7178	TRUE	sp	Q92752	Q92752	TENR_HUMAN	Tenascin-R	Homo sapiens	9606	TNR	1	3	Uniprot_reviewed_Human_IRT_022019_DMM
QEHFX_EDRN_HUrine_poolDeGP_DDA_01	2		_QSVEEEGGIANYN[+1]TSSK_	_QSVEEEGGIANYN[Asn->Asp]TSSK_	QSVEEEGGIANYNTSSK	2.64852	2.64852	Q92752	TRUE	_QSVEEEGGIANYN[Asn->Asp]TSSK_	907.408	0	2273204	noloss	3	y	1	321.177	46.8632	TRUE	sp	Q92752	Q92752	TENR_HUMAN	Tenascin-R	Homo sapiens	9606	TNR	1	3	Uniprot_reviewed_Human_IRT_022019_DMM
QEHFX_EDRN_HUrine_poolDeGP_DDA_01	2		_QSVEEEGGIANYN[+1]TSSK_	_QSVEEEGGIANYN[Asn->Asp]TSSK_	QSVEEEGGIANYNTSSK	2.64852	2.64852	Q92752	TRUE	_QSVEEEGGIANYN[Asn->Asp]TSSK_	907.408	0	2273204	noloss	4	b	1	444.209	10.8929	TRUE	sp	Q92752	Q92752	TENR_HUMAN	Tenascin-R	Homo sapiens	9606	TNR	1	3	Uniprot_reviewed_Human_IRT_022019_DMM
QEHFX_EDRN_HUrine_poolDeGP_DDA_01	2		_QSVEEEGGIANYN[+1]TSSK_	_QSVEEEGGIANYN[Asn->Asp]TSSK_	QSVEEEGGIANYNTSSK	2.64852	2.64852	Q92752	TRUE	_QSVEEEGGIANYN[Asn->Asp]TSSK_	907.408	0	2273204	noloss	4	y	1	422.225	85.7951	FALSE	sp	Q92752	Q92752	TENR_HUMAN	Tenascin-R	Homo sapiens	9606	TNR	1	3	Uniprot_reviewed_Human_IRT_022019_DMM
QEHFX_EDRN_HUrine_poolDeGP_DDA_01	2		_QSVEEEGGIANYN[+1]TSSK_	_QSVEEEGGIANYN[Asn->Asp]TSSK_	QSVEEEGGIANYNTSSK	2.64852	2.64852	Q92752	TRUE	_QSVEEEGGIANYN[Asn->Asp]TSSK_	907.408	0	2273204	noloss	5	b	1	573.251	7.94372	TRUE	sp	Q92752	Q92752	TENR_HUMAN	Tenascin-R	Homo sapiens	9606	TNR	1	3	Uniprot_reviewed_Human_IRT_022019_DMM
QEHFX_EDRN_HUrine_poolDeGP_DDA_01	2		_QSVEEEGGIANYN[+1]TSSK_	_QSVEEEGGIANYN[Asn->Asp]TSSK_	QSVEEEGGIANYNTSSK	2.64852	2.64852	Q92752	TRUE	_QSVEEEGGIANYN[Asn->Asp]TSSK_	907.408	0	2273204	noloss	5	y	1	537.251	67.7171	FALSE	sp	Q92752	Q92752	TENR_HUMAN	Tenascin-R	Homo sapiens	9606	TNR	1	3	Uniprot_reviewed_Human_IRT_022019_DMM
QEHFX_EDRN_HUrine_poolDeGP_DDA_01	2		_QSVEEEGGIANYN[+1]TSSK_	_QSVEEEGGIANYN[Asn->Asp]TSSK_	QSVEEEGGIANYNTSSK	2.64852	2.64852	Q92752	TRUE	_QSVEEEGGIANYN[Asn->Asp]TSSK_	907.408	0	2273204	noloss	6	y	1	700.315	53.6425	FALSE	sp	Q92752	Q92752	TENR_HUMAN	Tenascin-R	Homo sapiens	9606	TNR	1	3	Uniprot_reviewed_Human_IRT_022019_DMM
QEHFX_EDRN_HUrine_poolDeGP_DDA_01	2		_QSVEEEGGIANYN[+1]TSSK_	_QSVEEEGGIANYN[Asn->Asp]TSSK_	QSVEEEGGIANYNTSSK	2.64852	2.64852	Q92752	TRUE	_QSVEEEGGIANYN[Asn->Asp]TSSK_	907.408	0	2273204	noloss	7	y	1	814.358	50.9743	FALSE	sp	Q92752	Q92752	TENR_HUMAN	Tenascin-R	Homo sapiens	9606	TNR	1	3	Uniprot_reviewed_Human_IRT_022019_DMM
QEHFX_EDRN_HUrine_poolDeGP_DDA_01	2		_QSVEEEGGIANYN[+1]TSSK_	_QSVEEEGGIANYN[Asn->Asp]TSSK_	QSVEEEGGIANYNTSSK	2.64852	2.64852	Q92752	TRUE	_QSVEEEGGIANYN[Asn->Asp]TSSK_	907.408	0	2273204	noloss	8	y	1	885.395	99.3765	FALSE	sp	Q92752	Q92752	TENR_HUMAN	Tenascin-R	Homo sapiens	9606	TNR	1	3	Uniprot_reviewed_Human_IRT_022019_DMM
QEHFX_EDRN_HUrine_poolDeGP_DDA_01	2		_QSVEEEGGIANYN[+1]TSSK_	_QSVEEEGGIANYN[Asn->Asp]TSSK_	QSVEEEGGIANYNTSSK	2.64852	2.64852	Q92752	TRUE	_QSVEEEGGIANYN[Asn->Asp]TSSK_	907.408	0	2273204	noloss	9	y	1	998.479	22.5787	TRUE	sp	Q92752	Q92752	TENR_HUMAN	Tenascin-R	Homo sapiens	9606	TNR	1	3	Uniprot_reviewed_Human_IRT_022019_DMM
QEHFX_EDRN_HUrine_poolDeGP_DDA_01	2		_QSVEEEGGIANYN[+1]TSSK_	_QSVEEEGGIANYN[Asn->Asp]TSSK_	QSVEEEGGIANYNTSSK	2.64852	2.64852	Q92752	TRUE	_QSVEEEGGIANYN[Asn->Asp]TSSK_	907.408	0	2273204	noloss	10	y	1	1055.5	33.4096	TRUE	sp	Q92752	Q92752	TENR_HUMAN	Tenascin-R	Homo sapiens	9606	TNR	1	3	Uniprot_reviewed_Human_IRT_022019_DMM
QEHFX_EDRN_HUrine_poolDeGP_DDA_01	2		_QSVEEEGGIANYN[+1]TSSK_	_QSVEEEGGIANYN[Asn->Asp]TSSK_	QSVEEEGGIANYNTSSK	2.64852	2.64852	Q92752	TRUE	_QSVEEEGGIANYN[Asn->Asp]TSSK_	907.408	0	2273204	noloss	11	y	1	1112.52	100	FALSE	sp	Q92752	Q92752	TENR_HUMAN	Tenascin-R	Homo sapiens	9606	TNR	1	3	Uniprot_reviewed_Human_IRT_022019_DMM
QEHFX_EDRN_HUrine_poolDeGP_DDA_01	2		_QSVEEEGGIANYN[+1]TSSK_	_QSVEEEGGIANYN[Asn->Asp]TSSK_	QSVEEEGGIANYNTSSK	2.64852	2.64852	Q92752	TRUE	_QSVEEEGGIANYN[Asn->Asp]TSSK_	907.408	0	2273204	noloss	12	y	1	1241.56	36.1281	TRUE	sp	Q92752	Q92752	TENR_HUMAN	Tenascin-R	Homo sapiens	9606	TNR	1	3	Uniprot_reviewed_Human_IRT_022019_DMM
QEHFX_EDRN_HUrine_poolDeGP_DDA_01	2		_QSVEEEGGIANYN[+1]TSSK_	_QSVEEEGGIANYN[Asn->Asp]TSSK_	QSVEEEGGIANYNTSSK	2.64852	2.64852	Q92752	TRUE	_QSVEEEGGIANYN[Asn->Asp]TSSK_	907.408	0	2273204	noloss	13	y	1	1370.61	18.9099	TRUE	sp	Q92752	Q92752	TENR_HUMAN	Tenascin-R	Homo sapiens	9606	TNR	1	3	Uniprot_reviewed_Human_IRT_022019_DMM
QEHFX_EDRN_HUrine_poolDeGP_DDA_01	2		_QSVEEEGGIANYN[+1]TSSK_	_QSVEEEGGIANYN[Asn->Asp]TSSK_	QSVEEEGGIANYNTSSK	2.64852	2.64852	Q92752	TRUE	_QSVEEEGGIANYN[Asn->Asp]TSSK_	907.408	0	2273204	noloss	14	y	1	1499.65	13.1331	TRUE	sp	Q92752	Q92752	TENR_HUMAN	Tenascin-R	Homo sapiens	9606	TNR	1	3	Uniprot_reviewed_Human_IRT_022019_DMM
QEHFX_EDRN_HUrine_poolDeGP_DDA_01	2		_QSVEEEGGIANYN[+1]TSSK_	_QSVEEEGGIANYN[Asn->Asp]TSSK_	QSVEEEGGIANYNTSSK	2.64852	2.64852	Q92752	TRUE	_QSVEEEGGIANYN[Asn->Asp]TSSK_	907.408	0	2273204	H2O	3	y	1	303.166	6.2739	TRUE	sp	Q92752	Q92752	TENR_HUMAN	Tenascin-R	Homo sapiens	9606	TNR	1	3	Uniprot_reviewed_Human_IRT_022019_DMM
QEHFX_EDRN_HUrine_poolDeGP_DDA_01	2		_QSVEEEGGIANYN[+1]TSSK_	_QSVEEEGGIANYN[Asn->Asp]TSSK_	QSVEEEGGIANYNTSSK	2.64852	2.64852	Q92752	TRUE	_QSVEEEGGIANYN[Asn->Asp]TSSK_	907.408	0	2273204	H2O	4	b	1	426.198	35.1007	TRUE	sp	Q92752	Q92752	TENR_HUMAN	Tenascin-R	Homo sapiens	9606	TNR	1	3	Uniprot_reviewed_Human_IRT_022019_DMM
QEHFX_EDRN_HUrine_poolDeGP_DDA_01	2		_QSVEEEGGIANYN[+1]TSSK_	_QSVEEEGGIANYN[Asn->Asp]TSSK_	QSVEEEGGIANYNTSSK	2.64852	2.64852	Q92752	TRUE	_QSVEEEGGIANYN[Asn->Asp]TSSK_	907.408	0	2273204	H2O	4	y	1	404.214	9.87725	TRUE	sp	Q92752	Q92752	TENR_HUMAN	Tenascin-R	Homo sapiens	9606	TNR	1	3	Uniprot_reviewed_Human_IRT_022019_DMM
QEHFX_EDRN_HUrine_poolDeGP_DDA_01	2		_QSVEEEGGIANYN[+1]TSSK_	_QSVEEEGGIANYN[Asn->Asp]TSSK_	QSVEEEGGIANYNTSSK	2.64852	2.64852	Q92752	TRUE	_QSVEEEGGIANYN[Asn->Asp]TSSK_	907.408	0	2273204	H2O	5	b	1	555.241	39.4861	TRUE	sp	Q92752	Q92752	TENR_HUMAN	Tenascin-R	Homo sapiens	9606	TNR	1	3	Uniprot_reviewed_Human_IRT_022019_DMM
QEHFX_EDRN_HUrine_poolDeGP_DDA_01	2		_QSVEEEGGIANYN[+1]TSSK_	_QSVEEEGGIANYN[Asn->Asp]TSSK_	QSVEEEGGIANYNTSSK	2.64852	2.64852	Q92752	TRUE	_QSVEEEGGIANYN[Asn->Asp]TSSK_	907.408	0	2273204	H2O	5	y	1	519.241	10.5001	TRUE	sp	Q92752	Q92752	TENR_HUMAN	Tenascin-R	Homo sapiens	9606	TNR	1	3	Uniprot_reviewed_Human_IRT_022019_DMM
QEHFX_EDRN_HUrine_poolDeGP_DDA_01	2		_QSVEEEGGIANYN[+1]TSSK_	_QSVEEEGGIANYN[Asn->Asp]TSSK_	QSVEEEGGIANYNTSSK	2.64852	2.64852	Q92752	TRUE	_QSVEEEGGIANYN[Asn->Asp]TSSK_	907.408	0	2273204	H2O	6	y	1	682.304	7.42439	TRUE	sp	Q92752	Q92752	TENR_HUMAN	Tenascin-R	Homo sapiens	9606	TNR	1	3	Uniprot_reviewed_Human_IRT_022019_DMM
QEHFX_EDRN_HUrine_poolDeGP_DDA_01	2		_QSVEEEGGIANYN[+1]TSSK_	_QSVEEEGGIANYN[Asn->Asp]TSSK_	QSVEEEGGIANYNTSSK	2.64852	2.64852	Q92752	TRUE	_QSVEEEGGIANYN[Asn->Asp]TSSK_	907.408	0	2273204	H2O	7	y	1	796.347	8.3479	TRUE	sp	Q92752	Q92752	TENR_HUMAN	Tenascin-R	Homo sapiens	9606	TNR	1	3	Uniprot_reviewed_Human_IRT_022019_DMM
QEHFX_EDRN_HUrine_poolDeGP_DDA_01	2		_QSVEEEGGIANYN[+1]TSSK_	_QSVEEEGGIANYN[Asn->Asp]TSSK_	QSVEEEGGIANYNTSSK	2.64852	2.64852	Q92752	TRUE	_QSVEEEGGIANYN[Asn->Asp]TSSK_	907.408	0	2273204	NH3	7	y	1	797.331	11.8522	TRUE	sp	Q92752	Q92752	TENR_HUMAN	Tenascin-R	Homo sapiens	9606	TNR	1	3	Uniprot_reviewed_Human_IRT_022019_DMM
QEHFX_EDRN_HUrine_poolDeGP_DDA_01	2		_QSVEEEGGIANYN[+1]TSSK_	_QSVEEEGGIANYN[Asn->Asp]TSSK_	QSVEEEGGIANYNTSSK	2.64852	2.64852	Q92752	TRUE	_QSVEEEGGIANYN[Asn->Asp]TSSK_	907.408	0	2273204	H2O	8	y	1	867.384	10.3808	TRUE	sp	Q92752	Q92752	TENR_HUMAN	Tenascin-R	Homo sapiens	9606	TNR	1	3	Uniprot_reviewed_Human_IRT_022019_DMM
QEHFX_EDRN_HUrine_poolDeGP_DDA_01	2		_QSVEEEGGIANYN[+1]TSSK_	_QSVEEEGGIANYN[Asn->Asp]TSSK_	QSVEEEGGIANYNTSSK	2.64852	2.64852	Q92752	TRUE	_QSVEEEGGIANYN[Asn->Asp]TSSK_	907.408	0	2273204	H2O	10	y	2	519.249	22.5052	TRUE	sp	Q92752	Q92752	TENR_HUMAN	Tenascin-R	Homo sapiens	9606	TNR	1	3	Uniprot_reviewed_Human_IRT_022019_DMM
QEHFX_EDRN_HUrine_poolDeGP_DDA_01	2		_QSVEEEGGIANYN[+1]TSSK_	_QSVEEEGGIANYN[Asn->Asp]TSSK_	QSVEEEGGIANYNTSSK	2.64852	2.64852	Q92752	TRUE	_QSVEEEGGIANYN[Asn->Asp]TSSK_	907.408	0	2273204	H2O	11	y	1	1094.51	10.9034	TRUE	sp	Q92752	Q92752	TENR_HUMAN	Tenascin-R	Homo sapiens	9606	TNR	1	3	Uniprot_reviewed_Human_IRT_022019_DMM
QEHFX_EDRN_HUrine_poolDeGP_DDA_01	2		_QSVEEEGGIANYN[+1]TSSK_	_QSVEEEGGIANYN[Asn->Asp]TSSK_	QSVEEEGGIANYNTSSK	2.64852	2.64852	Q92752	TRUE	_QSVEEEGGIANYN[Asn->Asp]TSSK_	907.408	0	2273204	NH3	11	y	1	1095.5	12.3684	TRUE	sp	Q92752	Q92752	TENR_HUMAN	Tenascin-R	Homo sapiens	9606	TNR	1	3	Uniprot_reviewed_Human_IRT_022019_DMM
QEHFX_EDRN_HUrine_poolDeGP_DDA_01	2		_QSVEEEGGIANYN[+1]TSSK_	_QSVEEEGGIANYN[Asn->Asp]TSSK_	QSVEEEGGIANYNTSSK	2.64852	2.64852	Q92752	TRUE	_QSVEEEGGIANYN[Asn->Asp]TSSK_	907.408	0	2273204	H2O	12	y	1	1223.55	18.2416	TRUE	sp	Q92752	Q92752	TENR_HUMAN	Tenascin-R	Homo sapiens	9606	TNR	1	3	Uniprot_reviewed_Human_IRT_022019_DMM
QEHFX_EDRN_HUrine_poolDeGP_DDA_01	2		_QSVEEEGGIANYN[+1]TSSK_	_QSVEEEGGIANYN[Asn->Asp]TSSK_	QSVEEEGGIANYNTSSK	2.64852	2.64852	Q92752	TRUE	_QSVEEEGGIANYN[Asn->Asp]TSSK_	907.408	0	2273204	H2O	13	y	1	1352.6	9.08225	TRUE	sp	Q92752	Q92752	TENR_HUMAN	Tenascin-R	Homo sapiens	9606	TNR	1	3	Uniprot_reviewed_Human_IRT_022019_DMM
QEHFX_EDRN_HUrine_poolDeGP_DDA_01	2		_QSVEEEGGIANYN[+1]TSSK_	_QSVEEEGGIANYN[Asn->Asp]TSSK_	QSVEEEGGIANYNTSSK	2.64852	2.64852	Q92752	TRUE	_QSVEEEGGIANYN[Asn->Asp]TSSK_	907.408	0	2273204	NH3	14	y	1	1482.62	7.58336	TRUE	sp	Q92752	Q92752	TENR_HUMAN	Tenascin-R	Homo sapiens	9606	TNR	1	3	Uniprot_reviewed_Human_IRT_022019_DMM
QEHFX_EDRN_HUrine_poolDeGP_DDA_01	2		_QSVEEEGGIANYN[+1]TSSK_	_QSVEEEGGIANYN[Asn->Asp]TSSK_	QSVEEEGGIANYNTSSK	2.64852	2.64852	Q92752	TRUE	_QSVEEEGGIANYN[Asn->Asp]TSSK_	907.408	0	2273204	NH3	4	b	1	427.182	8.70919	TRUE	sp	Q92752	Q92752	TENR_HUMAN	Tenascin-R	Homo sapiens	9606	TNR	1	3	Uniprot_reviewed_Human_IRT_022019_DMM
QEHFX_EDRN_HUrine_poolDeGP_DDA_01	2		_QSVEEEGGIANYN[+1]TSSK_	_QSVEEEGGIANYN[Asn->Asp]TSSK_	QSVEEEGGIANYNTSSK	2.64852	2.64852	Q92752	TRUE	_QSVEEEGGIANYN[Asn->Asp]TSSK_	907.408	0	2273204	NH3	5	y	1	520.225	6.57811	TRUE	sp	Q92752	Q92752	TENR_HUMAN	Tenascin-R	Homo sapiens	9606	TNR	1	3	Uniprot_reviewed_Human_IRT_022019_DMM
QEHFX_EDRN_HUrine_poolDeGP_DDA_01	2		_QSVEEEGGIANYN[+1]TSSK_	_QSVEEEGGIANYN[Asn->Asp]TSSK_	QSVEEEGGIANYNTSSK	2.64852	2.64852	Q92752	TRUE	_QSVEEEGGIANYN[Asn->Asp]TSSK_	907.408	0	2273204	H2O	10	y	1	1037.49	6.72959	TRUE	sp	Q92752	Q92752	TENR_HUMAN	Tenascin-R	Homo sapiens	9606	TNR	1	3	Uniprot_reviewed_Human_IRT_022019_DMM
QEHFX_EDRN_HUrine_poolDeGP_DDA_01	2		_QSVEEEGGIANYN[+1]TSSK_	_QSVEEEGGIANYN[Asn->Asp]TSSK_	QSVEEEGGIANYNTSSK	2.64852	2.64852	Q92752	TRUE	_QSVEEEGGIANYN[Asn->Asp]TSSK_	907.408	0	2273204	noloss	9	b	1	929.421	12.7724	TRUE	sp	Q92752	Q92752	TENR_HUMAN	Tenascin-R	Homo sapiens	9606	TNR	1	3	Uniprot_reviewed_Human_IRT_022019_DMM
QEHFX_EDRN_HUrine_poolDeGP_DDA_01	2		_QSVEEEGGIANYN[+1]TSSK_	_QSVEEEGGIANYN[Asn->Asp]TSSK_	QSVEEEGGIANYNTSSK	2.64852	2.64852	Q92752	TRUE	_QSVEEEGGIANYN[Asn->Asp]TSSK_	907.408	0	2273204	H2O	9	b	1	911.411	10.925	TRUE	sp	Q92752	Q92752	TENR_HUMAN	Tenascin-R	Homo sapiens	9606	TNR	1	3	Uniprot_reviewed_Human_IRT_022019_DMM
QEHFX_EDRN_HUrine_poolDeGP_DDA_01	3		_GSPGN[+1]GSSHSGAPGPDPTLAR_	_GSPGN[Asn->Asp]GSSHSGAPGPDPTLAR_	GSPGNGSSHSGAPGPDPTLAR	-1.25834	-1.25834	Q9BRK3	TRUE	_GSPGN[Asn->Asp]GSSHSGAPGPDPTLAR_	640.633	0	1451028	noloss	5	y	1	557.341	100	FALSE	sp	Q9BRK3	Q9BRK3	MXRA8_HUMAN	Matrix remodeling-associated protein 8	Homo sapiens	9606	MXRA8	1	1	Uniprot_reviewed_Human_IRT_022019_DMM
QEHFX_EDRN_HUrine_poolDeGP_DDA_01	3		_GSPGN[+1]GSSHSGAPGPDPTLAR_	_GSPGN[Asn->Asp]GSSHSGAPGPDPTLAR_	GSPGNGSSHSGAPGPDPTLAR	-1.25834	-1.25834	Q9BRK3	TRUE	_GSPGN[Asn->Asp]GSSHSGAPGPDPTLAR_	640.633	0	1451028	noloss	6	y	1	672.368	5.42249	TRUE	sp	Q9BRK3	Q9BRK3	MXRA8_HUMAN	Matrix remodeling-associated protein 8	Homo sapiens	9606	MXRA8	1	1	Uniprot_reviewed_Human_IRT_022019_DMM
QEHFX_EDRN_HUrine_poolDeGP_DDA_01	3		_GSPGN[+1]GSSHSGAPGPDPTLAR_	_GSPGN[Asn->Asp]GSSHSGAPGPDPTLAR_	GSPGNGSSHSGAPGPDPTLAR	-1.25834	-1.25834	Q9BRK3	TRUE	_GSPGN[Asn->Asp]GSSHSGAPGPDPTLAR_	640.633	0	1451028	noloss	7	y	1	769.42	8.16695	FALSE	sp	Q9BRK3	Q9BRK3	MXRA8_HUMAN	Matrix remodeling-associated protein 8	Homo sapiens	9606	MXRA8	1	1	Uniprot_reviewed_Human_IRT_022019_DMM
QEHFX_EDRN_HUrine_poolDeGP_DDA_01	3		_GSPGN[+1]GSSHSGAPGPDPTLAR_	_GSPGN[Asn->Asp]GSSHSGAPGPDPTLAR_	GSPGNGSSHSGAPGPDPTLAR	-1.25834	-1.25834	Q9BRK3	TRUE	_GSPGN[Asn->Asp]GSSHSGAPGPDPTLAR_	640.633	0	1451028	noloss	8	y	1	826.442	14.0145	FALSE	sp	Q9BRK3	Q9BRK3	MXRA8_HUMAN	Matrix remodeling-associated protein 8	Homo sapiens	9606	MXRA8	1	1	Uniprot_reviewed_Human_IRT_022019_DMM
QEHFX_EDRN_HUrine_poolDeGP_DDA_01	3		_GSPGN[+1]GSSHSGAPGPDPTLAR_	_GSPGN[Asn->Asp]GSSHSGAPGPDPTLAR_	GSPGNGSSHSGAPGPDPTLAR	-1.25834	-1.25834	Q9BRK3	TRUE	_GSPGN[Asn->Asp]GSSHSGAPGPDPTLAR_	640.633	0	1451028	noloss	9	y	1	923.495	31.4451	FALSE	sp	Q9BRK3	Q9BRK3	MXRA8_HUMAN	Matrix remodeling-associated protein 8	Homo sapiens	9606	MXRA8	1	1	Uniprot_reviewed_Human_IRT_022019_DMM
QEHFX_EDRN_HUrine_poolDeGP_DDA_01	3		_GSPGN[+1]GSSHSGAPGPDPTLAR_	_GSPGN[Asn->Asp]GSSHSGAPGPDPTLAR_	GSPGNGSSHSGAPGPDPTLAR	-1.25834	-1.25834	Q9BRK3	TRUE	_GSPGN[Asn->Asp]GSSHSGAPGPDPTLAR_	640.633	0	1451028	noloss	11	y	1	1051.55	6.68913	FALSE	sp	Q9BRK3	Q9BRK3	MXRA8_HUMAN	Matrix remodeling-associated protein 8	Homo sapiens	9606	MXRA8	1	1	Uniprot_reviewed_Human_IRT_022019_DMM
QEHFX_EDRN_HUrine_poolDeGP_DDA_01	3		_GSPGN[+1]GSSHSGAPGPDPTLAR_	_GSPGN[Asn->Asp]GSSHSGAPGPDPTLAR_	GSPGNGSSHSGAPGPDPTLAR	-1.25834	-1.25834	Q9BRK3	TRUE	_GSPGN[Asn->Asp]GSSHSGAPGPDPTLAR_	640.633	0	1451028	noloss	12	y	1	1138.59	7.03094	FALSE	sp	Q9BRK3	Q9BRK3	MXRA8_HUMAN	Matrix remodeling-associated protein 8	Homo sapiens	9606	MXRA8	1	1	Uniprot_reviewed_Human_IRT_022019_DMM
QEHFX_EDRN_HUrine_poolDeGP_DDA_01	3		_IHVAGETDSSNLN[+1]VSEPR_	_IHVAGETDSSNLN[Asn->Asp]VSEPR_	IHVAGETDSSNLNVSEPR	14.857	14.857	Q12913	TRUE	_IHVAGETDSSNLN[Asn->Asp]VSEPR_	642.645	0	1080902	noloss	3	b	1	350.219	33.9393	FALSE	sp	Q12913	Q12913	PTPRJ_HUMAN	Receptor-type tyrosine-protein phosphatase eta	Homo sapiens	9606	PTPRJ	1	3	Uniprot_reviewed_Human_IRT_022019_DMM
QEHFX_EDRN_HUrine_poolDeGP_DDA_01	3		_IHVAGETDSSNLN[+1]VSEPR_	_IHVAGETDSSNLN[Asn->Asp]VSEPR_	IHVAGETDSSNLNVSEPR	14.857	14.857	Q12913	TRUE	_IHVAGETDSSNLN[Asn->Asp]VSEPR_	642.645	0	1080902	noloss	3	y	1	401.214	5.45846	TRUE	sp	Q12913	Q12913	PTPRJ_HUMAN	Receptor-type tyrosine-protein phosphatase eta	Homo sapiens	9606	PTPRJ	1	3	Uniprot_reviewed_Human_IRT_022019_DMM
QEHFX_EDRN_HUrine_poolDeGP_DDA_01	3		_IHVAGETDSSNLN[+1]VSEPR_	_IHVAGETDSSNLN[Asn->Asp]VSEPR_	IHVAGETDSSNLNVSEPR	14.857	14.857	Q12913	TRUE	_IHVAGETDSSNLN[Asn->Asp]VSEPR_	642.645	0	1080902	noloss	4	b	1	421.256	11.0562	TRUE	sp	Q12913	Q12913	PTPRJ_HUMAN	Receptor-type tyrosine-protein phosphatase eta	Homo sapiens	9606	PTPRJ	1	3	Uniprot_reviewed_Human_IRT_022019_DMM
QEHFX_EDRN_HUrine_poolDeGP_DDA_01	3		_IHVAGETDSSNLN[+1]VSEPR_	_IHVAGETDSSNLN[Asn->Asp]VSEPR_	IHVAGETDSSNLNVSEPR	14.857	14.857	Q12913	TRUE	_IHVAGETDSSNLN[Asn->Asp]VSEPR_	642.645	0	1080902	noloss	4	y	1	488.246	42.1887	FALSE	sp	Q12913	Q12913	PTPRJ_HUMAN	Receptor-type tyrosine-protein phosphatase eta	Homo sapiens	9606	PTPRJ	1	3	Uniprot_reviewed_Human_IRT_022019_DMM
QEHFX_EDRN_HUrine_poolDeGP_DDA_01	3		_IHVAGETDSSNLN[+1]VSEPR_	_IHVAGETDSSNLN[Asn->Asp]VSEPR_	IHVAGETDSSNLNVSEPR	14.857	14.857	Q12913	TRUE	_IHVAGETDSSNLN[Asn->Asp]VSEPR_	642.645	0	1080902	noloss	5	b	1	478.277	7.04809	TRUE	sp	Q12913	Q12913	PTPRJ_HUMAN	Receptor-type tyrosine-protein phosphatase eta	Homo sapiens	9606	PTPRJ	1	3	Uniprot_reviewed_Human_IRT_022019_DMM
QEHFX_EDRN_HUrine_poolDeGP_DDA_01	3		_IHVAGETDSSNLN[+1]VSEPR_	_IHVAGETDSSNLN[Asn->Asp]VSEPR_	IHVAGETDSSNLNVSEPR	14.857	14.857	Q12913	TRUE	_IHVAGETDSSNLN[Asn->Asp]VSEPR_	642.645	0	1080902	noloss	5	y	1	587.315	55.655	FALSE	sp	Q12913	Q12913	PTPRJ_HUMAN	Receptor-type tyrosine-protein phosphatase eta	Homo sapiens	9606	PTPRJ	1	3	Uniprot_reviewed_Human_IRT_022019_DMM
QEHFX_EDRN_HUrine_poolDeGP_DDA_01	3		_IHVAGETDSSNLN[+1]VSEPR_	_IHVAGETDSSNLN[Asn->Asp]VSEPR_	IHVAGETDSSNLNVSEPR	14.857	14.857	Q12913	TRUE	_IHVAGETDSSNLN[Asn->Asp]VSEPR_	642.645	0	1080902	noloss	6	b	1	607.32	18.9466	FALSE	sp	Q12913	Q12913	PTPRJ_HUMAN	Receptor-type tyrosine-protein phosphatase eta	Homo sapiens	9606	PTPRJ	1	3	Uniprot_reviewed_Human_IRT_022019_DMM
QEHFX_EDRN_HUrine_poolDeGP_DDA_01	3		_IHVAGETDSSNLN[+1]VSEPR_	_IHVAGETDSSNLN[Asn->Asp]VSEPR_	IHVAGETDSSNLNVSEPR	14.857	14.857	Q12913	TRUE	_IHVAGETDSSNLN[Asn->Asp]VSEPR_	642.645	0	1080902	noloss	6	y	1	702.342	63.3484	FALSE	sp	Q12913	Q12913	PTPRJ_HUMAN	Receptor-type tyrosine-protein phosphatase eta	Homo sapiens	9606	PTPRJ	1	3	Uniprot_reviewed_Human_IRT_022019_DMM
QEHFX_EDRN_HUrine_poolDeGP_DDA_01	3		_IHVAGETDSSNLN[+1]VSEPR_	_IHVAGETDSSNLN[Asn->Asp]VSEPR_	IHVAGETDSSNLNVSEPR	14.857	14.857	Q12913	TRUE	_IHVAGETDSSNLN[Asn->Asp]VSEPR_	642.645	0	1080902	noloss	7	b	1	708.368	5.66072	TRUE	sp	Q12913	Q12913	PTPRJ_HUMAN	Receptor-type tyrosine-protein phosphatase eta	Homo sapiens	9606	PTPRJ	1	3	Uniprot_reviewed_Human_IRT_022019_DMM
QEHFX_EDRN_HUrine_poolDeGP_DDA_01	3		_IHVAGETDSSNLN[+1]VSEPR_	_IHVAGETDSSNLN[Asn->Asp]VSEPR_	IHVAGETDSSNLNVSEPR	14.857	14.857	Q12913	TRUE	_IHVAGETDSSNLN[Asn->Asp]VSEPR_	642.645	0	1080902	noloss	7	y	1	815.426	15.8545	FALSE	sp	Q12913	Q12913	PTPRJ_HUMAN	Receptor-type tyrosine-protein phosphatase eta	Homo sapiens	9606	PTPRJ	1	3	Uniprot_reviewed_Human_IRT_022019_DMM
QEHFX_EDRN_HUrine_poolDeGP_DDA_01	3		_IHVAGETDSSNLN[+1]VSEPR_	_IHVAGETDSSNLN[Asn->Asp]VSEPR_	IHVAGETDSSNLNVSEPR	14.857	14.857	Q12913	TRUE	_IHVAGETDSSNLN[Asn->Asp]VSEPR_	642.645	0	1080902	noloss	8	b	1	823.394	12.4989	TRUE	sp	Q12913	Q12913	PTPRJ_HUMAN	Receptor-type tyrosine-protein phosphatase eta	Homo sapiens	9606	PTPRJ	1	3	Uniprot_reviewed_Human_IRT_022019_DMM
QEHFX_EDRN_HUrine_poolDeGP_DDA_01	3		_IHVAGETDSSNLN[+1]VSEPR_	_IHVAGETDSSNLN[Asn->Asp]VSEPR_	IHVAGETDSSNLNVSEPR	14.857	14.857	Q12913	TRUE	_IHVAGETDSSNLN[Asn->Asp]VSEPR_	642.645	0	1080902	noloss	8	y	1	929.469	10.9316	TRUE	sp	Q12913	Q12913	PTPRJ_HUMAN	Receptor-type tyrosine-protein phosphatase eta	Homo sapiens	9606	PTPRJ	1	3	Uniprot_reviewed_Human_IRT_022019_DMM
QEHFX_EDRN_HUrine_poolDeGP_DDA_01	3		_IHVAGETDSSNLN[+1]VSEPR_	_IHVAGETDSSNLN[Asn->Asp]VSEPR_	IHVAGETDSSNLNVSEPR	14.857	14.857	Q12913	TRUE	_IHVAGETDSSNLN[Asn->Asp]VSEPR_	642.645	0	1080902	noloss	9	b	1	910.426	6.28902	TRUE	sp	Q12913	Q12913	PTPRJ_HUMAN	Receptor-type tyrosine-protein phosphatase eta	Homo sapiens	9606	PTPRJ	1	3	Uniprot_reviewed_Human_IRT_022019_DMM
QEHFX_EDRN_HUrine_poolDeGP_DDA_01	3		_IHVAGETDSSNLN[+1]VSEPR_	_IHVAGETDSSNLN[Asn->Asp]VSEPR_	IHVAGETDSSNLNVSEPR	14.857	14.857	Q12913	TRUE	_IHVAGETDSSNLN[Asn->Asp]VSEPR_	642.645	0	1080902	noloss	9	y	1	1016.5	6.27058	TRUE	sp	Q12913	Q12913	PTPRJ_HUMAN	Receptor-type tyrosine-protein phosphatase eta	Homo sapiens	9606	PTPRJ	1	3	Uniprot_reviewed_Human_IRT_022019_DMM
QEHFX_EDRN_HUrine_poolDeGP_DDA_01	3		_IHVAGETDSSNLN[+1]VSEPR_	_IHVAGETDSSNLN[Asn->Asp]VSEPR_	IHVAGETDSSNLNVSEPR	14.857	14.857	Q12913	TRUE	_IHVAGETDSSNLN[Asn->Asp]VSEPR_	642.645	0	1080902	noloss	11	b	1	1111.5	14.7258	TRUE	sp	Q12913	Q12913	PTPRJ_HUMAN	Receptor-type tyrosine-protein phosphatase eta	Homo sapiens	9606	PTPRJ	1	3	Uniprot_reviewed_Human_IRT_022019_DMM
QEHFX_EDRN_HUrine_poolDeGP_DDA_01	3		_IHVAGETDSSNLN[+1]VSEPR_	_IHVAGETDSSNLN[Asn->Asp]VSEPR_	IHVAGETDSSNLNVSEPR	14.857	14.857	Q12913	TRUE	_IHVAGETDSSNLN[Asn->Asp]VSEPR_	642.645	0	1080902	H2O	9	b	1	892.416	7.0357	TRUE	sp	Q12913	Q12913	PTPRJ_HUMAN	Receptor-type tyrosine-protein phosphatase eta	Homo sapiens	9606	PTPRJ	1	3	Uniprot_reviewed_Human_IRT_022019_DMM
QEHFX_EDRN_HUrine_poolDeGP_DDA_01	3		_IHVAGETDSSNLN[+1]VSEPR_	_IHVAGETDSSNLN[Asn->Asp]VSEPR_	IHVAGETDSSNLNVSEPR	14.857	14.857	Q12913	TRUE	_IHVAGETDSSNLN[Asn->Asp]VSEPR_	642.645	0	1080902	noloss	10	b	1	997.459	5.96641	TRUE	sp	Q12913	Q12913	PTPRJ_HUMAN	Receptor-type tyrosine-protein phosphatase eta	Homo sapiens	9606	PTPRJ	1	3	Uniprot_reviewed_Human_IRT_022019_DMM
QEHFX_EDRN_HUrine_poolDeGP_DDA_01	3		_IHVAGETDSSNLN[+1]VSEPR_	_IHVAGETDSSNLN[Asn->Asp]VSEPR_	IHVAGETDSSNLNVSEPR	14.857	14.857	Q12913	TRUE	_IHVAGETDSSNLN[Asn->Asp]VSEPR_	642.645	0	1080902	NH3	9	y	1	999.474	6.15864	TRUE	sp	Q12913	Q12913	PTPRJ_HUMAN	Receptor-type tyrosine-protein phosphatase eta	Homo sapiens	9606	PTPRJ	1	3	Uniprot_reviewed_Human_IRT_022019_DMM
QEHFX_EDRN_HUrine_poolDeGP_DDA_01	3		_IHVAGETDSSNLN[+1]VSEPR_	_IHVAGETDSSNLN[Asn->Asp]VSEPR_	IHVAGETDSSNLNVSEPR	14.857	14.857	Q12913	TRUE	_IHVAGETDSSNLN[Asn->Asp]VSEPR_	642.645	0	1080902	H2O	10	b	1	979.448	9.23444	TRUE	sp	Q12913	Q12913	PTPRJ_HUMAN	Receptor-type tyrosine-protein phosphatase eta	Homo sapiens	9606	PTPRJ	1	3	Uniprot_reviewed_Human_IRT_022019_DMM
QEHFX_EDRN_HUrine_poolDeGP_DDA_01	3		_IHVAGETDSSNLN[+1]VSEPR_	_IHVAGETDSSNLN[Asn->Asp]VSEPR_	IHVAGETDSSNLNVSEPR	14.857	14.857	Q12913	TRUE	_IHVAGETDSSNLN[Asn->Asp]VSEPR_	642.645	0	1080902	NH3	10	y	1	1086.51	5.0918	TRUE	sp	Q12913	Q12913	PTPRJ_HUMAN	Receptor-type tyrosine-protein phosphatase eta	Homo sapiens	9606	PTPRJ	1	3	Uniprot_reviewed_Human_IRT_022019_DMM
QEHFX_EDRN_HUrine_poolDeGP_DDA_01	2		_GGYIFPTQQPN[+1]TTTLASR_	_GGYIFPTQQPN[Asn->Asp]TTTLASR_	GGYIFPTQQPNTTTLASR	49.7529	49.7529	O43451	TRUE	_GGYIFPTQQPN[Asn->Asp]TTTLASR_	976.989	0.000461823	160644	noloss	3	y	1	333.188	10.432	TRUE	sp	O43451	O43451	MGA_HUMAN	Maltase-glucoamylase, intestinal	Homo sapiens	9606	MGAM	1	5	Uniprot_reviewed_Human_IRT_022019_DMM
QEHFX_EDRN_HUrine_poolDeGP_DDA_01	2		_GGYIFPTQQPN[+1]TTTLASR_	_GGYIFPTQQPN[Asn->Asp]TTTLASR_	GGYIFPTQQPNTTTLASR	49.7529	49.7529	O43451	TRUE	_GGYIFPTQQPN[Asn->Asp]TTTLASR_	976.989	0.000461823	160644	noloss	4	b	1	391.198	14.9276	FALSE	sp	O43451	O43451	MGA_HUMAN	Maltase-glucoamylase, intestinal	Homo sapiens	9606	MGAM	1	5	Uniprot_reviewed_Human_IRT_022019_DMM
QEHFX_EDRN_HUrine_poolDeGP_DDA_01	2		_GGYIFPTQQPN[+1]TTTLASR_	_GGYIFPTQQPN[Asn->Asp]TTTLASR_	GGYIFPTQQPNTTTLASR	49.7529	49.7529	O43451	TRUE	_GGYIFPTQQPN[Asn->Asp]TTTLASR_	976.989	0.000461823	160644	noloss	5	y	1	547.32	6.65413	TRUE	sp	O43451	O43451	MGA_HUMAN	Maltase-glucoamylase, intestinal	Homo sapiens	9606	MGAM	1	5	Uniprot_reviewed_Human_IRT_022019_DMM
QEHFX_EDRN_HUrine_poolDeGP_DDA_01	2		_GGYIFPTQQPN[+1]TTTLASR_	_GGYIFPTQQPN[Asn->Asp]TTTLASR_	GGYIFPTQQPNTTTLASR	49.7529	49.7529	O43451	TRUE	_GGYIFPTQQPN[Asn->Asp]TTTLASR_	976.989	0.000461823	160644	noloss	7	y	1	749.415	31.9541	FALSE	sp	O43451	O43451	MGA_HUMAN	Maltase-glucoamylase, intestinal	Homo sapiens	9606	MGAM	1	5	Uniprot_reviewed_Human_IRT_022019_DMM
QEHFX_EDRN_HUrine_poolDeGP_DDA_01	2		_GGYIFPTQQPN[+1]TTTLASR_	_GGYIFPTQQPN[Asn->Asp]TTTLASR_	GGYIFPTQQPNTTTLASR	49.7529	49.7529	O43451	TRUE	_GGYIFPTQQPN[Asn->Asp]TTTLASR_	976.989	0.000461823	160644	noloss	8	y	1	864.442	6.24158	TRUE	sp	O43451	O43451	MGA_HUMAN	Maltase-glucoamylase, intestinal	Homo sapiens	9606	MGAM	1	5	Uniprot_reviewed_Human_IRT_022019_DMM
QEHFX_EDRN_HUrine_poolDeGP_DDA_01	2		_GGYIFPTQQPN[+1]TTTLASR_	_GGYIFPTQQPN[Asn->Asp]TTTLASR_	GGYIFPTQQPNTTTLASR	49.7529	49.7529	O43451	TRUE	_GGYIFPTQQPN[Asn->Asp]TTTLASR_	976.989	0.000461823	160644	noloss	9	y	1	961.495	100	FALSE	sp	O43451	O43451	MGA_HUMAN	Maltase-glucoamylase, intestinal	Homo sapiens	9606	MGAM	1	5	Uniprot_reviewed_Human_IRT_022019_DMM
QEHFX_EDRN_HUrine_poolDeGP_DDA_01	2		_GGYIFPTQQPN[+1]TTTLASR_	_GGYIFPTQQPN[Asn->Asp]TTTLASR_	GGYIFPTQQPNTTTLASR	49.7529	49.7529	O43451	TRUE	_GGYIFPTQQPN[Asn->Asp]TTTLASR_	976.989	0.000461823	160644	noloss	10	y	1	1089.55	20.9365	FALSE	sp	O43451	O43451	MGA_HUMAN	Maltase-glucoamylase, intestinal	Homo sapiens	9606	MGAM	1	5	Uniprot_reviewed_Human_IRT_022019_DMM
QEHFX_EDRN_HUrine_poolDeGP_DDA_01	2		_GGYIFPTQQPN[+1]TTTLASR_	_GGYIFPTQQPN[Asn->Asp]TTTLASR_	GGYIFPTQQPNTTTLASR	49.7529	49.7529	O43451	TRUE	_GGYIFPTQQPN[Asn->Asp]TTTLASR_	976.989	0.000461823	160644	noloss	11	y	1	1217.61	9.55039	TRUE	sp	O43451	O43451	MGA_HUMAN	Maltase-glucoamylase, intestinal	Homo sapiens	9606	MGAM	1	5	Uniprot_reviewed_Human_IRT_022019_DMM
QEHFX_EDRN_HUrine_poolDeGP_DDA_01	2		_GGYIFPTQQPN[+1]TTTLASR_	_GGYIFPTQQPN[Asn->Asp]TTTLASR_	GGYIFPTQQPNTTTLASR	49.7529	49.7529	O43451	TRUE	_GGYIFPTQQPN[Asn->Asp]TTTLASR_	976.989	0.000461823	160644	noloss	12	y	1	1318.66	9.78986	TRUE	sp	O43451	O43451	MGA_HUMAN	Maltase-glucoamylase, intestinal	Homo sapiens	9606	MGAM	1	5	Uniprot_reviewed_Human_IRT_022019_DMM
QEHFX_EDRN_HUrine_poolDeGP_DDA_01	2		_GGYIFPTQQPN[+1]TTTLASR_	_GGYIFPTQQPN[Asn->Asp]TTTLASR_	GGYIFPTQQPNTTTLASR	49.7529	49.7529	O43451	TRUE	_GGYIFPTQQPN[Asn->Asp]TTTLASR_	976.989	0.000461823	160644	noloss	13	y	1	1415.71	56.111	FALSE	sp	O43451	O43451	MGA_HUMAN	Maltase-glucoamylase, intestinal	Homo sapiens	9606	MGAM	1	5	Uniprot_reviewed_Human_IRT_022019_DMM
QEHFX_EDRN_HUrine_poolDeGP_DDA_01	2		_GGYIFPTQQPN[+1]TTTLASR_	_GGYIFPTQQPN[Asn->Asp]TTTLASR_	GGYIFPTQQPNTTTLASR	49.7529	49.7529	O43451	TRUE	_GGYIFPTQQPN[Asn->Asp]TTTLASR_	976.989	0.000461823	160644	H2O	10	y	1	1071.54	7.53308	TRUE	sp	O43451	O43451	MGA_HUMAN	Maltase-glucoamylase, intestinal	Homo sapiens	9606	MGAM	1	5	Uniprot_reviewed_Human_IRT_022019_DMM
QEHFX_EDRN_HUrine_poolDeGP_DDA_01	2		_GGYIFPTQQPN[+1]TTTLASR_	_GGYIFPTQQPN[Asn->Asp]TTTLASR_	GGYIFPTQQPNTTTLASR	49.7529	49.7529	O43451	TRUE	_GGYIFPTQQPN[Asn->Asp]TTTLASR_	976.989	0.000461823	160644	noloss	4	y	1	446.272	5.22051	TRUE	sp	O43451	O43451	MGA_HUMAN	Maltase-glucoamylase, intestinal	Homo sapiens	9606	MGAM	1	5	Uniprot_reviewed_Human_IRT_022019_DMM
QEHFX_EDRN_HUrine_poolDeGP_DDA_01	2		_GGYIFPTQQPN[+1]TTTLASR_	_GGYIFPTQQPN[Asn->Asp]TTTLASR_	GGYIFPTQQPNTTTLASR	49.7529	49.7529	O43451	TRUE	_GGYIFPTQQPN[Asn->Asp]TTTLASR_	976.989	0.000461823	160644	noloss	6	y	1	648.368	9.03571	TRUE	sp	O43451	O43451	MGA_HUMAN	Maltase-glucoamylase, intestinal	Homo sapiens	9606	MGAM	1	5	Uniprot_reviewed_Human_IRT_022019_DMM
QEHFX_EDRN_HUrine_poolDeGP_DDA_01	2		_GGYIFPTQQPN[+1]TTTLASR_	_GGYIFPTQQPN[Asn->Asp]TTTLASR_	GGYIFPTQQPNTTTLASR	49.7529	49.7529	O43451	TRUE	_GGYIFPTQQPN[Asn->Asp]TTTLASR_	976.989	0.000461823	160644	noloss	10	b	1	1089.54	20.9044	FALSE	sp	O43451	O43451	MGA_HUMAN	Maltase-glucoamylase, intestinal	Homo sapiens	9606	MGAM	1	5	Uniprot_reviewed_Human_IRT_022019_DMM
QEHFX_EDRN_HUrine_poolDeGP_DDA_01	2		_GGYIFPTQQPN[+1]TTTLASR_	_GGYIFPTQQPN[Asn->Asp]TTTLASR_	GGYIFPTQQPNTTTLASR	49.7529	49.7529	O43451	TRUE	_GGYIFPTQQPN[Asn->Asp]TTTLASR_	976.989	0.000461823	160644	NH3	10	b	1	1072.51	7.53711	TRUE	sp	O43451	O43451	MGA_HUMAN	Maltase-glucoamylase, intestinal	Homo sapiens	9606	MGAM	1	5	Uniprot_reviewed_Human_IRT_022019_DMM
QEHFX_EDRN_HUrine_poolDeGP_DDA_01	2		_GGYIFPTQQPN[+1]TTTLASR_	_GGYIFPTQQPN[Asn->Asp]TTTLASR_	GGYIFPTQQPNTTTLASR	49.7529	49.7529	O43451	TRUE	_GGYIFPTQQPN[Asn->Asp]TTTLASR_	976.989	0.000461823	160644	NH3	10	y	1	1072.53	7.53711	TRUE	sp	O43451	O43451	MGA_HUMAN	Maltase-glucoamylase, intestinal	Homo sapiens	9606	MGAM	1	5	Uniprot_reviewed_Human_IRT_022019_DMM
QEHFX_EDRN_HUrine_poolDeGP_DDA_01	2		_GGYIFPTQQPN[+1]TTTLASR_	_GGYIFPTQQPN[Asn->Asp]TTTLASR_	GGYIFPTQQPNTTTLASR	49.7529	49.7529	O43451	TRUE	_GGYIFPTQQPN[Asn->Asp]TTTLASR_	976.989	0.000461823	160644	NH3	13	y	1	1398.69	5.96828	TRUE	sp	O43451	O43451	MGA_HUMAN	Maltase-glucoamylase, intestinal	Homo sapiens	9606	MGAM	1	5	Uniprot_reviewed_Human_IRT_022019_DMM
QEHFX_EDRN_HUrine_poolDeGP_DDA_01	2		_GGYIFPTQQPN[+1]TTTLASR_	_GGYIFPTQQPN[Asn->Asp]TTTLASR_	GGYIFPTQQPNTTTLASR	49.7529	49.7529	O43451	TRUE	_GGYIFPTQQPN[Asn->Asp]TTTLASR_	976.989	0.000461823	160644	noloss	5	b	1	538.266	6.33192	TRUE	sp	O43451	O43451	MGA_HUMAN	Maltase-glucoamylase, intestinal	Homo sapiens	9606	MGAM	1	5	Uniprot_reviewed_Human_IRT_022019_DMM
QEHFX_EDRN_HUrine_poolDeGP_DDA_01	2		_GGYIFPTQQPN[+1]TTTLASR_	_GGYIFPTQQPN[Asn->Asp]TTTLASR_	GGYIFPTQQPNTTTLASR	49.7529	49.7529	O43451	TRUE	_GGYIFPTQQPN[Asn->Asp]TTTLASR_	976.989	0.000461823	160644	noloss	14	y	1	1562.78	7.56908	TRUE	sp	O43451	O43451	MGA_HUMAN	Maltase-glucoamylase, intestinal	Homo sapiens	9606	MGAM	1	5	Uniprot_reviewed_Human_IRT_022019_DMM
QEHFX_EDRN_HUrine_poolDeGP_DDA_01	2		_GGYIFPTQQPN[+1]TTTLASR_	_GGYIFPTQQPN[Asn->Asp]TTTLASR_	GGYIFPTQQPNTTTLASR	49.7529	49.7529	O43451	TRUE	_GGYIFPTQQPN[Asn->Asp]TTTLASR_	976.989	0.000461823	160644	H2O	10	b	1	1071.53	8.5316	TRUE	sp	O43451	O43451	MGA_HUMAN	Maltase-glucoamylase, intestinal	Homo sapiens	9606	MGAM	1	5	Uniprot_reviewed_Human_IRT_022019_DMM
QEHFX_EDRN_HUrine_poolDeGP_DDA_01	2		_GGYIFPTQQPN[+1]TTTLASR_	_GGYIFPTQQPN[Asn->Asp]TTTLASR_	GGYIFPTQQPNTTTLASR	49.7529	49.7529	O43451	TRUE	_GGYIFPTQQPN[Asn->Asp]TTTLASR_	976.989	0.000461823	160644	NH3	11	y	1	1200.59	14.4092	TRUE	sp	O43451	O43451	MGA_HUMAN	Maltase-glucoamylase, intestinal	Homo sapiens	9606	MGAM	1	5	Uniprot_reviewed_Human_IRT_022019_DMM
QEHFX_EDRN_HUrine_poolDeGP_DDA_01	2		_GGYIFPTQQPN[+1]TTTLASR_	_GGYIFPTQQPN[Asn->Asp]TTTLASR_	GGYIFPTQQPNTTTLASR	49.7529	49.7529	O43451	TRUE	_GGYIFPTQQPN[Asn->Asp]TTTLASR_	976.989	0.000461823	160644	H2O	13	y	1	1397.7	7.34697	TRUE	sp	O43451	O43451	MGA_HUMAN	Maltase-glucoamylase, intestinal	Homo sapiens	9606	MGAM	1	5	Uniprot_reviewed_Human_IRT_022019_DMM
QEHFX_EDRN_HUrine_poolDeGP_DDA_01	3		_ILLTC[+57]SLN[+1]DSATEVTGHR_	_ILLTC[Carbamidomethyl (C)]SLN[Asn->Asp]DSATEVTGHR_	ILLTCSLNDSATEVTGHR	48.6333	48.6333	P35613	TRUE	_ILLTC[Carbamidomethyl (C)]SLN[Asn->Asp]DSATEVTGHR_	663.33	0	2729321	noloss	3	b	1	340.259	5.76985	TRUE	sp	P35613	P35613	BASI_HUMAN	Basigin	Homo sapiens	9606	BSG	1	2	Uniprot_reviewed_Human_IRT_022019_DMM
QEHFX_EDRN_HUrine_poolDeGP_DDA_01	3		_ILLTC[+57]SLN[+1]DSATEVTGHR_	_ILLTC[Carbamidomethyl (C)]SLN[Asn->Asp]DSATEVTGHR_	ILLTCSLNDSATEVTGHR	48.6333	48.6333	P35613	TRUE	_ILLTC[Carbamidomethyl (C)]SLN[Asn->Asp]DSATEVTGHR_	663.33	0	2729321	noloss	3	y	1	369.199	32.7795	TRUE	sp	P35613	P35613	BASI_HUMAN	Basigin	Homo sapiens	9606	BSG	1	2	Uniprot_reviewed_Human_IRT_022019_DMM
QEHFX_EDRN_HUrine_poolDeGP_DDA_01	3		_ILLTC[+57]SLN[+1]DSATEVTGHR_	_ILLTC[Carbamidomethyl (C)]SLN[Asn->Asp]DSATEVTGHR_	ILLTCSLNDSATEVTGHR	48.6333	48.6333	P35613	TRUE	_ILLTC[Carbamidomethyl (C)]SLN[Asn->Asp]DSATEVTGHR_	663.33	0	2729321	noloss	4	y	1	470.247	66.7619	FALSE	sp	P35613	P35613	BASI_HUMAN	Basigin	Homo sapiens	9606	BSG	1	2	Uniprot_reviewed_Human_IRT_022019_DMM
QEHFX_EDRN_HUrine_poolDeGP_DDA_01	3		_ILLTC[+57]SLN[+1]DSATEVTGHR_	_ILLTC[Carbamidomethyl (C)]SLN[Asn->Asp]DSATEVTGHR_	ILLTCSLNDSATEVTGHR	48.6333	48.6333	P35613	TRUE	_ILLTC[Carbamidomethyl (C)]SLN[Asn->Asp]DSATEVTGHR_	663.33	0	2729321	noloss	5	y	1	569.315	56.7141	FALSE	sp	P35613	P35613	BASI_HUMAN	Basigin	Homo sapiens	9606	BSG	1	2	Uniprot_reviewed_Human_IRT_022019_DMM
QEHFX_EDRN_HUrine_poolDeGP_DDA_01	3		_ILLTC[+57]SLN[+1]DSATEVTGHR_	_ILLTC[Carbamidomethyl (C)]SLN[Asn->Asp]DSATEVTGHR_	ILLTCSLNDSATEVTGHR	48.6333	48.6333	P35613	TRUE	_ILLTC[Carbamidomethyl (C)]SLN[Asn->Asp]DSATEVTGHR_	663.33	0	2729321	noloss	6	y	1	698.358	37.9623	FALSE	sp	P35613	P35613	BASI_HUMAN	Basigin	Homo sapiens	9606	BSG	1	2	Uniprot_reviewed_Human_IRT_022019_DMM
QEHFX_EDRN_HUrine_poolDeGP_DDA_01	3		_ILLTC[+57]SLN[+1]DSATEVTGHR_	_ILLTC[Carbamidomethyl (C)]SLN[Asn->Asp]DSATEVTGHR_	ILLTCSLNDSATEVTGHR	48.6333	48.6333	P35613	TRUE	_ILLTC[Carbamidomethyl (C)]SLN[Asn->Asp]DSATEVTGHR_	663.33	0	2729321	noloss	7	y	1	799.406	49.9537	FALSE	sp	P35613	P35613	BASI_HUMAN	Basigin	Homo sapiens	9606	BSG	1	2	Uniprot_reviewed_Human_IRT_022019_DMM
QEHFX_EDRN_HUrine_poolDeGP_DDA_01	3		_ILLTC[+57]SLN[+1]DSATEVTGHR_	_ILLTC[Carbamidomethyl (C)]SLN[Asn->Asp]DSATEVTGHR_	ILLTCSLNDSATEVTGHR	48.6333	48.6333	P35613	TRUE	_ILLTC[Carbamidomethyl (C)]SLN[Asn->Asp]DSATEVTGHR_	663.33	0	2729321	noloss	8	y	1	870.443	36.9994	TRUE	sp	P35613	P35613	BASI_HUMAN	Basigin	Homo sapiens	9606	BSG	1	2	Uniprot_reviewed_Human_IRT_022019_DMM
QEHFX_EDRN_HUrine_poolDeGP_DDA_01	3		_ILLTC[+57]SLN[+1]DSATEVTGHR_	_ILLTC[Carbamidomethyl (C)]SLN[Asn->Asp]DSATEVTGHR_	ILLTCSLNDSATEVTGHR	48.6333	48.6333	P35613	TRUE	_ILLTC[Carbamidomethyl (C)]SLN[Asn->Asp]DSATEVTGHR_	663.33	0	2729321	noloss	9	y	1	957.475	46.8602	FALSE	sp	P35613	P35613	BASI_HUMAN	Basigin	Homo sapiens	9606	BSG	1	2	Uniprot_reviewed_Human_IRT_022019_DMM
QEHFX_EDRN_HUrine_poolDeGP_DDA_01	3		_ILLTC[+57]SLN[+1]DSATEVTGHR_	_ILLTC[Carbamidomethyl (C)]SLN[Asn->Asp]DSATEVTGHR_	ILLTCSLNDSATEVTGHR	48.6333	48.6333	P35613	TRUE	_ILLTC[Carbamidomethyl (C)]SLN[Asn->Asp]DSATEVTGHR_	663.33	0	2729321	noloss	10	y	1	1072.5	33.9789	TRUE	sp	P35613	P35613	BASI_HUMAN	Basigin	Homo sapiens	9606	BSG	1	2	Uniprot_reviewed_Human_IRT_022019_DMM
QEHFX_EDRN_HUrine_poolDeGP_DDA_01	3		_ILLTC[+57]SLN[+1]DSATEVTGHR_	_ILLTC[Carbamidomethyl (C)]SLN[Asn->Asp]DSATEVTGHR_	ILLTCSLNDSATEVTGHR	48.6333	48.6333	P35613	TRUE	_ILLTC[Carbamidomethyl (C)]SLN[Asn->Asp]DSATEVTGHR_	663.33	0	2729321	noloss	11	y	1	1187.53	44.5143	FALSE	sp	P35613	P35613	BASI_HUMAN	Basigin	Homo sapiens	9606	BSG	1	2	Uniprot_reviewed_Human_IRT_022019_DMM
QEHFX_EDRN_HUrine_poolDeGP_DDA_01	3		_ILLTC[+57]SLN[+1]DSATEVTGHR_	_ILLTC[Carbamidomethyl (C)]SLN[Asn->Asp]DSATEVTGHR_	ILLTCSLNDSATEVTGHR	48.6333	48.6333	P35613	TRUE	_ILLTC[Carbamidomethyl (C)]SLN[Asn->Asp]DSATEVTGHR_	663.33	0	2729321	noloss	12	y	1	1300.61	12.4264	TRUE	sp	P35613	P35613	BASI_HUMAN	Basigin	Homo sapiens	9606	BSG	1	2	Uniprot_reviewed_Human_IRT_022019_DMM
QEHFX_EDRN_HUrine_poolDeGP_DDA_01	3		_ILLTC[+57]SLN[+1]DSATEVTGHR_	_ILLTC[Carbamidomethyl (C)]SLN[Asn->Asp]DSATEVTGHR_	ILLTCSLNDSATEVTGHR	48.6333	48.6333	P35613	TRUE	_ILLTC[Carbamidomethyl (C)]SLN[Asn->Asp]DSATEVTGHR_	663.33	0	2729321	NH3	4	y	1	453.22	5.00393	TRUE	sp	P35613	P35613	BASI_HUMAN	Basigin	Homo sapiens	9606	BSG	1	2	Uniprot_reviewed_Human_IRT_022019_DMM
QEHFX_EDRN_HUrine_poolDeGP_DDA_01	3		_ILLTC[+57]SLN[+1]DSATEVTGHR_	_ILLTC[Carbamidomethyl (C)]SLN[Asn->Asp]DSATEVTGHR_	ILLTCSLNDSATEVTGHR	48.6333	48.6333	P35613	TRUE	_ILLTC[Carbamidomethyl (C)]SLN[Asn->Asp]DSATEVTGHR_	663.33	0	2729321	H2O	9	y	1	939.464	5.93909	TRUE	sp	P35613	P35613	BASI_HUMAN	Basigin	Homo sapiens	9606	BSG	1	2	Uniprot_reviewed_Human_IRT_022019_DMM
QEHFX_EDRN_HUrine_poolDeGP_DDA_01	3		_ILLTC[+57]SLN[+1]DSATEVTGHR_	_ILLTC[Carbamidomethyl (C)]SLN[Asn->Asp]DSATEVTGHR_	ILLTCSLNDSATEVTGHR	48.6333	48.6333	P35613	TRUE	_ILLTC[Carbamidomethyl (C)]SLN[Asn->Asp]DSATEVTGHR_	663.33	0	2729321	H2O	10	y	1	1054.49	7.92528	TRUE	sp	P35613	P35613	BASI_HUMAN	Basigin	Homo sapiens	9606	BSG	1	2	Uniprot_reviewed_Human_IRT_022019_DMM
QEHFX_EDRN_HUrine_poolDeGP_DDA_01	3		_ILLTC[+57]SLN[+1]DSATEVTGHR_	_ILLTC[Carbamidomethyl (C)]SLN[Asn->Asp]DSATEVTGHR_	ILLTCSLNDSATEVTGHR	48.6333	48.6333	P35613	TRUE	_ILLTC[Carbamidomethyl (C)]SLN[Asn->Asp]DSATEVTGHR_	663.33	0	2729321	H2O	11	y	1	1169.52	7.72989	TRUE	sp	P35613	P35613	BASI_HUMAN	Basigin	Homo sapiens	9606	BSG	1	2	Uniprot_reviewed_Human_IRT_022019_DMM
QEHFX_EDRN_HUrine_poolDeGP_DDA_01	3		_ILLTC[+57]SLN[+1]DSATEVTGHR_	_ILLTC[Carbamidomethyl (C)]SLN[Asn->Asp]DSATEVTGHR_	ILLTCSLNDSATEVTGHR	48.6333	48.6333	P35613	TRUE	_ILLTC[Carbamidomethyl (C)]SLN[Asn->Asp]DSATEVTGHR_	663.33	0	2729321	noloss	13	y	1	1387.64	7.45697	TRUE	sp	P35613	P35613	BASI_HUMAN	Basigin	Homo sapiens	9606	BSG	1	2	Uniprot_reviewed_Human_IRT_022019_DMM
QEHFX_EDRN_HUrine_poolDeGP_DDA_01	3		_ILLTC[+57]SLN[+1]DSATEVTGHR_	_ILLTC[Carbamidomethyl (C)]SLN[Asn->Asp]DSATEVTGHR_	ILLTCSLNDSATEVTGHR	48.6333	48.6333	P35613	TRUE	_ILLTC[Carbamidomethyl (C)]SLN[Asn->Asp]DSATEVTGHR_	663.33	0	2729321	H2O	4	b	1	423.297	5.60546	TRUE	sp	P35613	P35613	BASI_HUMAN	Basigin	Homo sapiens	9606	BSG	1	2	Uniprot_reviewed_Human_IRT_022019_DMM
QEHFX_EDRN_HUrine_poolDeGP_DDA_01	3		_ILLTC[+57]SLN[+1]DSATEVTGHR_	_ILLTC[Carbamidomethyl (C)]SLN[Asn->Asp]DSATEVTGHR_	ILLTCSLNDSATEVTGHR	48.6333	48.6333	P35613	TRUE	_ILLTC[Carbamidomethyl (C)]SLN[Asn->Asp]DSATEVTGHR_	663.33	0	2729321	H2O	5	y	1	551.305	5.19728	TRUE	sp	P35613	P35613	BASI_HUMAN	Basigin	Homo sapiens	9606	BSG	1	2	Uniprot_reviewed_Human_IRT_022019_DMM
QEHFX_EDRN_HUrine_poolDeGP_DDA_01	3		_RRDPGAAVPGAAN[+1]ASAQQPR_	_RRDPGAAVPGAAN[Asn->Asp]ASAQQPR_	RRDPGAAVPGAANASAQQPR	-1.48982	-1.48982	P28300	TRUE	_RRDPGAAVPGAAN[Asn->Asp]ASAQQPR_	664.344	0	4877615	noloss	3	b	1	428.236	17.5237	TRUE	sp	P28300	P28300	LYOX_HUMAN	Protein-lysine 6-oxidase	Homo sapiens	9606	LOX	1	2	Uniprot_reviewed_Human_IRT_022019_DMM
QEHFX_EDRN_HUrine_poolDeGP_DDA_01	3		_RRDPGAAVPGAAN[+1]ASAQQPR_	_RRDPGAAVPGAAN[Asn->Asp]ASAQQPR_	RRDPGAAVPGAANASAQQPR	-1.48982	-1.48982	P28300	TRUE	_RRDPGAAVPGAAN[Asn->Asp]ASAQQPR_	664.344	0	4877615	noloss	4	y	1	528.289	6.15426	TRUE	sp	P28300	P28300	LYOX_HUMAN	Protein-lysine 6-oxidase	Homo sapiens	9606	LOX	1	2	Uniprot_reviewed_Human_IRT_022019_DMM
QEHFX_EDRN_HUrine_poolDeGP_DDA_01	3		_RRDPGAAVPGAAN[+1]ASAQQPR_	_RRDPGAAVPGAAN[Asn->Asp]ASAQQPR_	RRDPGAAVPGAANASAQQPR	-1.48982	-1.48982	P28300	TRUE	_RRDPGAAVPGAAN[Asn->Asp]ASAQQPR_	664.344	0	4877615	noloss	5	y	1	599.326	14.1507	TRUE	sp	P28300	P28300	LYOX_HUMAN	Protein-lysine 6-oxidase	Homo sapiens	9606	LOX	1	2	Uniprot_reviewed_Human_IRT_022019_DMM
QEHFX_EDRN_HUrine_poolDeGP_DDA_01	3		_RRDPGAAVPGAAN[+1]ASAQQPR_	_RRDPGAAVPGAAN[Asn->Asp]ASAQQPR_	RRDPGAAVPGAANASAQQPR	-1.48982	-1.48982	P28300	TRUE	_RRDPGAAVPGAAN[Asn->Asp]ASAQQPR_	664.344	0	4877615	noloss	6	b	2	327.178	7.84315	TRUE	sp	P28300	P28300	LYOX_HUMAN	Protein-lysine 6-oxidase	Homo sapiens	9606	LOX	1	2	Uniprot_reviewed_Human_IRT_022019_DMM
QEHFX_EDRN_HUrine_poolDeGP_DDA_01	3		_RRDPGAAVPGAAN[+1]ASAQQPR_	_RRDPGAAVPGAAN[Asn->Asp]ASAQQPR_	RRDPGAAVPGAANASAQQPR	-1.48982	-1.48982	P28300	TRUE	_RRDPGAAVPGAAN[Asn->Asp]ASAQQPR_	664.344	0	4877615	noloss	6	y	1	686.358	25.6077	FALSE	sp	P28300	P28300	LYOX_HUMAN	Protein-lysine 6-oxidase	Homo sapiens	9606	LOX	1	2	Uniprot_reviewed_Human_IRT_022019_DMM
QEHFX_EDRN_HUrine_poolDeGP_DDA_01	3		_RRDPGAAVPGAAN[+1]ASAQQPR_	_RRDPGAAVPGAAN[Asn->Asp]ASAQQPR_	RRDPGAAVPGAANASAQQPR	-1.48982	-1.48982	P28300	TRUE	_RRDPGAAVPGAAN[Asn->Asp]ASAQQPR_	664.344	0	4877615	noloss	7	b	2	362.696	35.1139	FALSE	sp	P28300	P28300	LYOX_HUMAN	Protein-lysine 6-oxidase	Homo sapiens	9606	LOX	1	2	Uniprot_reviewed_Human_IRT_022019_DMM
QEHFX_EDRN_HUrine_poolDeGP_DDA_01	3		_RRDPGAAVPGAAN[+1]ASAQQPR_	_RRDPGAAVPGAAN[Asn->Asp]ASAQQPR_	RRDPGAAVPGAANASAQQPR	-1.48982	-1.48982	P28300	TRUE	_RRDPGAAVPGAAN[Asn->Asp]ASAQQPR_	664.344	0	4877615	noloss	7	y	1	757.395	55.0797	FALSE	sp	P28300	P28300	LYOX_HUMAN	Protein-lysine 6-oxidase	Homo sapiens	9606	LOX	1	2	Uniprot_reviewed_Human_IRT_022019_DMM
QEHFX_EDRN_HUrine_poolDeGP_DDA_01	3		_RRDPGAAVPGAAN[+1]ASAQQPR_	_RRDPGAAVPGAAN[Asn->Asp]ASAQQPR_	RRDPGAAVPGAANASAQQPR	-1.48982	-1.48982	P28300	TRUE	_RRDPGAAVPGAAN[Asn->Asp]ASAQQPR_	664.344	0	4877615	noloss	8	b	1	823.453	11.2799	TRUE	sp	P28300	P28300	LYOX_HUMAN	Protein-lysine 6-oxidase	Homo sapiens	9606	LOX	1	2	Uniprot_reviewed_Human_IRT_022019_DMM
QEHFX_EDRN_HUrine_poolDeGP_DDA_01	3		_RRDPGAAVPGAAN[+1]ASAQQPR_	_RRDPGAAVPGAAN[Asn->Asp]ASAQQPR_	RRDPGAAVPGAANASAQQPR	-1.48982	-1.48982	P28300	TRUE	_RRDPGAAVPGAAN[Asn->Asp]ASAQQPR_	664.344	0	4877615	noloss	8	y	1	872.422	27.5576	FALSE	sp	P28300	P28300	LYOX_HUMAN	Protein-lysine 6-oxidase	Homo sapiens	9606	LOX	1	2	Uniprot_reviewed_Human_IRT_022019_DMM
QEHFX_EDRN_HUrine_poolDeGP_DDA_01	3		_RRDPGAAVPGAAN[+1]ASAQQPR_	_RRDPGAAVPGAAN[Asn->Asp]ASAQQPR_	RRDPGAAVPGAANASAQQPR	-1.48982	-1.48982	P28300	TRUE	_RRDPGAAVPGAAN[Asn->Asp]ASAQQPR_	664.344	0	4877615	noloss	9	y	1	943.459	25.4024	TRUE	sp	P28300	P28300	LYOX_HUMAN	Protein-lysine 6-oxidase	Homo sapiens	9606	LOX	1	2	Uniprot_reviewed_Human_IRT_022019_DMM
QEHFX_EDRN_HUrine_poolDeGP_DDA_01	3		_RRDPGAAVPGAAN[+1]ASAQQPR_	_RRDPGAAVPGAAN[Asn->Asp]ASAQQPR_	RRDPGAAVPGAANASAQQPR	-1.48982	-1.48982	P28300	TRUE	_RRDPGAAVPGAAN[Asn->Asp]ASAQQPR_	664.344	0	4877615	noloss	10	y	1	1014.5	13.2506	TRUE	sp	P28300	P28300	LYOX_HUMAN	Protein-lysine 6-oxidase	Homo sapiens	9606	LOX	1	2	Uniprot_reviewed_Human_IRT_022019_DMM
QEHFX_EDRN_HUrine_poolDeGP_DDA_01	3		_RRDPGAAVPGAAN[+1]ASAQQPR_	_RRDPGAAVPGAAN[Asn->Asp]ASAQQPR_	RRDPGAAVPGAANASAQQPR	-1.48982	-1.48982	P28300	TRUE	_RRDPGAAVPGAAN[Asn->Asp]ASAQQPR_	664.344	0	4877615	noloss	11	b	2	524.786	5.14557	TRUE	sp	P28300	P28300	LYOX_HUMAN	Protein-lysine 6-oxidase	Homo sapiens	9606	LOX	1	2	Uniprot_reviewed_Human_IRT_022019_DMM
QEHFX_EDRN_HUrine_poolDeGP_DDA_01	3		_RRDPGAAVPGAAN[+1]ASAQQPR_	_RRDPGAAVPGAAN[Asn->Asp]ASAQQPR_	RRDPGAAVPGAANASAQQPR	-1.48982	-1.48982	P28300	TRUE	_RRDPGAAVPGAAN[Asn->Asp]ASAQQPR_	664.344	0	4877615	noloss	11	y	1	1071.52	38.0945	FALSE	sp	P28300	P28300	LYOX_HUMAN	Protein-lysine 6-oxidase	Homo sapiens	9606	LOX	1	2	Uniprot_reviewed_Human_IRT_022019_DMM
QEHFX_EDRN_HUrine_poolDeGP_DDA_01	3		_RRDPGAAVPGAAN[+1]ASAQQPR_	_RRDPGAAVPGAAN[Asn->Asp]ASAQQPR_	RRDPGAAVPGAANASAQQPR	-1.48982	-1.48982	P28300	TRUE	_RRDPGAAVPGAAN[Asn->Asp]ASAQQPR_	664.344	0	4877615	noloss	12	y	1	1168.57	100	FALSE	sp	P28300	P28300	LYOX_HUMAN	Protein-lysine 6-oxidase	Homo sapiens	9606	LOX	1	2	Uniprot_reviewed_Human_IRT_022019_DMM
QEHFX_EDRN_HUrine_poolDeGP_DDA_01	3		_RRDPGAAVPGAAN[+1]ASAQQPR_	_RRDPGAAVPGAAN[Asn->Asp]ASAQQPR_	RRDPGAAVPGAANASAQQPR	-1.48982	-1.48982	P28300	TRUE	_RRDPGAAVPGAAN[Asn->Asp]ASAQQPR_	664.344	0	4877615	noloss	13	b	2	617.818	15.2199	TRUE	sp	P28300	P28300	LYOX_HUMAN	Protein-lysine 6-oxidase	Homo sapiens	9606	LOX	1	2	Uniprot_reviewed_Human_IRT_022019_DMM
QEHFX_EDRN_HUrine_poolDeGP_DDA_01	3		_RRDPGAAVPGAAN[+1]ASAQQPR_	_RRDPGAAVPGAAN[Asn->Asp]ASAQQPR_	RRDPGAAVPGAANASAQQPR	-1.48982	-1.48982	P28300	TRUE	_RRDPGAAVPGAAN[Asn->Asp]ASAQQPR_	664.344	0	4877615	NH3	3	b	1	411.21	14.5841	TRUE	sp	P28300	P28300	LYOX_HUMAN	Protein-lysine 6-oxidase	Homo sapiens	9606	LOX	1	2	Uniprot_reviewed_Human_IRT_022019_DMM
QEHFX_EDRN_HUrine_poolDeGP_DDA_01	3		_RRDPGAAVPGAAN[+1]ASAQQPR_	_RRDPGAAVPGAAN[Asn->Asp]ASAQQPR_	RRDPGAAVPGAANASAQQPR	-1.48982	-1.48982	P28300	TRUE	_RRDPGAAVPGAAN[Asn->Asp]ASAQQPR_	664.344	0	4877615	NH3	6	b	1	636.321	9.97371	TRUE	sp	P28300	P28300	LYOX_HUMAN	Protein-lysine 6-oxidase	Homo sapiens	9606	LOX	1	2	Uniprot_reviewed_Human_IRT_022019_DMM
QEHFX_EDRN_HUrine_poolDeGP_DDA_01	3		_RRDPGAAVPGAAN[+1]ASAQQPR_	_RRDPGAAVPGAAN[Asn->Asp]ASAQQPR_	RRDPGAAVPGAANASAQQPR	-1.48982	-1.48982	P28300	TRUE	_RRDPGAAVPGAAN[Asn->Asp]ASAQQPR_	664.344	0	4877615	NH3	7	b	1	707.358	20.9542	TRUE	sp	P28300	P28300	LYOX_HUMAN	Protein-lysine 6-oxidase	Homo sapiens	9606	LOX	1	2	Uniprot_reviewed_Human_IRT_022019_DMM
QEHFX_EDRN_HUrine_poolDeGP_DDA_01	3		_RRDPGAAVPGAAN[+1]ASAQQPR_	_RRDPGAAVPGAAN[Asn->Asp]ASAQQPR_	RRDPGAAVPGAANASAQQPR	-1.48982	-1.48982	P28300	TRUE	_RRDPGAAVPGAAN[Asn->Asp]ASAQQPR_	664.344	0	4877615	NH3	8	b	1	806.427	16.5582	TRUE	sp	P28300	P28300	LYOX_HUMAN	Protein-lysine 6-oxidase	Homo sapiens	9606	LOX	1	2	Uniprot_reviewed_Human_IRT_022019_DMM
QEHFX_EDRN_HUrine_poolDeGP_DDA_01	3		_RRDPGAAVPGAAN[+1]ASAQQPR_	_RRDPGAAVPGAAN[Asn->Asp]ASAQQPR_	RRDPGAAVPGAANASAQQPR	-1.48982	-1.48982	P28300	TRUE	_RRDPGAAVPGAAN[Asn->Asp]ASAQQPR_	664.344	0	4877615	noloss	8	b	2	412.23	8.87903	TRUE	sp	P28300	P28300	LYOX_HUMAN	Protein-lysine 6-oxidase	Homo sapiens	9606	LOX	1	2	Uniprot_reviewed_Human_IRT_022019_DMM
QEHFX_EDRN_HUrine_poolDeGP_DDA_01	3		_SADPSN[+1]QTGIC[+57]TAVEGDNC[+57]VFDGVIYR_	_SADPSN[Asn->Asp]QTGIC[Carbamidomethyl (C)]TAVEGDNC[Carbamidomethyl (C)]VFDGVIYR_	SADPSNQTGICTAVEGDNCVFDGVIYR	73.4916	73.4916	P48745	TRUE	_SADPSN[Asn->Asp]QTGIC[Carbamidomethyl (C)]TAVEGDNC[Carbamidomethyl (C)]VFDGVIYR_	982.768	0	137329	noloss	3	y	1	451.266	43.2808	FALSE	sp	P48745	P48745	CCN3_HUMAN	CCN family member 3	Homo sapiens	9606	CCN3	1	1	Uniprot_reviewed_Human_IRT_022019_DMM
QEHFX_EDRN_HUrine_poolDeGP_DDA_01	3		_SADPSN[+1]QTGIC[+57]TAVEGDNC[+57]VFDGVIYR_	_SADPSN[Asn->Asp]QTGIC[Carbamidomethyl (C)]TAVEGDNC[Carbamidomethyl (C)]VFDGVIYR_	SADPSNQTGICTAVEGDNCVFDGVIYR	73.4916	73.4916	P48745	TRUE	_SADPSN[Asn->Asp]QTGIC[Carbamidomethyl (C)]TAVEGDNC[Carbamidomethyl (C)]VFDGVIYR_	982.768	0	137329	noloss	5	y	1	607.356	100	FALSE	sp	P48745	P48745	CCN3_HUMAN	CCN family member 3	Homo sapiens	9606	CCN3	1	1	Uniprot_reviewed_Human_IRT_022019_DMM
QEHFX_EDRN_HUrine_poolDeGP_DDA_01	3		_SADPSN[+1]QTGIC[+57]TAVEGDNC[+57]VFDGVIYR_	_SADPSN[Asn->Asp]QTGIC[Carbamidomethyl (C)]TAVEGDNC[Carbamidomethyl (C)]VFDGVIYR_	SADPSNQTGICTAVEGDNCVFDGVIYR	73.4916	73.4916	P48745	TRUE	_SADPSN[Asn->Asp]QTGIC[Carbamidomethyl (C)]TAVEGDNC[Carbamidomethyl (C)]VFDGVIYR_	982.768	0	137329	noloss	6	y	1	722.383	33.6287	FALSE	sp	P48745	P48745	CCN3_HUMAN	CCN family member 3	Homo sapiens	9606	CCN3	1	1	Uniprot_reviewed_Human_IRT_022019_DMM
QEHFX_EDRN_HUrine_poolDeGP_DDA_01	3		_SADPSN[+1]QTGIC[+57]TAVEGDNC[+57]VFDGVIYR_	_SADPSN[Asn->Asp]QTGIC[Carbamidomethyl (C)]TAVEGDNC[Carbamidomethyl (C)]VFDGVIYR_	SADPSNQTGICTAVEGDNCVFDGVIYR	73.4916	73.4916	P48745	TRUE	_SADPSN[Asn->Asp]QTGIC[Carbamidomethyl (C)]TAVEGDNC[Carbamidomethyl (C)]VFDGVIYR_	982.768	0	137329	noloss	7	b	1	701.274	11.6551	TRUE	sp	P48745	P48745	CCN3_HUMAN	CCN family member 3	Homo sapiens	9606	CCN3	1	1	Uniprot_reviewed_Human_IRT_022019_DMM
QEHFX_EDRN_HUrine_poolDeGP_DDA_01	3		_SADPSN[+1]QTGIC[+57]TAVEGDNC[+57]VFDGVIYR_	_SADPSN[Asn->Asp]QTGIC[Carbamidomethyl (C)]TAVEGDNC[Carbamidomethyl (C)]VFDGVIYR_	SADPSNQTGICTAVEGDNCVFDGVIYR	73.4916	73.4916	P48745	TRUE	_SADPSN[Asn->Asp]QTGIC[Carbamidomethyl (C)]TAVEGDNC[Carbamidomethyl (C)]VFDGVIYR_	982.768	0	137329	noloss	7	y	1	869.452	80.7234	FALSE	sp	P48745	P48745	CCN3_HUMAN	CCN family member 3	Homo sapiens	9606	CCN3	1	1	Uniprot_reviewed_Human_IRT_022019_DMM
QEHFX_EDRN_HUrine_poolDeGP_DDA_01	3		_SADPSN[+1]QTGIC[+57]TAVEGDNC[+57]VFDGVIYR_	_SADPSN[Asn->Asp]QTGIC[Carbamidomethyl (C)]TAVEGDNC[Carbamidomethyl (C)]VFDGVIYR_	SADPSNQTGICTAVEGDNCVFDGVIYR	73.4916	73.4916	P48745	TRUE	_SADPSN[Asn->Asp]QTGIC[Carbamidomethyl (C)]TAVEGDNC[Carbamidomethyl (C)]VFDGVIYR_	982.768	0	137329	noloss	8	b	1	802.321	9.25192	TRUE	sp	P48745	P48745	CCN3_HUMAN	CCN family member 3	Homo sapiens	9606	CCN3	1	1	Uniprot_reviewed_Human_IRT_022019_DMM
QEHFX_EDRN_HUrine_poolDeGP_DDA_01	3		_SADPSN[+1]QTGIC[+57]TAVEGDNC[+57]VFDGVIYR_	_SADPSN[Asn->Asp]QTGIC[Carbamidomethyl (C)]TAVEGDNC[Carbamidomethyl (C)]VFDGVIYR_	SADPSNQTGICTAVEGDNCVFDGVIYR	73.4916	73.4916	P48745	TRUE	_SADPSN[Asn->Asp]QTGIC[Carbamidomethyl (C)]TAVEGDNC[Carbamidomethyl (C)]VFDGVIYR_	982.768	0	137329	noloss	8	y	1	968.52	41.9936	FALSE	sp	P48745	P48745	CCN3_HUMAN	CCN family member 3	Homo sapiens	9606	CCN3	1	1	Uniprot_reviewed_Human_IRT_022019_DMM
QEHFX_EDRN_HUrine_poolDeGP_DDA_01	3		_SADPSN[+1]QTGIC[+57]TAVEGDNC[+57]VFDGVIYR_	_SADPSN[Asn->Asp]QTGIC[Carbamidomethyl (C)]TAVEGDNC[Carbamidomethyl (C)]VFDGVIYR_	SADPSNQTGICTAVEGDNCVFDGVIYR	73.4916	73.4916	P48745	TRUE	_SADPSN[Asn->Asp]QTGIC[Carbamidomethyl (C)]TAVEGDNC[Carbamidomethyl (C)]VFDGVIYR_	982.768	0	137329	noloss	9	b	1	859.343	11.7143	TRUE	sp	P48745	P48745	CCN3_HUMAN	CCN family member 3	Homo sapiens	9606	CCN3	1	1	Uniprot_reviewed_Human_IRT_022019_DMM
QEHFX_EDRN_HUrine_poolDeGP_DDA_01	3		_SADPSN[+1]QTGIC[+57]TAVEGDNC[+57]VFDGVIYR_	_SADPSN[Asn->Asp]QTGIC[Carbamidomethyl (C)]TAVEGDNC[Carbamidomethyl (C)]VFDGVIYR_	SADPSNQTGICTAVEGDNCVFDGVIYR	73.4916	73.4916	P48745	TRUE	_SADPSN[Asn->Asp]QTGIC[Carbamidomethyl (C)]TAVEGDNC[Carbamidomethyl (C)]VFDGVIYR_	982.768	0	137329	noloss	9	y	1	1128.55	21.1217	FALSE	sp	P48745	P48745	CCN3_HUMAN	CCN family member 3	Homo sapiens	9606	CCN3	1	1	Uniprot_reviewed_Human_IRT_022019_DMM
QEHFX_EDRN_HUrine_poolDeGP_DDA_01	3		_SADPSN[+1]QTGIC[+57]TAVEGDNC[+57]VFDGVIYR_	_SADPSN[Asn->Asp]QTGIC[Carbamidomethyl (C)]TAVEGDNC[Carbamidomethyl (C)]VFDGVIYR_	SADPSNQTGICTAVEGDNCVFDGVIYR	73.4916	73.4916	P48745	TRUE	_SADPSN[Asn->Asp]QTGIC[Carbamidomethyl (C)]TAVEGDNC[Carbamidomethyl (C)]VFDGVIYR_	982.768	0	137329	noloss	10	b	1	972.427	15.8865	TRUE	sp	P48745	P48745	CCN3_HUMAN	CCN family member 3	Homo sapiens	9606	CCN3	1	1	Uniprot_reviewed_Human_IRT_022019_DMM
QEHFX_EDRN_HUrine_poolDeGP_DDA_01	3		_SADPSN[+1]QTGIC[+57]TAVEGDNC[+57]VFDGVIYR_	_SADPSN[Asn->Asp]QTGIC[Carbamidomethyl (C)]TAVEGDNC[Carbamidomethyl (C)]VFDGVIYR_	SADPSNQTGICTAVEGDNCVFDGVIYR	73.4916	73.4916	P48745	TRUE	_SADPSN[Asn->Asp]QTGIC[Carbamidomethyl (C)]TAVEGDNC[Carbamidomethyl (C)]VFDGVIYR_	982.768	0	137329	noloss	10	y	1	1242.59	16.1404	TRUE	sp	P48745	P48745	CCN3_HUMAN	CCN family member 3	Homo sapiens	9606	CCN3	1	1	Uniprot_reviewed_Human_IRT_022019_DMM
QEHFX_EDRN_HUrine_poolDeGP_DDA_01	3		_SADPSN[+1]QTGIC[+57]TAVEGDNC[+57]VFDGVIYR_	_SADPSN[Asn->Asp]QTGIC[Carbamidomethyl (C)]TAVEGDNC[Carbamidomethyl (C)]VFDGVIYR_	SADPSNQTGICTAVEGDNCVFDGVIYR	73.4916	73.4916	P48745	TRUE	_SADPSN[Asn->Asp]QTGIC[Carbamidomethyl (C)]TAVEGDNC[Carbamidomethyl (C)]VFDGVIYR_	982.768	0	137329	noloss	12	y	1	1414.64	16.6405	TRUE	sp	P48745	P48745	CCN3_HUMAN	CCN family member 3	Homo sapiens	9606	CCN3	1	1	Uniprot_reviewed_Human_IRT_022019_DMM
QEHFX_EDRN_HUrine_poolDeGP_DDA_01	3		_SADPSN[+1]QTGIC[+57]TAVEGDNC[+57]VFDGVIYR_	_SADPSN[Asn->Asp]QTGIC[Carbamidomethyl (C)]TAVEGDNC[Carbamidomethyl (C)]VFDGVIYR_	SADPSNQTGICTAVEGDNCVFDGVIYR	73.4916	73.4916	P48745	TRUE	_SADPSN[Asn->Asp]QTGIC[Carbamidomethyl (C)]TAVEGDNC[Carbamidomethyl (C)]VFDGVIYR_	982.768	0	137329	NH3	8	b	2	393.151	5.56748	TRUE	sp	P48745	P48745	CCN3_HUMAN	CCN family member 3	Homo sapiens	9606	CCN3	1	1	Uniprot_reviewed_Human_IRT_022019_DMM
QEHFX_EDRN_HUrine_poolDeGP_DDA_01	3		_SADPSN[+1]QTGIC[+57]TAVEGDNC[+57]VFDGVIYR_	_SADPSN[Asn->Asp]QTGIC[Carbamidomethyl (C)]TAVEGDNC[Carbamidomethyl (C)]VFDGVIYR_	SADPSNQTGICTAVEGDNCVFDGVIYR	73.4916	73.4916	P48745	TRUE	_SADPSN[Asn->Asp]QTGIC[Carbamidomethyl (C)]TAVEGDNC[Carbamidomethyl (C)]VFDGVIYR_	982.768	0	137329	noloss	4	y	1	550.335	8.94522	TRUE	sp	P48745	P48745	CCN3_HUMAN	CCN family member 3	Homo sapiens	9606	CCN3	1	1	Uniprot_reviewed_Human_IRT_022019_DMM
QEHFX_EDRN_HUrine_poolDeGP_DDA_01	3		_SADPSN[+1]QTGIC[+57]TAVEGDNC[+57]VFDGVIYR_	_SADPSN[Asn->Asp]QTGIC[Carbamidomethyl (C)]TAVEGDNC[Carbamidomethyl (C)]VFDGVIYR_	SADPSNQTGICTAVEGDNCVFDGVIYR	73.4916	73.4916	P48745	TRUE	_SADPSN[Asn->Asp]QTGIC[Carbamidomethyl (C)]TAVEGDNC[Carbamidomethyl (C)]VFDGVIYR_	982.768	0	137329	H2O	9	b	1	841.332	5.53911	TRUE	sp	P48745	P48745	CCN3_HUMAN	CCN family member 3	Homo sapiens	9606	CCN3	1	1	Uniprot_reviewed_Human_IRT_022019_DMM
QEHFX_EDRN_HUrine_poolDeGP_DDA_01	3		_SADPSN[+1]QTGIC[+57]TAVEGDNC[+57]VFDGVIYR_	_SADPSN[Asn->Asp]QTGIC[Carbamidomethyl (C)]TAVEGDNC[Carbamidomethyl (C)]VFDGVIYR_	SADPSNQTGICTAVEGDNCVFDGVIYR	73.4916	73.4916	P48745	TRUE	_SADPSN[Asn->Asp]QTGIC[Carbamidomethyl (C)]TAVEGDNC[Carbamidomethyl (C)]VFDGVIYR_	982.768	0	137329	H2O	10	b	1	954.416	5.29053	TRUE	sp	P48745	P48745	CCN3_HUMAN	CCN family member 3	Homo sapiens	9606	CCN3	1	1	Uniprot_reviewed_Human_IRT_022019_DMM
QEHFX_EDRN_HUrine_poolDeGP_DDA_01	3		_SADPSN[+1]QTGIC[+57]TAVEGDNC[+57]VFDGVIYR_	_SADPSN[Asn->Asp]QTGIC[Carbamidomethyl (C)]TAVEGDNC[Carbamidomethyl (C)]VFDGVIYR_	SADPSNQTGICTAVEGDNCVFDGVIYR	73.4916	73.4916	P48745	TRUE	_SADPSN[Asn->Asp]QTGIC[Carbamidomethyl (C)]TAVEGDNC[Carbamidomethyl (C)]VFDGVIYR_	982.768	0	137329	noloss	11	y	1	1357.62	5.63954	TRUE	sp	P48745	P48745	CCN3_HUMAN	CCN family member 3	Homo sapiens	9606	CCN3	1	1	Uniprot_reviewed_Human_IRT_022019_DMM
QEHFX_EDRN_HUrine_poolDeGP_DDA_01	3		_SADPSN[+1]QTGIC[+57]TAVEGDNC[+57]VFDGVIYR_	_SADPSN[Asn->Asp]QTGIC[Carbamidomethyl (C)]TAVEGDNC[Carbamidomethyl (C)]VFDGVIYR_	SADPSNQTGICTAVEGDNCVFDGVIYR	73.4916	73.4916	P48745	TRUE	_SADPSN[Asn->Asp]QTGIC[Carbamidomethyl (C)]TAVEGDNC[Carbamidomethyl (C)]VFDGVIYR_	982.768	0	137329	noloss	13	y	1	1543.68	6.00179	TRUE	sp	P48745	P48745	CCN3_HUMAN	CCN family member 3	Homo sapiens	9606	CCN3	1	1	Uniprot_reviewed_Human_IRT_022019_DMM
QEHFX_EDRN_HUrine_poolDeGP_DDA_01	2		_N[+1]GSEGN[+1]ITTR_	_N[Asn->Asp]GSEGN[Asn->Asp]ITTR_	NGSEGNITTR	-40.2139	-40.2139	P39880	TRUE	_N[Asn->Asp]GSEGN[Asn->Asp]ITTR_	525.739	0.00223547	388444	noloss	3	y	1	377.214	32.9255	FALSE	sp	P39880	P39880	CUX1_HUMAN	Homeobox protein cut-like 1	Homo sapiens	9606	CUX1	1	3	Uniprot_reviewed_Human_IRT_022019_DMM
QEHFX_EDRN_HUrine_poolDeGP_DDA_01	2		_N[+1]GSEGN[+1]ITTR_	_N[Asn->Asp]GSEGN[Asn->Asp]ITTR_	NGSEGNITTR	-40.2139	-40.2139	P39880	TRUE	_N[Asn->Asp]GSEGN[Asn->Asp]ITTR_	525.739	0.00223547	388444	noloss	4	y	1	490.298	65.6391	FALSE	sp	P39880	P39880	CUX1_HUMAN	Homeobox protein cut-like 1	Homo sapiens	9606	CUX1	1	3	Uniprot_reviewed_Human_IRT_022019_DMM
QEHFX_EDRN_HUrine_poolDeGP_DDA_01	2		_N[+1]GSEGN[+1]ITTR_	_N[Asn->Asp]GSEGN[Asn->Asp]ITTR_	NGSEGNITTR	-40.2139	-40.2139	P39880	TRUE	_N[Asn->Asp]GSEGN[Asn->Asp]ITTR_	525.739	0.00223547	388444	noloss	5	y	1	605.325	16.6107	FALSE	sp	P39880	P39880	CUX1_HUMAN	Homeobox protein cut-like 1	Homo sapiens	9606	CUX1	1	3	Uniprot_reviewed_Human_IRT_022019_DMM
QEHFX_EDRN_HUrine_poolDeGP_DDA_01	2		_N[+1]GSEGN[+1]ITTR_	_N[Asn->Asp]GSEGN[Asn->Asp]ITTR_	NGSEGNITTR	-40.2139	-40.2139	P39880	TRUE	_N[Asn->Asp]GSEGN[Asn->Asp]ITTR_	525.739	0.00223547	388444	noloss	6	y	1	662.347	100	FALSE	sp	P39880	P39880	CUX1_HUMAN	Homeobox protein cut-like 1	Homo sapiens	9606	CUX1	1	3	Uniprot_reviewed_Human_IRT_022019_DMM
QEHFX_EDRN_HUrine_poolDeGP_DDA_01	2		_N[+1]GSEGN[+1]ITTR_	_N[Asn->Asp]GSEGN[Asn->Asp]ITTR_	NGSEGNITTR	-40.2139	-40.2139	P39880	TRUE	_N[Asn->Asp]GSEGN[Asn->Asp]ITTR_	525.739	0.00223547	388444	noloss	7	y	1	791.389	22.5581	FALSE	sp	P39880	P39880	CUX1_HUMAN	Homeobox protein cut-like 1	Homo sapiens	9606	CUX1	1	3	Uniprot_reviewed_Human_IRT_022019_DMM
QEHFX_EDRN_HUrine_poolDeGP_DDA_01	2		_N[+1]GSEGN[+1]ITTR_	_N[Asn->Asp]GSEGN[Asn->Asp]ITTR_	NGSEGNITTR	-40.2139	-40.2139	P39880	TRUE	_N[Asn->Asp]GSEGN[Asn->Asp]ITTR_	525.739	0.00223547	388444	NH3	3	y	1	360.188	10.5397	FALSE	sp	P39880	P39880	CUX1_HUMAN	Homeobox protein cut-like 1	Homo sapiens	9606	CUX1	1	3	Uniprot_reviewed_Human_IRT_022019_DMM
QEHFX_EDRN_HUrine_poolDeGP_DDA_01	2		_LIAN[+1]N[+1]TTVER_	_LIAN[Asn->Asp]N[Asn->Asp]TTVER_	LIANNTTVER	-1.48982	-1.48982	O96019	TRUE	_LIAN[Asn->Asp]N[Asn->Asp]TTVER_	566.796	0.00800512	795639	noloss	4	y	1	504.278	6.50344	TRUE	sp	O96019	O96019	ACL6A_HUMAN	Actin-like protein 6A	Homo sapiens	9606	ACTL6A	1	1	Uniprot_reviewed_Human_IRT_022019_DMM
QEHFX_EDRN_HUrine_poolDeGP_DDA_01	2		_LIAN[+1]N[+1]TTVER_	_LIAN[Asn->Asp]N[Asn->Asp]TTVER_	LIANNTTVER	-1.48982	-1.48982	O96019	TRUE	_LIAN[Asn->Asp]N[Asn->Asp]TTVER_	566.796	0.00800512	795639	noloss	5	y	1	605.325	41.1611	FALSE	sp	O96019	O96019	ACL6A_HUMAN	Actin-like protein 6A	Homo sapiens	9606	ACTL6A	1	1	Uniprot_reviewed_Human_IRT_022019_DMM
QEHFX_EDRN_HUrine_poolDeGP_DDA_01	2		_LIAN[+1]N[+1]TTVER_	_LIAN[Asn->Asp]N[Asn->Asp]TTVER_	LIANNTTVER	-1.48982	-1.48982	O96019	TRUE	_LIAN[Asn->Asp]N[Asn->Asp]TTVER_	566.796	0.00800512	795639	noloss	6	y	1	720.352	29.5645	FALSE	sp	O96019	O96019	ACL6A_HUMAN	Actin-like protein 6A	Homo sapiens	9606	ACTL6A	1	1	Uniprot_reviewed_Human_IRT_022019_DMM
QEHFX_EDRN_HUrine_poolDeGP_DDA_01	2		_LIAN[+1]N[+1]TTVER_	_LIAN[Asn->Asp]N[Asn->Asp]TTVER_	LIANNTTVER	-1.48982	-1.48982	O96019	TRUE	_LIAN[Asn->Asp]N[Asn->Asp]TTVER_	566.796	0.00800512	795639	noloss	7	y	1	835.379	16.7681	FALSE	sp	O96019	O96019	ACL6A_HUMAN	Actin-like protein 6A	Homo sapiens	9606	ACTL6A	1	1	Uniprot_reviewed_Human_IRT_022019_DMM
QEHFX_EDRN_HUrine_poolDeGP_DDA_01	2		_LIAN[+1]N[+1]TTVER_	_LIAN[Asn->Asp]N[Asn->Asp]TTVER_	LIANNTTVER	-1.48982	-1.48982	O96019	TRUE	_LIAN[Asn->Asp]N[Asn->Asp]TTVER_	566.796	0.00800512	795639	noloss	8	y	1	906.416	100	FALSE	sp	O96019	O96019	ACL6A_HUMAN	Actin-like protein 6A	Homo sapiens	9606	ACTL6A	1	1	Uniprot_reviewed_Human_IRT_022019_DMM
QEHFX_EDRN_HUrine_poolDeGP_DDA_01	2		_LIAN[+1]N[+1]TTVER_	_LIAN[Asn->Asp]N[Asn->Asp]TTVER_	LIANNTTVER	-1.48982	-1.48982	O96019	TRUE	_LIAN[Asn->Asp]N[Asn->Asp]TTVER_	566.796	0.00800512	795639	H2O	8	y	1	888.406	8.29055	FALSE	sp	O96019	O96019	ACL6A_HUMAN	Actin-like protein 6A	Homo sapiens	9606	ACTL6A	1	1	Uniprot_reviewed_Human_IRT_022019_DMM
QEHFX_EDRN_HUrine_poolDeGP_DDA_01	2		_LIAN[+1]N[+1]TTVER_	_LIAN[Asn->Asp]N[Asn->Asp]TTVER_	LIANNTTVER	-1.48982	-1.48982	O96019	TRUE	_LIAN[Asn->Asp]N[Asn->Asp]TTVER_	566.796	0.00800512	795639	H2O	6	y	1	702.342	7.34055	FALSE	sp	O96019	O96019	ACL6A_HUMAN	Actin-like protein 6A	Homo sapiens	9606	ACTL6A	1	1	Uniprot_reviewed_Human_IRT_022019_DMM
QEHFX_EDRN_HUrine_poolDeGP_DDA_01	2		_NTN[+1]SSNN[+1]FSR_	_NTN[Asn->Asp]SSNN[Asn->Asp]FSR_	NTNSSNNFSR	-43.0631	-43.0631	Q9H0X4	TRUE	_NTN[Asn->Asp]SSNN[Asn->Asp]FSR_	571.739	0	4157579	noloss	3	b	1	331.125	7.20277	TRUE	sp	Q9H0X4	Q9H0X4	F234A_HUMAN	Protein FAM234A	Homo sapiens	9606	FAM234A	1	1	Uniprot_reviewed_Human_IRT_022019_DMM
QEHFX_EDRN_HUrine_poolDeGP_DDA_01	2		_NTN[+1]SSNN[+1]FSR_	_NTN[Asn->Asp]SSNN[Asn->Asp]FSR_	NTNSSNNFSR	-43.0631	-43.0631	Q9H0X4	TRUE	_NTN[Asn->Asp]SSNN[Asn->Asp]FSR_	571.739	0	4157579	noloss	3	y	1	409.219	83.492	FALSE	sp	Q9H0X4	Q9H0X4	F234A_HUMAN	Protein FAM234A	Homo sapiens	9606	FAM234A	1	1	Uniprot_reviewed_Human_IRT_022019_DMM
QEHFX_EDRN_HUrine_poolDeGP_DDA_01	2		_NTN[+1]SSNN[+1]FSR_	_NTN[Asn->Asp]SSNN[Asn->Asp]FSR_	NTNSSNNFSR	-43.0631	-43.0631	Q9H0X4	TRUE	_NTN[Asn->Asp]SSNN[Asn->Asp]FSR_	571.739	0	4157579	noloss	4	y	1	524.246	28.9516	FALSE	sp	Q9H0X4	Q9H0X4	F234A_HUMAN	Protein FAM234A	Homo sapiens	9606	FAM234A	1	1	Uniprot_reviewed_Human_IRT_022019_DMM
QEHFX_EDRN_HUrine_poolDeGP_DDA_01	2		_NTN[+1]SSNN[+1]FSR_	_NTN[Asn->Asp]SSNN[Asn->Asp]FSR_	NTNSSNNFSR	-43.0631	-43.0631	Q9H0X4	TRUE	_NTN[Asn->Asp]SSNN[Asn->Asp]FSR_	571.739	0	4157579	noloss	5	y	1	638.289	39.2204	FALSE	sp	Q9H0X4	Q9H0X4	F234A_HUMAN	Protein FAM234A	Homo sapiens	9606	FAM234A	1	1	Uniprot_reviewed_Human_IRT_022019_DMM
QEHFX_EDRN_HUrine_poolDeGP_DDA_01	2		_NTN[+1]SSNN[+1]FSR_	_NTN[Asn->Asp]SSNN[Asn->Asp]FSR_	NTNSSNNFSR	-43.0631	-43.0631	Q9H0X4	TRUE	_NTN[Asn->Asp]SSNN[Asn->Asp]FSR_	571.739	0	4157579	noloss	6	y	1	725.321	49.0057	FALSE	sp	Q9H0X4	Q9H0X4	F234A_HUMAN	Protein FAM234A	Homo sapiens	9606	FAM234A	1	1	Uniprot_reviewed_Human_IRT_022019_DMM
QEHFX_EDRN_HUrine_poolDeGP_DDA_01	2		_NTN[+1]SSNN[+1]FSR_	_NTN[Asn->Asp]SSNN[Asn->Asp]FSR_	NTNSSNNFSR	-43.0631	-43.0631	Q9H0X4	TRUE	_NTN[Asn->Asp]SSNN[Asn->Asp]FSR_	571.739	0	4157579	noloss	7	y	1	812.353	100	FALSE	sp	Q9H0X4	Q9H0X4	F234A_HUMAN	Protein FAM234A	Homo sapiens	9606	FAM234A	1	1	Uniprot_reviewed_Human_IRT_022019_DMM
QEHFX_EDRN_HUrine_poolDeGP_DDA_01	2		_NTN[+1]SSNN[+1]FSR_	_NTN[Asn->Asp]SSNN[Asn->Asp]FSR_	NTNSSNNFSR	-43.0631	-43.0631	Q9H0X4	TRUE	_NTN[Asn->Asp]SSNN[Asn->Asp]FSR_	571.739	0	4157579	noloss	8	y	1	927.38	95.8253	FALSE	sp	Q9H0X4	Q9H0X4	F234A_HUMAN	Protein FAM234A	Homo sapiens	9606	FAM234A	1	1	Uniprot_reviewed_Human_IRT_022019_DMM
QEHFX_EDRN_HUrine_poolDeGP_DDA_01	2		_NTN[+1]SSNN[+1]FSR_	_NTN[Asn->Asp]SSNN[Asn->Asp]FSR_	NTNSSNNFSR	-43.0631	-43.0631	Q9H0X4	TRUE	_NTN[Asn->Asp]SSNN[Asn->Asp]FSR_	571.739	0	4157579	noloss	9	y	1	1028.43	10.477	TRUE	sp	Q9H0X4	Q9H0X4	F234A_HUMAN	Protein FAM234A	Homo sapiens	9606	FAM234A	1	1	Uniprot_reviewed_Human_IRT_022019_DMM
QEHFX_EDRN_HUrine_poolDeGP_DDA_01	2		_NTN[+1]SSNN[+1]FSR_	_NTN[Asn->Asp]SSNN[Asn->Asp]FSR_	NTNSSNNFSR	-43.0631	-43.0631	Q9H0X4	TRUE	_NTN[Asn->Asp]SSNN[Asn->Asp]FSR_	571.739	0	4157579	H2O	3	b	1	313.114	9.32721	TRUE	sp	Q9H0X4	Q9H0X4	F234A_HUMAN	Protein FAM234A	Homo sapiens	9606	FAM234A	1	1	Uniprot_reviewed_Human_IRT_022019_DMM
QEHFX_EDRN_HUrine_poolDeGP_DDA_01	2		_NTN[+1]SSNN[+1]FSR_	_NTN[Asn->Asp]SSNN[Asn->Asp]FSR_	NTNSSNNFSR	-43.0631	-43.0631	Q9H0X4	TRUE	_NTN[Asn->Asp]SSNN[Asn->Asp]FSR_	571.739	0	4157579	NH3	3	b	1	314.098	21.5554	TRUE	sp	Q9H0X4	Q9H0X4	F234A_HUMAN	Protein FAM234A	Homo sapiens	9606	FAM234A	1	1	Uniprot_reviewed_Human_IRT_022019_DMM
QEHFX_EDRN_HUrine_poolDeGP_DDA_01	2		_NTN[+1]SSNN[+1]FSR_	_NTN[Asn->Asp]SSNN[Asn->Asp]FSR_	NTNSSNNFSR	-43.0631	-43.0631	Q9H0X4	TRUE	_NTN[Asn->Asp]SSNN[Asn->Asp]FSR_	571.739	0	4157579	H2O	3	y	1	391.209	5.21204	TRUE	sp	Q9H0X4	Q9H0X4	F234A_HUMAN	Protein FAM234A	Homo sapiens	9606	FAM234A	1	1	Uniprot_reviewed_Human_IRT_022019_DMM
QEHFX_EDRN_HUrine_poolDeGP_DDA_01	2		_NTN[+1]SSNN[+1]FSR_	_NTN[Asn->Asp]SSNN[Asn->Asp]FSR_	NTNSSNNFSR	-43.0631	-43.0631	Q9H0X4	TRUE	_NTN[Asn->Asp]SSNN[Asn->Asp]FSR_	571.739	0	4157579	NH3	3	y	1	392.193	9.60627	TRUE	sp	Q9H0X4	Q9H0X4	F234A_HUMAN	Protein FAM234A	Homo sapiens	9606	FAM234A	1	1	Uniprot_reviewed_Human_IRT_022019_DMM
QEHFX_EDRN_HUrine_poolDeGP_DDA_01	2		_NTN[+1]SSNN[+1]FSR_	_NTN[Asn->Asp]SSNN[Asn->Asp]FSR_	NTNSSNNFSR	-43.0631	-43.0631	Q9H0X4	TRUE	_NTN[Asn->Asp]SSNN[Asn->Asp]FSR_	571.739	0	4157579	NH3	5	y	1	621.263	14.0546	TRUE	sp	Q9H0X4	Q9H0X4	F234A_HUMAN	Protein FAM234A	Homo sapiens	9606	FAM234A	1	1	Uniprot_reviewed_Human_IRT_022019_DMM
QEHFX_EDRN_HUrine_poolDeGP_DDA_01	2		_NTN[+1]SSNN[+1]FSR_	_NTN[Asn->Asp]SSNN[Asn->Asp]FSR_	NTNSSNNFSR	-43.0631	-43.0631	Q9H0X4	TRUE	_NTN[Asn->Asp]SSNN[Asn->Asp]FSR_	571.739	0	4157579	H2O	7	y	1	794.343	8.57943	TRUE	sp	Q9H0X4	Q9H0X4	F234A_HUMAN	Protein FAM234A	Homo sapiens	9606	FAM234A	1	1	Uniprot_reviewed_Human_IRT_022019_DMM
QEHFX_EDRN_HUrine_poolDeGP_DDA_01	2		_NTN[+1]SSNN[+1]FSR_	_NTN[Asn->Asp]SSNN[Asn->Asp]FSR_	NTNSSNNFSR	-43.0631	-43.0631	Q9H0X4	TRUE	_NTN[Asn->Asp]SSNN[Asn->Asp]FSR_	571.739	0	4157579	H2O	8	y	1	909.37	14.5825	TRUE	sp	Q9H0X4	Q9H0X4	F234A_HUMAN	Protein FAM234A	Homo sapiens	9606	FAM234A	1	1	Uniprot_reviewed_Human_IRT_022019_DMM
QEHFX_EDRN_HUrine_poolDeGP_DDA_01	2		_N[+1]TN[+1]SSNN[+1]FSR_	_N[Asn->Asp]TN[Asn->Asp]SSNN[Asn->Asp]FSR_	NTNSSNNFSR	-42.7907	-42.7907	Q9H0X4	TRUE	_N[Asn->Asp]TN[Asn->Asp]SSNN[Asn->Asp]FSR_	572.231	0	504189	noloss	3	y	1	409.219	66.5568	FALSE	sp	Q9H0X4	Q9H0X4	F234A_HUMAN	Protein FAM234A	Homo sapiens	9606	FAM234A	1	1	Uniprot_reviewed_Human_IRT_022019_DMM
QEHFX_EDRN_HUrine_poolDeGP_DDA_01	2		_N[+1]TN[+1]SSNN[+1]FSR_	_N[Asn->Asp]TN[Asn->Asp]SSNN[Asn->Asp]FSR_	NTNSSNNFSR	-42.7907	-42.7907	Q9H0X4	TRUE	_N[Asn->Asp]TN[Asn->Asp]SSNN[Asn->Asp]FSR_	572.231	0	504189	noloss	4	y	1	524.246	32.7831	FALSE	sp	Q9H0X4	Q9H0X4	F234A_HUMAN	Protein FAM234A	Homo sapiens	9606	FAM234A	1	1	Uniprot_reviewed_Human_IRT_022019_DMM
QEHFX_EDRN_HUrine_poolDeGP_DDA_01	2		_N[+1]TN[+1]SSNN[+1]FSR_	_N[Asn->Asp]TN[Asn->Asp]SSNN[Asn->Asp]FSR_	NTNSSNNFSR	-42.7907	-42.7907	Q9H0X4	TRUE	_N[Asn->Asp]TN[Asn->Asp]SSNN[Asn->Asp]FSR_	572.231	0	504189	noloss	5	y	1	638.289	41.3822	FALSE	sp	Q9H0X4	Q9H0X4	F234A_HUMAN	Protein FAM234A	Homo sapiens	9606	FAM234A	1	1	Uniprot_reviewed_Human_IRT_022019_DMM
QEHFX_EDRN_HUrine_poolDeGP_DDA_01	2		_N[+1]TN[+1]SSNN[+1]FSR_	_N[Asn->Asp]TN[Asn->Asp]SSNN[Asn->Asp]FSR_	NTNSSNNFSR	-42.7907	-42.7907	Q9H0X4	TRUE	_N[Asn->Asp]TN[Asn->Asp]SSNN[Asn->Asp]FSR_	572.231	0	504189	noloss	6	y	1	725.321	60.8935	FALSE	sp	Q9H0X4	Q9H0X4	F234A_HUMAN	Protein FAM234A	Homo sapiens	9606	FAM234A	1	1	Uniprot_reviewed_Human_IRT_022019_DMM
QEHFX_EDRN_HUrine_poolDeGP_DDA_01	2		_N[+1]TN[+1]SSNN[+1]FSR_	_N[Asn->Asp]TN[Asn->Asp]SSNN[Asn->Asp]FSR_	NTNSSNNFSR	-42.7907	-42.7907	Q9H0X4	TRUE	_N[Asn->Asp]TN[Asn->Asp]SSNN[Asn->Asp]FSR_	572.231	0	504189	noloss	7	y	1	812.353	76.8286	FALSE	sp	Q9H0X4	Q9H0X4	F234A_HUMAN	Protein FAM234A	Homo sapiens	9606	FAM234A	1	1	Uniprot_reviewed_Human_IRT_022019_DMM
QEHFX_EDRN_HUrine_poolDeGP_DDA_01	2		_N[+1]TN[+1]SSNN[+1]FSR_	_N[Asn->Asp]TN[Asn->Asp]SSNN[Asn->Asp]FSR_	NTNSSNNFSR	-42.7907	-42.7907	Q9H0X4	TRUE	_N[Asn->Asp]TN[Asn->Asp]SSNN[Asn->Asp]FSR_	572.231	0	504189	noloss	8	y	1	927.38	92.1736	FALSE	sp	Q9H0X4	Q9H0X4	F234A_HUMAN	Protein FAM234A	Homo sapiens	9606	FAM234A	1	1	Uniprot_reviewed_Human_IRT_022019_DMM
QEHFX_EDRN_HUrine_poolDeGP_DDA_01	2		_NTN[+1]SSN[+1]N[+1]FSR_	_NTN[Asn->Asp]SSN[Asn->Asp]N[Asn->Asp]FSR_	NTNSSNNFSR	-44.6852	-44.6852	Q9H0X4	TRUE	_NTN[Asn->Asp]SSN[Asn->Asp]N[Asn->Asp]FSR_	572.231	0	504889	noloss	3	y	1	409.219	79.4176	FALSE	sp	Q9H0X4	Q9H0X4	F234A_HUMAN	Protein FAM234A	Homo sapiens	9606	FAM234A	1	1	Uniprot_reviewed_Human_IRT_022019_DMM
QEHFX_EDRN_HUrine_poolDeGP_DDA_01	2		_NTN[+1]SSN[+1]N[+1]FSR_	_NTN[Asn->Asp]SSN[Asn->Asp]N[Asn->Asp]FSR_	NTNSSNNFSR	-44.6852	-44.6852	Q9H0X4	TRUE	_NTN[Asn->Asp]SSN[Asn->Asp]N[Asn->Asp]FSR_	572.231	0	504889	noloss	4	y	1	524.246	100	FALSE	sp	Q9H0X4	Q9H0X4	F234A_HUMAN	Protein FAM234A	Homo sapiens	9606	FAM234A	1	1	Uniprot_reviewed_Human_IRT_022019_DMM
QEHFX_EDRN_HUrine_poolDeGP_DDA_01	2		_NTN[+1]SSN[+1]N[+1]FSR_	_NTN[Asn->Asp]SSN[Asn->Asp]N[Asn->Asp]FSR_	NTNSSNNFSR	-44.6852	-44.6852	Q9H0X4	TRUE	_NTN[Asn->Asp]SSN[Asn->Asp]N[Asn->Asp]FSR_	572.231	0	504889	noloss	5	y	1	639.273	65.901	FALSE	sp	Q9H0X4	Q9H0X4	F234A_HUMAN	Protein FAM234A	Homo sapiens	9606	FAM234A	1	1	Uniprot_reviewed_Human_IRT_022019_DMM
QEHFX_EDRN_HUrine_poolDeGP_DDA_01	2		_NTN[+1]SSN[+1]N[+1]FSR_	_NTN[Asn->Asp]SSN[Asn->Asp]N[Asn->Asp]FSR_	NTNSSNNFSR	-44.6852	-44.6852	Q9H0X4	TRUE	_NTN[Asn->Asp]SSN[Asn->Asp]N[Asn->Asp]FSR_	572.231	0	504889	noloss	6	y	1	726.305	39.1801	FALSE	sp	Q9H0X4	Q9H0X4	F234A_HUMAN	Protein FAM234A	Homo sapiens	9606	FAM234A	1	1	Uniprot_reviewed_Human_IRT_022019_DMM
QEHFX_EDRN_HUrine_poolDeGP_DDA_01	2		_NTN[+1]SSN[+1]N[+1]FSR_	_NTN[Asn->Asp]SSN[Asn->Asp]N[Asn->Asp]FSR_	NTNSSNNFSR	-44.6852	-44.6852	Q9H0X4	TRUE	_NTN[Asn->Asp]SSN[Asn->Asp]N[Asn->Asp]FSR_	572.231	0	504889	noloss	7	y	1	813.337	60.2241	FALSE	sp	Q9H0X4	Q9H0X4	F234A_HUMAN	Protein FAM234A	Homo sapiens	9606	FAM234A	1	1	Uniprot_reviewed_Human_IRT_022019_DMM
QEHFX_EDRN_HUrine_poolDeGP_DDA_01	2		_NTN[+1]SSN[+1]N[+1]FSR_	_NTN[Asn->Asp]SSN[Asn->Asp]N[Asn->Asp]FSR_	NTNSSNNFSR	-44.6852	-44.6852	Q9H0X4	TRUE	_NTN[Asn->Asp]SSN[Asn->Asp]N[Asn->Asp]FSR_	572.231	0	504889	noloss	8	y	1	928.364	59.9836	FALSE	sp	Q9H0X4	Q9H0X4	F234A_HUMAN	Protein FAM234A	Homo sapiens	9606	FAM234A	1	1	Uniprot_reviewed_Human_IRT_022019_DMM
QEHFX_EDRN_HUrine_poolDeGP_DDA_01	2		_NTN[+1]SSN[+1]N[+1]FSR_	_NTN[Asn->Asp]SSN[Asn->Asp]N[Asn->Asp]FSR_	NTNSSNNFSR	-44.6852	-44.6852	Q9H0X4	TRUE	_NTN[Asn->Asp]SSN[Asn->Asp]N[Asn->Asp]FSR_	572.231	0	504889	NH3	3	y	1	392.193	10.435	TRUE	sp	Q9H0X4	Q9H0X4	F234A_HUMAN	Protein FAM234A	Homo sapiens	9606	FAM234A	1	1	Uniprot_reviewed_Human_IRT_022019_DMM
QEHFX_EDRN_HUrine_poolDeGP_DDA_01	2		_NTN[+1]SSN[+1]N[+1]FSR_	_NTN[Asn->Asp]SSN[Asn->Asp]N[Asn->Asp]FSR_	NTNSSNNFSR	-44.6852	-44.6852	Q9H0X4	TRUE	_NTN[Asn->Asp]SSN[Asn->Asp]N[Asn->Asp]FSR_	572.231	0	504889	H2O	5	y	1	621.263	14.5862	TRUE	sp	Q9H0X4	Q9H0X4	F234A_HUMAN	Protein FAM234A	Homo sapiens	9606	FAM234A	1	1	Uniprot_reviewed_Human_IRT_022019_DMM
QEHFX_EDRN_HUrine_poolDeGP_DDA_01	2		_NTN[+1]SSN[+1]N[+1]FSR_	_NTN[Asn->Asp]SSN[Asn->Asp]N[Asn->Asp]FSR_	NTNSSNNFSR	-44.6852	-44.6852	Q9H0X4	TRUE	_NTN[Asn->Asp]SSN[Asn->Asp]N[Asn->Asp]FSR_	572.231	0	504889	NH3	5	y	1	622.247	15.4181	TRUE	sp	Q9H0X4	Q9H0X4	F234A_HUMAN	Protein FAM234A	Homo sapiens	9606	FAM234A	1	1	Uniprot_reviewed_Human_IRT_022019_DMM
QEHFX_EDRN_HUrine_poolDeGP_DDA_01	2		_GLDGN[+1]GTGN[+1]STR_	_GLDGN[Asn->Asp]GTGN[Asn->Asp]STR_	GLDGNGTGNSTR	-45.0046	-45.0046	Q5VUB5	TRUE	_GLDGN[Asn->Asp]GTGN[Asn->Asp]STR_	575.752	0.000445236	596104	noloss	3	y	1	363.199	70.2521	FALSE	sp	Q5VUB5	Q5VUB5	F1711_HUMAN	Protein FAM171A1	Homo sapiens	9606	FAM171A1	1	1	Uniprot_reviewed_Human_IRT_022019_DMM
QEHFX_EDRN_HUrine_poolDeGP_DDA_01	2		_GLDGN[+1]GTGN[+1]STR_	_GLDGN[Asn->Asp]GTGN[Asn->Asp]STR_	GLDGNGTGNSTR	-45.0046	-45.0046	Q5VUB5	TRUE	_GLDGN[Asn->Asp]GTGN[Asn->Asp]STR_	575.752	0.000445236	596104	noloss	4	y	1	478.226	10.5181	TRUE	sp	Q5VUB5	Q5VUB5	F1711_HUMAN	Protein FAM171A1	Homo sapiens	9606	FAM171A1	1	1	Uniprot_reviewed_Human_IRT_022019_DMM
QEHFX_EDRN_HUrine_poolDeGP_DDA_01	2		_GLDGN[+1]GTGN[+1]STR_	_GLDGN[Asn->Asp]GTGN[Asn->Asp]STR_	GLDGNGTGNSTR	-45.0046	-45.0046	Q5VUB5	TRUE	_GLDGN[Asn->Asp]GTGN[Asn->Asp]STR_	575.752	0.000445236	596104	noloss	5	y	1	535.247	57.7329	FALSE	sp	Q5VUB5	Q5VUB5	F1711_HUMAN	Protein FAM171A1	Homo sapiens	9606	FAM171A1	1	1	Uniprot_reviewed_Human_IRT_022019_DMM
QEHFX_EDRN_HUrine_poolDeGP_DDA_01	2		_GLDGN[+1]GTGN[+1]STR_	_GLDGN[Asn->Asp]GTGN[Asn->Asp]STR_	GLDGNGTGNSTR	-45.0046	-45.0046	Q5VUB5	TRUE	_GLDGN[Asn->Asp]GTGN[Asn->Asp]STR_	575.752	0.000445236	596104	noloss	6	y	1	636.295	27.6639	FALSE	sp	Q5VUB5	Q5VUB5	F1711_HUMAN	Protein FAM171A1	Homo sapiens	9606	FAM171A1	1	1	Uniprot_reviewed_Human_IRT_022019_DMM
QEHFX_EDRN_HUrine_poolDeGP_DDA_01	2		_GLDGN[+1]GTGN[+1]STR_	_GLDGN[Asn->Asp]GTGN[Asn->Asp]STR_	GLDGNGTGNSTR	-45.0046	-45.0046	Q5VUB5	TRUE	_GLDGN[Asn->Asp]GTGN[Asn->Asp]STR_	575.752	0.000445236	596104	noloss	7	y	1	693.316	100	FALSE	sp	Q5VUB5	Q5VUB5	F1711_HUMAN	Protein FAM171A1	Homo sapiens	9606	FAM171A1	1	1	Uniprot_reviewed_Human_IRT_022019_DMM
QEHFX_EDRN_HUrine_poolDeGP_DDA_01	2		_GLDGN[+1]GTGN[+1]STR_	_GLDGN[Asn->Asp]GTGN[Asn->Asp]STR_	GLDGNGTGNSTR	-45.0046	-45.0046	Q5VUB5	TRUE	_GLDGN[Asn->Asp]GTGN[Asn->Asp]STR_	575.752	0.000445236	596104	noloss	8	y	1	808.343	19.3987	TRUE	sp	Q5VUB5	Q5VUB5	F1711_HUMAN	Protein FAM171A1	Homo sapiens	9606	FAM171A1	1	1	Uniprot_reviewed_Human_IRT_022019_DMM
QEHFX_EDRN_HUrine_poolDeGP_DDA_01	2		_GLDGN[+1]GTGN[+1]STR_	_GLDGN[Asn->Asp]GTGN[Asn->Asp]STR_	GLDGNGTGNSTR	-45.0046	-45.0046	Q5VUB5	TRUE	_GLDGN[Asn->Asp]GTGN[Asn->Asp]STR_	575.752	0.000445236	596104	noloss	9	y	1	865.365	41.5954	FALSE	sp	Q5VUB5	Q5VUB5	F1711_HUMAN	Protein FAM171A1	Homo sapiens	9606	FAM171A1	1	1	Uniprot_reviewed_Human_IRT_022019_DMM
QEHFX_EDRN_HUrine_poolDeGP_DDA_01	2		_GLDGN[+1]GTGN[+1]STR_	_GLDGN[Asn->Asp]GTGN[Asn->Asp]STR_	GLDGNGTGNSTR	-45.0046	-45.0046	Q5VUB5	TRUE	_GLDGN[Asn->Asp]GTGN[Asn->Asp]STR_	575.752	0.000445236	596104	noloss	10	y	1	980.392	56.6472	FALSE	sp	Q5VUB5	Q5VUB5	F1711_HUMAN	Protein FAM171A1	Homo sapiens	9606	FAM171A1	1	1	Uniprot_reviewed_Human_IRT_022019_DMM
QEHFX_EDRN_HUrine_poolDeGP_DDA_01	2		_GLDGN[+1]GTGN[+1]STR_	_GLDGN[Asn->Asp]GTGN[Asn->Asp]STR_	GLDGNGTGNSTR	-45.0046	-45.0046	Q5VUB5	TRUE	_GLDGN[Asn->Asp]GTGN[Asn->Asp]STR_	575.752	0.000445236	596104	NH3	3	y	1	346.172	7.74531	TRUE	sp	Q5VUB5	Q5VUB5	F1711_HUMAN	Protein FAM171A1	Homo sapiens	9606	FAM171A1	1	1	Uniprot_reviewed_Human_IRT_022019_DMM
QEHFX_EDRN_HUrine_poolDeGP_DDA_01	2		_GLDGN[+1]GTGN[+1]STR_	_GLDGN[Asn->Asp]GTGN[Asn->Asp]STR_	GLDGNGTGNSTR	-45.0046	-45.0046	Q5VUB5	TRUE	_GLDGN[Asn->Asp]GTGN[Asn->Asp]STR_	575.752	0.000445236	596104	H2O	7	y	1	675.306	7.42658	TRUE	sp	Q5VUB5	Q5VUB5	F1711_HUMAN	Protein FAM171A1	Homo sapiens	9606	FAM171A1	1	1	Uniprot_reviewed_Human_IRT_022019_DMM
QEHFX_EDRN_HUrine_poolDeGP_DDA_01	2		_GLDGN[+1]GTGN[+1]STR_	_GLDGN[Asn->Asp]GTGN[Asn->Asp]STR_	GLDGNGTGNSTR	-45.0046	-45.0046	Q5VUB5	TRUE	_GLDGN[Asn->Asp]GTGN[Asn->Asp]STR_	575.752	0.000445236	596104	H2O	10	y	1	962.381	10.7253	TRUE	sp	Q5VUB5	Q5VUB5	F1711_HUMAN	Protein FAM171A1	Homo sapiens	9606	FAM171A1	1	1	Uniprot_reviewed_Human_IRT_022019_DMM
QEHFX_EDRN_HUrine_poolDeGP_DDA_01	2		_N[+1]GIYN[+1]ITVLASDQGGR_	_N[Asn->Asp]GIYN[Asn->Asp]ITVLASDQGGR_	NGIYNITVLASDQGGR	76.0217	76.0217	Q02487	TRUE	_N[Asn->Asp]GIYN[Asn->Asp]ITVLASDQGGR_	840.415	0.00223547	274777	noloss	4	y	1	417.22	61.4476	FALSE	sp	Q02487	Q02487	DSC2_HUMAN	Desmocollin-2	Homo sapiens	9606	DSC2	1	1	Uniprot_reviewed_Human_IRT_022019_DMM
QEHFX_EDRN_HUrine_poolDeGP_DDA_01	2		_N[+1]GIYN[+1]ITVLASDQGGR_	_N[Asn->Asp]GIYN[Asn->Asp]ITVLASDQGGR_	NGIYNITVLASDQGGR	76.0217	76.0217	Q02487	TRUE	_N[Asn->Asp]GIYN[Asn->Asp]ITVLASDQGGR_	840.415	0.00223547	274777	noloss	6	y	1	619.279	42.9325	FALSE	sp	Q02487	Q02487	DSC2_HUMAN	Desmocollin-2	Homo sapiens	9606	DSC2	1	1	Uniprot_reviewed_Human_IRT_022019_DMM
QEHFX_EDRN_HUrine_poolDeGP_DDA_01	2		_N[+1]GIYN[+1]ITVLASDQGGR_	_N[Asn->Asp]GIYN[Asn->Asp]ITVLASDQGGR_	NGIYNITVLASDQGGR	76.0217	76.0217	Q02487	TRUE	_N[Asn->Asp]GIYN[Asn->Asp]ITVLASDQGGR_	840.415	0.00223547	274777	noloss	7	y	1	690.317	55.5883	FALSE	sp	Q02487	Q02487	DSC2_HUMAN	Desmocollin-2	Homo sapiens	9606	DSC2	1	1	Uniprot_reviewed_Human_IRT_022019_DMM
QEHFX_EDRN_HUrine_poolDeGP_DDA_01	2		_N[+1]GIYN[+1]ITVLASDQGGR_	_N[Asn->Asp]GIYN[Asn->Asp]ITVLASDQGGR_	NGIYNITVLASDQGGR	76.0217	76.0217	Q02487	TRUE	_N[Asn->Asp]GIYN[Asn->Asp]ITVLASDQGGR_	840.415	0.00223547	274777	noloss	8	y	1	803.401	75.5071	FALSE	sp	Q02487	Q02487	DSC2_HUMAN	Desmocollin-2	Homo sapiens	9606	DSC2	1	1	Uniprot_reviewed_Human_IRT_022019_DMM
QEHFX_EDRN_HUrine_poolDeGP_DDA_01	2		_N[+1]GIYN[+1]ITVLASDQGGR_	_N[Asn->Asp]GIYN[Asn->Asp]ITVLASDQGGR_	NGIYNITVLASDQGGR	76.0217	76.0217	Q02487	TRUE	_N[Asn->Asp]GIYN[Asn->Asp]ITVLASDQGGR_	840.415	0.00223547	274777	noloss	9	y	1	902.469	43.7618	FALSE	sp	Q02487	Q02487	DSC2_HUMAN	Desmocollin-2	Homo sapiens	9606	DSC2	1	1	Uniprot_reviewed_Human_IRT_022019_DMM
QEHFX_EDRN_HUrine_poolDeGP_DDA_01	2		_N[+1]GIYN[+1]ITVLASDQGGR_	_N[Asn->Asp]GIYN[Asn->Asp]ITVLASDQGGR_	NGIYNITVLASDQGGR	76.0217	76.0217	Q02487	TRUE	_N[Asn->Asp]GIYN[Asn->Asp]ITVLASDQGGR_	840.415	0.00223547	274777	noloss	10	y	1	1003.52	100	FALSE	sp	Q02487	Q02487	DSC2_HUMAN	Desmocollin-2	Homo sapiens	9606	DSC2	1	1	Uniprot_reviewed_Human_IRT_022019_DMM
QEHFX_EDRN_HUrine_poolDeGP_DDA_01	2		_N[+1]GIYN[+1]ITVLASDQGGR_	_N[Asn->Asp]GIYN[Asn->Asp]ITVLASDQGGR_	NGIYNITVLASDQGGR	76.0217	76.0217	Q02487	TRUE	_N[Asn->Asp]GIYN[Asn->Asp]ITVLASDQGGR_	840.415	0.00223547	274777	noloss	11	y	1	1116.6	35.3644	TRUE	sp	Q02487	Q02487	DSC2_HUMAN	Desmocollin-2	Homo sapiens	9606	DSC2	1	1	Uniprot_reviewed_Human_IRT_022019_DMM
QEHFX_EDRN_HUrine_poolDeGP_DDA_01	2		_N[+1]GIYN[+1]ITVLASDQGGR_	_N[Asn->Asp]GIYN[Asn->Asp]ITVLASDQGGR_	NGIYNITVLASDQGGR	76.0217	76.0217	Q02487	TRUE	_N[Asn->Asp]GIYN[Asn->Asp]ITVLASDQGGR_	840.415	0.00223547	274777	noloss	4	b	1	449.203	17.8835	TRUE	sp	Q02487	Q02487	DSC2_HUMAN	Desmocollin-2	Homo sapiens	9606	DSC2	1	1	Uniprot_reviewed_Human_IRT_022019_DMM
QEHFX_EDRN_HUrine_poolDeGP_DDA_01	2		_N[+1]GIYN[+1]ITVLASDQGGR_	_N[Asn->Asp]GIYN[Asn->Asp]ITVLASDQGGR_	NGIYNITVLASDQGGR	76.0217	76.0217	Q02487	TRUE	_N[Asn->Asp]GIYN[Asn->Asp]ITVLASDQGGR_	840.415	0.00223547	274777	noloss	12	y	1	1231.63	38.9841	TRUE	sp	Q02487	Q02487	DSC2_HUMAN	Desmocollin-2	Homo sapiens	9606	DSC2	1	1	Uniprot_reviewed_Human_IRT_022019_DMM
QEHFX_EDRN_HUrine_poolDeGP_DDA_01	2		_N[+1]GIYN[+1]ITVLASDQGGR_	_N[Asn->Asp]GIYN[Asn->Asp]ITVLASDQGGR_	NGIYNITVLASDQGGR	76.0217	76.0217	Q02487	TRUE	_N[Asn->Asp]GIYN[Asn->Asp]ITVLASDQGGR_	840.415	0.00223547	274777	noloss	5	b	1	564.23	32.6753	TRUE	sp	Q02487	Q02487	DSC2_HUMAN	Desmocollin-2	Homo sapiens	9606	DSC2	1	1	Uniprot_reviewed_Human_IRT_022019_DMM
QEHFX_EDRN_HUrine_poolDeGP_DDA_01	2		_N[+1]GIYN[+1]ITVLASDQGGR_	_N[Asn->Asp]GIYN[Asn->Asp]ITVLASDQGGR_	NGIYNITVLASDQGGR	76.0217	76.0217	Q02487	TRUE	_N[Asn->Asp]GIYN[Asn->Asp]ITVLASDQGGR_	840.415	0.00223547	274777	noloss	13	y	1	1394.69	28.853	TRUE	sp	Q02487	Q02487	DSC2_HUMAN	Desmocollin-2	Homo sapiens	9606	DSC2	1	1	Uniprot_reviewed_Human_IRT_022019_DMM
QEHFX_EDRN_HUrine_poolDeGP_DDA_01	2		_N[+1]GIYN[+1]ITVLASDQGGR_	_N[Asn->Asp]GIYN[Asn->Asp]ITVLASDQGGR_	NGIYNITVLASDQGGR	76.0217	76.0217	Q02487	TRUE	_N[Asn->Asp]GIYN[Asn->Asp]ITVLASDQGGR_	840.415	0.00223547	274777	noloss	5	y	1	532.247	20.8232	TRUE	sp	Q02487	Q02487	DSC2_HUMAN	Desmocollin-2	Homo sapiens	9606	DSC2	1	1	Uniprot_reviewed_Human_IRT_022019_DMM
QEHFX_EDRN_HUrine_poolDeGP_DDA_01	2		_N[+1]GIYN[+1]ITVLASDQGGR_	_N[Asn->Asp]GIYN[Asn->Asp]ITVLASDQGGR_	NGIYNITVLASDQGGR	76.0217	76.0217	Q02487	TRUE	_N[Asn->Asp]GIYN[Asn->Asp]ITVLASDQGGR_	840.415	0.00223547	274777	NH3	4	y	1	400.194	25.4222	TRUE	sp	Q02487	Q02487	DSC2_HUMAN	Desmocollin-2	Homo sapiens	9606	DSC2	1	1	Uniprot_reviewed_Human_IRT_022019_DMM
QEHFX_EDRN_HUrine_poolDeGP_DDA_01	2		_N[+1]GIYN[+1]ITVLASDQGGR_	_N[Asn->Asp]GIYN[Asn->Asp]ITVLASDQGGR_	NGIYNITVLASDQGGR	76.0217	76.0217	Q02487	TRUE	_N[Asn->Asp]GIYN[Asn->Asp]ITVLASDQGGR_	840.415	0.00223547	274777	H2O	10	y	1	985.506	15.0015	TRUE	sp	Q02487	Q02487	DSC2_HUMAN	Desmocollin-2	Homo sapiens	9606	DSC2	1	1	Uniprot_reviewed_Human_IRT_022019_DMM
QEHFX_EDRN_HUrine_poolDeGP_DDA_01	2		_AN[+1]DSFGEASIIFSN[+1]GR_	_AN[Asn->Asp]DSFGEASIIFSN[Asn->Asp]GR_	ANDSFGEASIIFSNGR	66.9706	66.9706	P98164	TRUE	_AN[Asn->Asp]DSFGEASIIFSN[Asn->Asp]GR_	843.884	0	414818	noloss	3	b	1	302.098	7.47821	TRUE	sp	P98164	P98164	LRP2_HUMAN	Low-density lipoprotein receptor-related protein 2	Homo sapiens	9606	LRP2	1	3	Uniprot_reviewed_Human_IRT_022019_DMM
QEHFX_EDRN_HUrine_poolDeGP_DDA_01	2		_AN[+1]DSFGEASIIFSN[+1]GR_	_AN[Asn->Asp]DSFGEASIIFSN[Asn->Asp]GR_	ANDSFGEASIIFSNGR	66.9706	66.9706	P98164	TRUE	_AN[Asn->Asp]DSFGEASIIFSN[Asn->Asp]GR_	843.884	0	414818	noloss	3	y	1	347.167	10.9115	TRUE	sp	P98164	P98164	LRP2_HUMAN	Low-density lipoprotein receptor-related protein 2	Homo sapiens	9606	LRP2	1	3	Uniprot_reviewed_Human_IRT_022019_DMM
QEHFX_EDRN_HUrine_poolDeGP_DDA_01	2		_AN[+1]DSFGEASIIFSN[+1]GR_	_AN[Asn->Asp]DSFGEASIIFSN[Asn->Asp]GR_	ANDSFGEASIIFSNGR	66.9706	66.9706	P98164	TRUE	_AN[Asn->Asp]DSFGEASIIFSN[Asn->Asp]GR_	843.884	0	414818	noloss	4	b	1	389.13	6.37274	TRUE	sp	P98164	P98164	LRP2_HUMAN	Low-density lipoprotein receptor-related protein 2	Homo sapiens	9606	LRP2	1	3	Uniprot_reviewed_Human_IRT_022019_DMM
QEHFX_EDRN_HUrine_poolDeGP_DDA_01	2		_AN[+1]DSFGEASIIFSN[+1]GR_	_AN[Asn->Asp]DSFGEASIIFSN[Asn->Asp]GR_	ANDSFGEASIIFSNGR	66.9706	66.9706	P98164	TRUE	_AN[Asn->Asp]DSFGEASIIFSN[Asn->Asp]GR_	843.884	0	414818	noloss	4	y	1	434.199	12.7525	FALSE	sp	P98164	P98164	LRP2_HUMAN	Low-density lipoprotein receptor-related protein 2	Homo sapiens	9606	LRP2	1	3	Uniprot_reviewed_Human_IRT_022019_DMM
QEHFX_EDRN_HUrine_poolDeGP_DDA_01	2		_AN[+1]DSFGEASIIFSN[+1]GR_	_AN[Asn->Asp]DSFGEASIIFSN[Asn->Asp]GR_	ANDSFGEASIIFSNGR	66.9706	66.9706	P98164	TRUE	_AN[Asn->Asp]DSFGEASIIFSN[Asn->Asp]GR_	843.884	0	414818	noloss	5	y	1	581.268	26.4871	FALSE	sp	P98164	P98164	LRP2_HUMAN	Low-density lipoprotein receptor-related protein 2	Homo sapiens	9606	LRP2	1	3	Uniprot_reviewed_Human_IRT_022019_DMM
QEHFX_EDRN_HUrine_poolDeGP_DDA_01	2		_AN[+1]DSFGEASIIFSN[+1]GR_	_AN[Asn->Asp]DSFGEASIIFSN[Asn->Asp]GR_	ANDSFGEASIIFSNGR	66.9706	66.9706	P98164	TRUE	_AN[Asn->Asp]DSFGEASIIFSN[Asn->Asp]GR_	843.884	0	414818	noloss	6	y	1	694.352	23.2607	FALSE	sp	P98164	P98164	LRP2_HUMAN	Low-density lipoprotein receptor-related protein 2	Homo sapiens	9606	LRP2	1	3	Uniprot_reviewed_Human_IRT_022019_DMM
QEHFX_EDRN_HUrine_poolDeGP_DDA_01	2		_AN[+1]DSFGEASIIFSN[+1]GR_	_AN[Asn->Asp]DSFGEASIIFSN[Asn->Asp]GR_	ANDSFGEASIIFSNGR	66.9706	66.9706	P98164	TRUE	_AN[Asn->Asp]DSFGEASIIFSN[Asn->Asp]GR_	843.884	0	414818	noloss	7	y	1	807.436	8.28137	TRUE	sp	P98164	P98164	LRP2_HUMAN	Low-density lipoprotein receptor-related protein 2	Homo sapiens	9606	LRP2	1	3	Uniprot_reviewed_Human_IRT_022019_DMM
QEHFX_EDRN_HUrine_poolDeGP_DDA_01	2		_AN[+1]DSFGEASIIFSN[+1]GR_	_AN[Asn->Asp]DSFGEASIIFSN[Asn->Asp]GR_	ANDSFGEASIIFSNGR	66.9706	66.9706	P98164	TRUE	_AN[Asn->Asp]DSFGEASIIFSN[Asn->Asp]GR_	843.884	0	414818	noloss	8	y	1	894.468	26.4775	FALSE	sp	P98164	P98164	LRP2_HUMAN	Low-density lipoprotein receptor-related protein 2	Homo sapiens	9606	LRP2	1	3	Uniprot_reviewed_Human_IRT_022019_DMM
QEHFX_EDRN_HUrine_poolDeGP_DDA_01	2		_AN[+1]DSFGEASIIFSN[+1]GR_	_AN[Asn->Asp]DSFGEASIIFSN[Asn->Asp]GR_	ANDSFGEASIIFSNGR	66.9706	66.9706	P98164	TRUE	_AN[Asn->Asp]DSFGEASIIFSN[Asn->Asp]GR_	843.884	0	414818	noloss	9	y	1	965.505	35.2923	FALSE	sp	P98164	P98164	LRP2_HUMAN	Low-density lipoprotein receptor-related protein 2	Homo sapiens	9606	LRP2	1	3	Uniprot_reviewed_Human_IRT_022019_DMM
QEHFX_EDRN_HUrine_poolDeGP_DDA_01	2		_AN[+1]DSFGEASIIFSN[+1]GR_	_AN[Asn->Asp]DSFGEASIIFSN[Asn->Asp]GR_	ANDSFGEASIIFSNGR	66.9706	66.9706	P98164	TRUE	_AN[Asn->Asp]DSFGEASIIFSN[Asn->Asp]GR_	843.884	0	414818	noloss	10	y	1	1094.55	7.08214	TRUE	sp	P98164	P98164	LRP2_HUMAN	Low-density lipoprotein receptor-related protein 2	Homo sapiens	9606	LRP2	1	3	Uniprot_reviewed_Human_IRT_022019_DMM
QEHFX_EDRN_HUrine_poolDeGP_DDA_01	2		_AN[+1]DSFGEASIIFSN[+1]GR_	_AN[Asn->Asp]DSFGEASIIFSN[Asn->Asp]GR_	ANDSFGEASIIFSNGR	66.9706	66.9706	P98164	TRUE	_AN[Asn->Asp]DSFGEASIIFSN[Asn->Asp]GR_	843.884	0	414818	noloss	11	y	1	1151.57	44.7591	FALSE	sp	P98164	P98164	LRP2_HUMAN	Low-density lipoprotein receptor-related protein 2	Homo sapiens	9606	LRP2	1	3	Uniprot_reviewed_Human_IRT_022019_DMM
QEHFX_EDRN_HUrine_poolDeGP_DDA_01	2		_AN[+1]DSFGEASIIFSN[+1]GR_	_AN[Asn->Asp]DSFGEASIIFSN[Asn->Asp]GR_	ANDSFGEASIIFSNGR	66.9706	66.9706	P98164	TRUE	_AN[Asn->Asp]DSFGEASIIFSN[Asn->Asp]GR_	843.884	0	414818	H2O	4	b	1	371.12	9.68682	TRUE	sp	P98164	P98164	LRP2_HUMAN	Low-density lipoprotein receptor-related protein 2	Homo sapiens	9606	LRP2	1	3	Uniprot_reviewed_Human_IRT_022019_DMM
QEHFX_EDRN_HUrine_poolDeGP_DDA_01	2		_AN[+1]DSFGEASIIFSN[+1]GR_	_AN[Asn->Asp]DSFGEASIIFSN[Asn->Asp]GR_	ANDSFGEASIIFSNGR	66.9706	66.9706	P98164	TRUE	_AN[Asn->Asp]DSFGEASIIFSN[Asn->Asp]GR_	843.884	0	414818	NH3	11	y	1	1134.54	5.22495	TRUE	sp	P98164	P98164	LRP2_HUMAN	Low-density lipoprotein receptor-related protein 2	Homo sapiens	9606	LRP2	1	3	Uniprot_reviewed_Human_IRT_022019_DMM
QEHFX_EDRN_HUrine_poolDeGP_DDA_01	3		_KAEN[+1]SSNEEETSSEGNM[+16]R_	_KAEN[Asn->Asp]SSNEEETSSEGNM[Oxidation (M)]R_	KAENSSNEEETSSEGNMR	-49.1136	-49.1136	Q14515	TRUE	_KAEN[Asn->Asp]SSNEEETSSEGNM[Oxidation (M)]R_	672.608	0.0060241	200653	noloss	3	b	1	329.182	33.0779	TRUE	sp	Q14515	Q14515	SPRL1_HUMAN	SPARC-like protein 1	Homo sapiens	9606	SPARCL1	1	2	Uniprot_reviewed_Human_IRT_022019_DMM
QEHFX_EDRN_HUrine_poolDeGP_DDA_01	3		_KAEN[+1]SSNEEETSSEGNM[+16]R_	_KAEN[Asn->Asp]SSNEEETSSEGNM[Oxidation (M)]R_	KAENSSNEEETSSEGNMR	-49.1136	-49.1136	Q14515	TRUE	_KAEN[Asn->Asp]SSNEEETSSEGNM[Oxidation (M)]R_	672.608	0.0060241	200653	noloss	4	y	1	493.219	100	FALSE	sp	Q14515	Q14515	SPRL1_HUMAN	SPARC-like protein 1	Homo sapiens	9606	SPARCL1	1	2	Uniprot_reviewed_Human_IRT_022019_DMM
QEHFX_EDRN_HUrine_poolDeGP_DDA_01	3		_KAEN[+1]SSNEEETSSEGNM[+16]R_	_KAEN[Asn->Asp]SSNEEETSSEGNM[Oxidation (M)]R_	KAENSSNEEETSSEGNMR	-49.1136	-49.1136	Q14515	TRUE	_KAEN[Asn->Asp]SSNEEETSSEGNM[Oxidation (M)]R_	672.608	0.0060241	200653	noloss	5	y	1	622.261	61.1251	FALSE	sp	Q14515	Q14515	SPRL1_HUMAN	SPARC-like protein 1	Homo sapiens	9606	SPARCL1	1	2	Uniprot_reviewed_Human_IRT_022019_DMM
QEHFX_EDRN_HUrine_poolDeGP_DDA_01	3		_KAEN[+1]SSNEEETSSEGNM[+16]R_	_KAEN[Asn->Asp]SSNEEETSSEGNM[Oxidation (M)]R_	KAENSSNEEETSSEGNMR	-49.1136	-49.1136	Q14515	TRUE	_KAEN[Asn->Asp]SSNEEETSSEGNM[Oxidation (M)]R_	672.608	0.0060241	200653	noloss	6	y	1	709.293	72.5753	FALSE	sp	Q14515	Q14515	SPRL1_HUMAN	SPARC-like protein 1	Homo sapiens	9606	SPARCL1	1	2	Uniprot_reviewed_Human_IRT_022019_DMM
QEHFX_EDRN_HUrine_poolDeGP_DDA_01	3		_KAEN[+1]SSNEEETSSEGNM[+16]R_	_KAEN[Asn->Asp]SSNEEETSSEGNM[Oxidation (M)]R_	KAENSSNEEETSSEGNMR	-49.1136	-49.1136	Q14515	TRUE	_KAEN[Asn->Asp]SSNEEETSSEGNM[Oxidation (M)]R_	672.608	0.0060241	200653	noloss	7	y	1	796.325	50.9639	FALSE	sp	Q14515	Q14515	SPRL1_HUMAN	SPARC-like protein 1	Homo sapiens	9606	SPARCL1	1	2	Uniprot_reviewed_Human_IRT_022019_DMM
QEHFX_EDRN_HUrine_poolDeGP_DDA_01	3		_KAEN[+1]SSNEEETSSEGNM[+16]R_	_KAEN[Asn->Asp]SSNEEETSSEGNM[Oxidation (M)]R_	KAENSSNEEETSSEGNMR	-49.1136	-49.1136	Q14515	TRUE	_KAEN[Asn->Asp]SSNEEETSSEGNM[Oxidation (M)]R_	672.608	0.0060241	200653	noloss	8	b	1	861.358	77.7262	FALSE	sp	Q14515	Q14515	SPRL1_HUMAN	SPARC-like protein 1	Homo sapiens	9606	SPARCL1	1	2	Uniprot_reviewed_Human_IRT_022019_DMM
QEHFX_EDRN_HUrine_poolDeGP_DDA_01	3		_KAEN[+1]SSNEEETSSEGNM[+16]R_	_KAEN[Asn->Asp]SSNEEETSSEGNM[Oxidation (M)]R_	KAENSSNEEETSSEGNMR	-49.1136	-49.1136	Q14515	TRUE	_KAEN[Asn->Asp]SSNEEETSSEGNM[Oxidation (M)]R_	672.608	0.0060241	200653	noloss	9	b	1	990.401	47.1668	FALSE	sp	Q14515	Q14515	SPRL1_HUMAN	SPARC-like protein 1	Homo sapiens	9606	SPARCL1	1	2	Uniprot_reviewed_Human_IRT_022019_DMM
QEHFX_EDRN_HUrine_poolDeGP_DDA_01	3		_KAEN[+1]SSNEEETSSEGNM[+16]R_	_KAEN[Asn->Asp]SSNEEETSSEGNM[Oxidation (M)]R_	KAENSSNEEETSSEGNMR	-49.1136	-49.1136	Q14515	TRUE	_KAEN[Asn->Asp]SSNEEETSSEGNM[Oxidation (M)]R_	672.608	0.0060241	200653	noloss	10	b	1	1119.44	23.1114	TRUE	sp	Q14515	Q14515	SPRL1_HUMAN	SPARC-like protein 1	Homo sapiens	9606	SPARCL1	1	2	Uniprot_reviewed_Human_IRT_022019_DMM
QEHFX_EDRN_HUrine_poolDeGP_DDA_01	3		_LLHGDPGEEDGAELDLN[+1]M[+16]TR_	_LLHGDPGEEDGAELDLN[Asn->Asp]M[Oxidation (M)]TR_	LLHGDPGEEDGAELDLNMTR	32.0305	32.0305	P01127	TRUE	_LLHGDPGEEDGAELDLN[Asn->Asp]M[Oxidation (M)]TR_	733.667	0.000445236	324254	noloss	3	b	1	364.234	25.3115	TRUE	sp	P01127	P01127	PDGFB_HUMAN	Platelet-derived growth factor subunit B	Homo sapiens	9606	PDGFB	1	1	Uniprot_reviewed_Human_IRT_022019_DMM
QEHFX_EDRN_HUrine_poolDeGP_DDA_01	3		_LLHGDPGEEDGAELDLN[+1]M[+16]TR_	_LLHGDPGEEDGAELDLN[Asn->Asp]M[Oxidation (M)]TR_	LLHGDPGEEDGAELDLNMTR	32.0305	32.0305	P01127	TRUE	_LLHGDPGEEDGAELDLN[Asn->Asp]M[Oxidation (M)]TR_	733.667	0.000445236	324254	noloss	3	y	1	423.202	39.013	TRUE	sp	P01127	P01127	PDGFB_HUMAN	Platelet-derived growth factor subunit B	Homo sapiens	9606	PDGFB	1	1	Uniprot_reviewed_Human_IRT_022019_DMM
QEHFX_EDRN_HUrine_poolDeGP_DDA_01	3		_LLHGDPGEEDGAELDLN[+1]M[+16]TR_	_LLHGDPGEEDGAELDLN[Asn->Asp]M[Oxidation (M)]TR_	LLHGDPGEEDGAELDLNMTR	32.0305	32.0305	P01127	TRUE	_LLHGDPGEEDGAELDLN[Asn->Asp]M[Oxidation (M)]TR_	733.667	0.000445236	324254	noloss	4	y	1	538.229	53.3611	FALSE	sp	P01127	P01127	PDGFB_HUMAN	Platelet-derived growth factor subunit B	Homo sapiens	9606	PDGFB	1	1	Uniprot_reviewed_Human_IRT_022019_DMM
QEHFX_EDRN_HUrine_poolDeGP_DDA_01	3		_LLHGDPGEEDGAELDLN[+1]M[+16]TR_	_LLHGDPGEEDGAELDLN[Asn->Asp]M[Oxidation (M)]TR_	LLHGDPGEEDGAELDLNMTR	32.0305	32.0305	P01127	TRUE	_LLHGDPGEEDGAELDLN[Asn->Asp]M[Oxidation (M)]TR_	733.667	0.000445236	324254	noloss	5	b	1	536.283	100	FALSE	sp	P01127	P01127	PDGFB_HUMAN	Platelet-derived growth factor subunit B	Homo sapiens	9606	PDGFB	1	1	Uniprot_reviewed_Human_IRT_022019_DMM
QEHFX_EDRN_HUrine_poolDeGP_DDA_01	3		_LLHGDPGEEDGAELDLN[+1]M[+16]TR_	_LLHGDPGEEDGAELDLN[Asn->Asp]M[Oxidation (M)]TR_	LLHGDPGEEDGAELDLNMTR	32.0305	32.0305	P01127	TRUE	_LLHGDPGEEDGAELDLN[Asn->Asp]M[Oxidation (M)]TR_	733.667	0.000445236	324254	noloss	5	y	1	651.313	67.3915	FALSE	sp	P01127	P01127	PDGFB_HUMAN	Platelet-derived growth factor subunit B	Homo sapiens	9606	PDGFB	1	1	Uniprot_reviewed_Human_IRT_022019_DMM
QEHFX_EDRN_HUrine_poolDeGP_DDA_01	3		_LLHGDPGEEDGAELDLN[+1]M[+16]TR_	_LLHGDPGEEDGAELDLN[Asn->Asp]M[Oxidation (M)]TR_	LLHGDPGEEDGAELDLNMTR	32.0305	32.0305	P01127	TRUE	_LLHGDPGEEDGAELDLN[Asn->Asp]M[Oxidation (M)]TR_	733.667	0.000445236	324254	noloss	6	y	1	766.34	83.7739	FALSE	sp	P01127	P01127	PDGFB_HUMAN	Platelet-derived growth factor subunit B	Homo sapiens	9606	PDGFB	1	1	Uniprot_reviewed_Human_IRT_022019_DMM
QEHFX_EDRN_HUrine_poolDeGP_DDA_01	3		_LLHGDPGEEDGAELDLN[+1]M[+16]TR_	_LLHGDPGEEDGAELDLN[Asn->Asp]M[Oxidation (M)]TR_	LLHGDPGEEDGAELDLNMTR	32.0305	32.0305	P01127	TRUE	_LLHGDPGEEDGAELDLN[Asn->Asp]M[Oxidation (M)]TR_	733.667	0.000445236	324254	noloss	7	y	1	879.424	47.3863	FALSE	sp	P01127	P01127	PDGFB_HUMAN	Platelet-derived growth factor subunit B	Homo sapiens	9606	PDGFB	1	1	Uniprot_reviewed_Human_IRT_022019_DMM
QEHFX_EDRN_HUrine_poolDeGP_DDA_01	3		_LLHGDPGEEDGAELDLN[+1]M[+16]TR_	_LLHGDPGEEDGAELDLN[Asn->Asp]M[Oxidation (M)]TR_	LLHGDPGEEDGAELDLNMTR	32.0305	32.0305	P01127	TRUE	_LLHGDPGEEDGAELDLN[Asn->Asp]M[Oxidation (M)]TR_	733.667	0.000445236	324254	noloss	8	b	1	819.4	52.2682	FALSE	sp	P01127	P01127	PDGFB_HUMAN	Platelet-derived growth factor subunit B	Homo sapiens	9606	PDGFB	1	1	Uniprot_reviewed_Human_IRT_022019_DMM
QEHFX_EDRN_HUrine_poolDeGP_DDA_01	3		_LLHGDPGEEDGAELDLN[+1]M[+16]TR_	_LLHGDPGEEDGAELDLN[Asn->Asp]M[Oxidation (M)]TR_	LLHGDPGEEDGAELDLNMTR	32.0305	32.0305	P01127	TRUE	_LLHGDPGEEDGAELDLN[Asn->Asp]M[Oxidation (M)]TR_	733.667	0.000445236	324254	noloss	11	b	1	1120.49	46.1616	TRUE	sp	P01127	P01127	PDGFB_HUMAN	Platelet-derived growth factor subunit B	Homo sapiens	9606	PDGFB	1	1	Uniprot_reviewed_Human_IRT_022019_DMM
QEHFX_EDRN_HUrine_poolDeGP_DDA_01	3		_LLHGDPGEEDGAELDLN[+1]M[+16]TR_	_LLHGDPGEEDGAELDLN[Asn->Asp]M[Oxidation (M)]TR_	LLHGDPGEEDGAELDLNMTR	32.0305	32.0305	P01127	TRUE	_LLHGDPGEEDGAELDLN[Asn->Asp]M[Oxidation (M)]TR_	733.667	0.000445236	324254	noloss	12	b	1	1191.53	19.4537	TRUE	sp	P01127	P01127	PDGFB_HUMAN	Platelet-derived growth factor subunit B	Homo sapiens	9606	PDGFB	1	1	Uniprot_reviewed_Human_IRT_022019_DMM
QEHFX_EDRN_HUrine_poolDeGP_DDA_01	3		_LLHGDPGEEDGAELDLN[+1]M[+16]TR_	_LLHGDPGEEDGAELDLN[Asn->Asp]M[Oxidation (M)]TR_	LLHGDPGEEDGAELDLNMTR	32.0305	32.0305	P01127	TRUE	_LLHGDPGEEDGAELDLN[Asn->Asp]M[Oxidation (M)]TR_	733.667	0.000445236	324254	noloss	8	y	1	1008.47	39.8799	TRUE	sp	P01127	P01127	PDGFB_HUMAN	Platelet-derived growth factor subunit B	Homo sapiens	9606	PDGFB	1	1	Uniprot_reviewed_Human_IRT_022019_DMM
QEHFX_EDRN_HUrine_poolDeGP_DDA_01	3		_LLHGDPGEEDGAELDLN[+1]M[+16]TR_	_LLHGDPGEEDGAELDLN[Asn->Asp]M[Oxidation (M)]TR_	LLHGDPGEEDGAELDLNMTR	32.0305	32.0305	P01127	TRUE	_LLHGDPGEEDGAELDLN[Asn->Asp]M[Oxidation (M)]TR_	733.667	0.000445236	324254	noloss	7	b	1	690.357	34.9481	TRUE	sp	P01127	P01127	PDGFB_HUMAN	Platelet-derived growth factor subunit B	Homo sapiens	9606	PDGFB	1	1	Uniprot_reviewed_Human_IRT_022019_DMM
QEHFX_EDRN_HUrine_poolDeGP_DDA_01	3		_LLHGDPGEEDGAELDLN[+1]M[+16]TR_	_LLHGDPGEEDGAELDLN[Asn->Asp]M[Oxidation (M)]TR_	LLHGDPGEEDGAELDLNMTR	32.0305	32.0305	P01127	TRUE	_LLHGDPGEEDGAELDLN[Asn->Asp]M[Oxidation (M)]TR_	733.667	0.000445236	324254	noloss	9	b	1	948.442	28.1826	TRUE	sp	P01127	P01127	PDGFB_HUMAN	Platelet-derived growth factor subunit B	Homo sapiens	9606	PDGFB	1	1	Uniprot_reviewed_Human_IRT_022019_DMM
QEHFX_EDRN_HUrine_poolDeGP_DDA_01	3		_LLHGDPGEEDGAELDLN[+1]M[+16]TR_	_LLHGDPGEEDGAELDLN[Asn->Asp]M[Oxidation (M)]TR_	LLHGDPGEEDGAELDLNMTR	32.0305	32.0305	P01127	TRUE	_LLHGDPGEEDGAELDLN[Asn->Asp]M[Oxidation (M)]TR_	733.667	0.000445236	324254	noloss	10	b	1	1063.47	21.3841	TRUE	sp	P01127	P01127	PDGFB_HUMAN	Platelet-derived growth factor subunit B	Homo sapiens	9606	PDGFB	1	1	Uniprot_reviewed_Human_IRT_022019_DMM
QEHFX_EDRN_HUrine_poolDeGP_DDA_01	3		_LLHGDPGEEDGAELDLN[+1]M[+16]TR_	_LLHGDPGEEDGAELDLN[Asn->Asp]M[Oxidation (M)]TR_	LLHGDPGEEDGAELDLNMTR	32.0305	32.0305	P01127	TRUE	_LLHGDPGEEDGAELDLN[Asn->Asp]M[Oxidation (M)]TR_	733.667	0.000445236	324254	NH3	8	y	1	991.44	29.2524	TRUE	sp	P01127	P01127	PDGFB_HUMAN	Platelet-derived growth factor subunit B	Homo sapiens	9606	PDGFB	1	1	Uniprot_reviewed_Human_IRT_022019_DMM
QEHFX_EDRN_HUrine_poolDeGP_DDA_01	3		_GM[+16]N[+1]STESN[+1]SSASVRPK_	_GM[Oxidation (M)]N[Asn->Asp]STESN[Asn->Asp]SSASVRPK_	GMNSTESNSSASVRPK	-38.2467	-38.2467	O75509	TRUE	_GM[Oxidation (M)]N[Asn->Asp]STESN[Asn->Asp]SSASVRPK_	557.249	0	739978	noloss	3	b	1	320.091	13.5263	TRUE	sp	O75509	O75509	TNR21_HUMAN	Tumor necrosis factor receptor superfamily member 21	Homo sapiens	9606	TNFRSF21	1	1	Uniprot_reviewed_Human_IRT_022019_DMM
QEHFX_EDRN_HUrine_poolDeGP_DDA_01	3		_GM[+16]N[+1]STESN[+1]SSASVRPK_	_GM[Oxidation (M)]N[Asn->Asp]STESN[Asn->Asp]SSASVRPK_	GMNSTESNSSASVRPK	-38.2467	-38.2467	O75509	TRUE	_GM[Oxidation (M)]N[Asn->Asp]STESN[Asn->Asp]SSASVRPK_	557.249	0	739978	noloss	4	y	1	499.335	20.0411	TRUE	sp	O75509	O75509	TNR21_HUMAN	Tumor necrosis factor receptor superfamily member 21	Homo sapiens	9606	TNFRSF21	1	1	Uniprot_reviewed_Human_IRT_022019_DMM
QEHFX_EDRN_HUrine_poolDeGP_DDA_01	3		_GM[+16]N[+1]STESN[+1]SSASVRPK_	_GM[Oxidation (M)]N[Asn->Asp]STESN[Asn->Asp]SSASVRPK_	GMNSTESNSSASVRPK	-38.2467	-38.2467	O75509	TRUE	_GM[Oxidation (M)]N[Asn->Asp]STESN[Asn->Asp]SSASVRPK_	557.249	0	739978	noloss	5	y	1	586.367	100	FALSE	sp	O75509	O75509	TNR21_HUMAN	Tumor necrosis factor receptor superfamily member 21	Homo sapiens	9606	TNFRSF21	1	1	Uniprot_reviewed_Human_IRT_022019_DMM
QEHFX_EDRN_HUrine_poolDeGP_DDA_01	3		_GM[+16]N[+1]STESN[+1]SSASVRPK_	_GM[Oxidation (M)]N[Asn->Asp]STESN[Asn->Asp]SSASVRPK_	GMNSTESNSSASVRPK	-38.2467	-38.2467	O75509	TRUE	_GM[Oxidation (M)]N[Asn->Asp]STESN[Asn->Asp]SSASVRPK_	557.249	0	739978	noloss	6	y	1	657.404	68.6061	FALSE	sp	O75509	O75509	TNR21_HUMAN	Tumor necrosis factor receptor superfamily member 21	Homo sapiens	9606	TNFRSF21	1	1	Uniprot_reviewed_Human_IRT_022019_DMM
QEHFX_EDRN_HUrine_poolDeGP_DDA_01	3		_GM[+16]N[+1]STESN[+1]SSASVRPK_	_GM[Oxidation (M)]N[Asn->Asp]STESN[Asn->Asp]SSASVRPK_	GMNSTESNSSASVRPK	-38.2467	-38.2467	O75509	TRUE	_GM[Oxidation (M)]N[Asn->Asp]STESN[Asn->Asp]SSASVRPK_	557.249	0	739978	noloss	7	y	1	744.436	42.7118	FALSE	sp	O75509	O75509	TNR21_HUMAN	Tumor necrosis factor receptor superfamily member 21	Homo sapiens	9606	TNFRSF21	1	1	Uniprot_reviewed_Human_IRT_022019_DMM
QEHFX_EDRN_HUrine_poolDeGP_DDA_01	3		_GM[+16]N[+1]STESN[+1]SSASVRPK_	_GM[Oxidation (M)]N[Asn->Asp]STESN[Asn->Asp]SSASVRPK_	GMNSTESNSSASVRPK	-38.2467	-38.2467	O75509	TRUE	_GM[Oxidation (M)]N[Asn->Asp]STESN[Asn->Asp]SSASVRPK_	557.249	0	739978	noloss	8	y	1	831.468	41.0357	FALSE	sp	O75509	O75509	TNR21_HUMAN	Tumor necrosis factor receptor superfamily member 21	Homo sapiens	9606	TNFRSF21	1	1	Uniprot_reviewed_Human_IRT_022019_DMM
QEHFX_EDRN_HUrine_poolDeGP_DDA_01	3		_GM[+16]N[+1]STESN[+1]SSASVRPK_	_GM[Oxidation (M)]N[Asn->Asp]STESN[Asn->Asp]SSASVRPK_	GMNSTESNSSASVRPK	-38.2467	-38.2467	O75509	TRUE	_GM[Oxidation (M)]N[Asn->Asp]STESN[Asn->Asp]SSASVRPK_	557.249	0	739978	noloss	9	y	1	946.495	38.7988	FALSE	sp	O75509	O75509	TNR21_HUMAN	Tumor necrosis factor receptor superfamily member 21	Homo sapiens	9606	TNFRSF21	1	1	Uniprot_reviewed_Human_IRT_022019_DMM
QEHFX_EDRN_HUrine_poolDeGP_DDA_01	3		_GM[+16]N[+1]STESN[+1]SSASVRPK_	_GM[Oxidation (M)]N[Asn->Asp]STESN[Asn->Asp]SSASVRPK_	GMNSTESNSSASVRPK	-38.2467	-38.2467	O75509	TRUE	_GM[Oxidation (M)]N[Asn->Asp]STESN[Asn->Asp]SSASVRPK_	557.249	0	739978	noloss	10	y	1	1033.53	67.6006	FALSE	sp	O75509	O75509	TNR21_HUMAN	Tumor necrosis factor receptor superfamily member 21	Homo sapiens	9606	TNFRSF21	1	1	Uniprot_reviewed_Human_IRT_022019_DMM
QEHFX_EDRN_HUrine_poolDeGP_DDA_01	3		_GM[+16]N[+1]STESN[+1]SSASVRPK_	_GM[Oxidation (M)]N[Asn->Asp]STESN[Asn->Asp]SSASVRPK_	GMNSTESNSSASVRPK	-38.2467	-38.2467	O75509	TRUE	_GM[Oxidation (M)]N[Asn->Asp]STESN[Asn->Asp]SSASVRPK_	557.249	0	739978	NH3	5	y	1	569.341	11.9118	TRUE	sp	O75509	O75509	TNR21_HUMAN	Tumor necrosis factor receptor superfamily member 21	Homo sapiens	9606	TNFRSF21	1	1	Uniprot_reviewed_Human_IRT_022019_DMM
QEHFX_EDRN_HUrine_poolDeGP_DDA_01	3		_GM[+16]N[+1]STESN[+1]SSASVRPK_	_GM[Oxidation (M)]N[Asn->Asp]STESN[Asn->Asp]SSASVRPK_	GMNSTESNSSASVRPK	-38.2467	-38.2467	O75509	TRUE	_GM[Oxidation (M)]N[Asn->Asp]STESN[Asn->Asp]SSASVRPK_	557.249	0	739978	noloss	3	y	1	400.267	21.7392	TRUE	sp	O75509	O75509	TNR21_HUMAN	Tumor necrosis factor receptor superfamily member 21	Homo sapiens	9606	TNFRSF21	1	1	Uniprot_reviewed_Human_IRT_022019_DMM
QEHFX_EDRN_HUrine_poolDeGP_DDA_01	2		_TDN[+1]GTYR_	_TDN[Asn->Asp]GTYR_	TDNGTYR	-50.3665	-50.3665	Q9BY67	FALSE	_TDN[Asn->Asp]GTYR_	414.18	0.00402685	6651442	noloss	3	y	1	439.23	8.59792	FALSE	sp	Q9BY67	Q9BY67	CADM1_HUMAN	Cell adhesion molecule 1	Homo sapiens	9606	CADM1	1	2	Uniprot_reviewed_Human_IRT_022019_DMM
QEHFX_EDRN_HUrine_poolDeGP_DDA_01	2		_TDN[+1]GTYR_	_TDN[Asn->Asp]GTYR_	TDNGTYR	-50.3665	-50.3665	Q9BY67	FALSE	_TDN[Asn->Asp]GTYR_	414.18	0.00402685	6651442	noloss	4	y	1	496.251	100	FALSE	sp	Q9BY67	Q9BY67	CADM1_HUMAN	Cell adhesion molecule 1	Homo sapiens	9606	CADM1	1	2	Uniprot_reviewed_Human_IRT_022019_DMM
QEHFX_EDRN_HUrine_poolDeGP_DDA_01	2		_TDN[+1]GTYR_	_TDN[Asn->Asp]GTYR_	TDNGTYR	-50.3665	-50.3665	Q9BY67	FALSE	_TDN[Asn->Asp]GTYR_	414.18	0.00402685	6651442	noloss	5	y	1	611.278	86.8508	FALSE	sp	Q9BY67	Q9BY67	CADM1_HUMAN	Cell adhesion molecule 1	Homo sapiens	9606	CADM1	1	2	Uniprot_reviewed_Human_IRT_022019_DMM
QEHFX_EDRN_HUrine_poolDeGP_DDA_01	2		_TDN[+1]GTYR_	_TDN[Asn->Asp]GTYR_	TDNGTYR	-50.3665	-50.3665	Q9BY67	FALSE	_TDN[Asn->Asp]GTYR_	414.18	0.00402685	6651442	noloss	6	y	1	726.305	35.9199	FALSE	sp	Q9BY67	Q9BY67	CADM1_HUMAN	Cell adhesion molecule 1	Homo sapiens	9606	CADM1	1	2	Uniprot_reviewed_Human_IRT_022019_DMM
QEHFX_EDRN_HUrine_poolDeGP_DDA_01	2		_TDN[+1]GTYR_	_TDN[Asn->Asp]GTYR_	TDNGTYR	-50.3665	-50.3665	Q9BY67	FALSE	_TDN[Asn->Asp]GTYR_	414.18	0.00402685	6651442	H2O	3	b	1	314.098	5.09384	TRUE	sp	Q9BY67	Q9BY67	CADM1_HUMAN	Cell adhesion molecule 1	Homo sapiens	9606	CADM1	1	2	Uniprot_reviewed_Human_IRT_022019_DMM
QEHFX_EDRN_HUrine_poolDeGP_DDA_01	2		_TDN[+1]GTYR_	_TDN[Asn->Asp]GTYR_	TDNGTYR	-50.3665	-50.3665	Q9BY67	FALSE	_TDN[Asn->Asp]GTYR_	414.18	0.00402685	6651442	H2O	4	y	1	478.241	8.51828	FALSE	sp	Q9BY67	Q9BY67	CADM1_HUMAN	Cell adhesion molecule 1	Homo sapiens	9606	CADM1	1	2	Uniprot_reviewed_Human_IRT_022019_DMM
QEHFX_EDRN_HUrine_poolDeGP_DDA_01	2		_TDN[+1]GTYR_	_TDN[Asn->Asp]GTYR_	TDNGTYR	-50.3665	-50.3665	Q9BY67	FALSE	_TDN[Asn->Asp]GTYR_	414.18	0.00402685	6651442	H2O	5	y	1	593.268	7.41488	TRUE	sp	Q9BY67	Q9BY67	CADM1_HUMAN	Cell adhesion molecule 1	Homo sapiens	9606	CADM1	1	2	Uniprot_reviewed_Human_IRT_022019_DMM
QEHFX_EDRN_HUrine_poolDeGP_DDA_01	2		_TDN[+1]GTYR_	_TDN[Asn->Asp]GTYR_	TDNGTYR	-50.3665	-50.3665	Q9BY67	FALSE	_TDN[Asn->Asp]GTYR_	414.18	0.00402685	6651442	H2O	6	y	1	708.295	8.83357	FALSE	sp	Q9BY67	Q9BY67	CADM1_HUMAN	Cell adhesion molecule 1	Homo sapiens	9606	CADM1	1	2	Uniprot_reviewed_Human_IRT_022019_DMM
QEHFX_EDRN_HUrine_poolDeGP_DDA_01	2		_TRN[+1]ITVFR_	_TRN[Asn->Asp]ITVFR_	TRNITVFR	17.8758	17.8758	Q6W4X9	TRUE	_TRN[Asn->Asp]ITVFR_	504.285	0	1984662	noloss	3	b	1	373.183	34.0729	TRUE	sp	Q6W4X9	Q6W4X9	MUC6_HUMAN	Mucin-6	Homo sapiens	9606	MUC6	1	3	Uniprot_reviewed_Human_IRT_022019_DMM
QEHFX_EDRN_HUrine_poolDeGP_DDA_01	2		_TRN[+1]ITVFR_	_TRN[Asn->Asp]ITVFR_	TRNITVFR	17.8758	17.8758	Q6W4X9	TRUE	_TRN[Asn->Asp]ITVFR_	504.285	0	1984662	noloss	3	y	1	421.256	25.6738	TRUE	sp	Q6W4X9	Q6W4X9	MUC6_HUMAN	Mucin-6	Homo sapiens	9606	MUC6	1	3	Uniprot_reviewed_Human_IRT_022019_DMM
QEHFX_EDRN_HUrine_poolDeGP_DDA_01	2		_TRN[+1]ITVFR_	_TRN[Asn->Asp]ITVFR_	TRNITVFR	17.8758	17.8758	Q6W4X9	TRUE	_TRN[Asn->Asp]ITVFR_	504.285	0	1984662	noloss	4	b	1	486.267	17.8398	TRUE	sp	Q6W4X9	Q6W4X9	MUC6_HUMAN	Mucin-6	Homo sapiens	9606	MUC6	1	3	Uniprot_reviewed_Human_IRT_022019_DMM
QEHFX_EDRN_HUrine_poolDeGP_DDA_01	2		_TRN[+1]ITVFR_	_TRN[Asn->Asp]ITVFR_	TRNITVFR	17.8758	17.8758	Q6W4X9	TRUE	_TRN[Asn->Asp]ITVFR_	504.285	0	1984662	noloss	4	y	1	522.303	59.5826	FALSE	sp	Q6W4X9	Q6W4X9	MUC6_HUMAN	Mucin-6	Homo sapiens	9606	MUC6	1	3	Uniprot_reviewed_Human_IRT_022019_DMM
QEHFX_EDRN_HUrine_poolDeGP_DDA_01	2		_TRN[+1]ITVFR_	_TRN[Asn->Asp]ITVFR_	TRNITVFR	17.8758	17.8758	Q6W4X9	TRUE	_TRN[Asn->Asp]ITVFR_	504.285	0	1984662	noloss	5	b	1	587.315	45.7915	FALSE	sp	Q6W4X9	Q6W4X9	MUC6_HUMAN	Mucin-6	Homo sapiens	9606	MUC6	1	3	Uniprot_reviewed_Human_IRT_022019_DMM
QEHFX_EDRN_HUrine_poolDeGP_DDA_01	2		_TRN[+1]ITVFR_	_TRN[Asn->Asp]ITVFR_	TRNITVFR	17.8758	17.8758	Q6W4X9	TRUE	_TRN[Asn->Asp]ITVFR_	504.285	0	1984662	noloss	5	y	1	635.388	67.6624	FALSE	sp	Q6W4X9	Q6W4X9	MUC6_HUMAN	Mucin-6	Homo sapiens	9606	MUC6	1	3	Uniprot_reviewed_Human_IRT_022019_DMM
QEHFX_EDRN_HUrine_poolDeGP_DDA_01	2		_TRN[+1]ITVFR_	_TRN[Asn->Asp]ITVFR_	TRNITVFR	17.8758	17.8758	Q6W4X9	TRUE	_TRN[Asn->Asp]ITVFR_	504.285	0	1984662	noloss	6	b	1	686.383	42.0116	FALSE	sp	Q6W4X9	Q6W4X9	MUC6_HUMAN	Mucin-6	Homo sapiens	9606	MUC6	1	3	Uniprot_reviewed_Human_IRT_022019_DMM
QEHFX_EDRN_HUrine_poolDeGP_DDA_01	2		_TRN[+1]ITVFR_	_TRN[Asn->Asp]ITVFR_	TRNITVFR	17.8758	17.8758	Q6W4X9	TRUE	_TRN[Asn->Asp]ITVFR_	504.285	0	1984662	noloss	6	y	1	750.414	100	FALSE	sp	Q6W4X9	Q6W4X9	MUC6_HUMAN	Mucin-6	Homo sapiens	9606	MUC6	1	3	Uniprot_reviewed_Human_IRT_022019_DMM
QEHFX_EDRN_HUrine_poolDeGP_DDA_01	2		_TRN[+1]ITVFR_	_TRN[Asn->Asp]ITVFR_	TRNITVFR	17.8758	17.8758	Q6W4X9	TRUE	_TRN[Asn->Asp]ITVFR_	504.285	0	1984662	NH3	3	b	1	356.156	40.5964	FALSE	sp	Q6W4X9	Q6W4X9	MUC6_HUMAN	Mucin-6	Homo sapiens	9606	MUC6	1	3	Uniprot_reviewed_Human_IRT_022019_DMM
QEHFX_EDRN_HUrine_poolDeGP_DDA_01	2		_TRN[+1]ITVFR_	_TRN[Asn->Asp]ITVFR_	TRNITVFR	17.8758	17.8758	Q6W4X9	TRUE	_TRN[Asn->Asp]ITVFR_	504.285	0	1984662	H2O	5	b	1	569.304	28.909	TRUE	sp	Q6W4X9	Q6W4X9	MUC6_HUMAN	Mucin-6	Homo sapiens	9606	MUC6	1	3	Uniprot_reviewed_Human_IRT_022019_DMM
QEHFX_EDRN_HUrine_poolDeGP_DDA_01	2		_TRN[+1]ITVFR_	_TRN[Asn->Asp]ITVFR_	TRNITVFR	17.8758	17.8758	Q6W4X9	TRUE	_TRN[Asn->Asp]ITVFR_	504.285	0	1984662	H2O	6	y	1	732.404	11.4684	TRUE	sp	Q6W4X9	Q6W4X9	MUC6_HUMAN	Mucin-6	Homo sapiens	9606	MUC6	1	3	Uniprot_reviewed_Human_IRT_022019_DMM
QEHFX_EDRN_HUrine_poolDeGP_DDA_01	4		_EYQTRQDQC[+57]IYN[+1]TTYLN[+1]VQRENGTISR_	_EYQTRQDQC[Carbamidomethyl (C)]IYN[Asn->Asp]TTYLN[Asn->Asp]VQRENGTISR_	EYQTRQDQCIYNTTYLNVQRENGTISR	42.5348	42.5348	P02763	TRUE	_EYQTRQDQC[Carbamidomethyl (C)]IYN[Asn->Asp]TTYLN[Asn->Asp]VQRENGTISR_	838.893	0.00877193	288677	noloss	5	y	1	533.304	100	FALSE	sp	P02763	P02763	A1AG1_HUMAN	Alpha-1-acid glycoprotein 1	Homo sapiens	9606	ORM1	1	1	Uniprot_reviewed_Human_IRT_022019_DMM
QEHFX_EDRN_HUrine_poolDeGP_DDA_01	4		_EYQTRQDQC[+57]IYN[+1]TTYLN[+1]VQRENGTISR_	_EYQTRQDQC[Carbamidomethyl (C)]IYN[Asn->Asp]TTYLN[Asn->Asp]VQRENGTISR_	EYQTRQDQCIYNTTYLNVQRENGTISR	42.5348	42.5348	P02763	TRUE	_EYQTRQDQC[Carbamidomethyl (C)]IYN[Asn->Asp]TTYLN[Asn->Asp]VQRENGTISR_	838.893	0.00877193	288677	noloss	7	b	1	921.406	24.9532	TRUE	sp	P02763	P02763	A1AG1_HUMAN	Alpha-1-acid glycoprotein 1	Homo sapiens	9606	ORM1	1	1	Uniprot_reviewed_Human_IRT_022019_DMM
QEHFX_EDRN_HUrine_poolDeGP_DDA_01	4		_EYQTRQDQC[+57]IYN[+1]TTYLN[+1]VQRENGTISR_	_EYQTRQDQC[Carbamidomethyl (C)]IYN[Asn->Asp]TTYLN[Asn->Asp]VQRENGTISR_	EYQTRQDQCIYNTTYLNVQRENGTISR	42.5348	42.5348	P02763	TRUE	_EYQTRQDQC[Carbamidomethyl (C)]IYN[Asn->Asp]TTYLN[Asn->Asp]VQRENGTISR_	838.893	0.00877193	288677	noloss	7	y	1	776.39	10.3158	TRUE	sp	P02763	P02763	A1AG1_HUMAN	Alpha-1-acid glycoprotein 1	Homo sapiens	9606	ORM1	1	1	Uniprot_reviewed_Human_IRT_022019_DMM
QEHFX_EDRN_HUrine_poolDeGP_DDA_01	4		_EYQTRQDQC[+57]IYN[+1]TTYLN[+1]VQRENGTISR_	_EYQTRQDQC[Carbamidomethyl (C)]IYN[Asn->Asp]TTYLN[Asn->Asp]VQRENGTISR_	EYQTRQDQCIYNTTYLNVQRENGTISR	42.5348	42.5348	P02763	TRUE	_EYQTRQDQC[Carbamidomethyl (C)]IYN[Asn->Asp]TTYLN[Asn->Asp]VQRENGTISR_	838.893	0.00877193	288677	noloss	8	b	1	1049.46	27.8214	FALSE	sp	P02763	P02763	A1AG1_HUMAN	Alpha-1-acid glycoprotein 1	Homo sapiens	9606	ORM1	1	1	Uniprot_reviewed_Human_IRT_022019_DMM
QEHFX_EDRN_HUrine_poolDeGP_DDA_01	4		_EYQTRQDQC[+57]IYN[+1]TTYLN[+1]VQRENGTISR_	_EYQTRQDQC[Carbamidomethyl (C)]IYN[Asn->Asp]TTYLN[Asn->Asp]VQRENGTISR_	EYQTRQDQCIYNTTYLNVQRENGTISR	42.5348	42.5348	P02763	TRUE	_EYQTRQDQC[Carbamidomethyl (C)]IYN[Asn->Asp]TTYLN[Asn->Asp]VQRENGTISR_	838.893	0.00877193	288677	noloss	9	b	1	1209.5	18.1256	TRUE	sp	P02763	P02763	A1AG1_HUMAN	Alpha-1-acid glycoprotein 1	Homo sapiens	9606	ORM1	1	1	Uniprot_reviewed_Human_IRT_022019_DMM
QEHFX_EDRN_HUrine_poolDeGP_DDA_01	4		_EYQTRQDQC[+57]IYN[+1]TTYLN[+1]VQRENGTISR_	_EYQTRQDQC[Carbamidomethyl (C)]IYN[Asn->Asp]TTYLN[Asn->Asp]VQRENGTISR_	EYQTRQDQCIYNTTYLNVQRENGTISR	42.5348	42.5348	P02763	TRUE	_EYQTRQDQC[Carbamidomethyl (C)]IYN[Asn->Asp]TTYLN[Asn->Asp]VQRENGTISR_	838.893	0.00877193	288677	noloss	10	b	1	1322.58	17.3518	TRUE	sp	P02763	P02763	A1AG1_HUMAN	Alpha-1-acid glycoprotein 1	Homo sapiens	9606	ORM1	1	1	Uniprot_reviewed_Human_IRT_022019_DMM
QEHFX_EDRN_HUrine_poolDeGP_DDA_01	4		_EYQTRQDQC[+57]IYN[+1]TTYLN[+1]VQRENGTISR_	_EYQTRQDQC[Carbamidomethyl (C)]IYN[Asn->Asp]TTYLN[Asn->Asp]VQRENGTISR_	EYQTRQDQCIYNTTYLNVQRENGTISR	42.5348	42.5348	P02763	TRUE	_EYQTRQDQC[Carbamidomethyl (C)]IYN[Asn->Asp]TTYLN[Asn->Asp]VQRENGTISR_	838.893	0.00877193	288677	noloss	15	y	2	876.947	26.0501	FALSE	sp	P02763	P02763	A1AG1_HUMAN	Alpha-1-acid glycoprotein 1	Homo sapiens	9606	ORM1	1	1	Uniprot_reviewed_Human_IRT_022019_DMM
QEHFX_EDRN_HUrine_poolDeGP_DDA_01	4		_EYQTRQDQC[+57]IYN[+1]TTYLN[+1]VQRENGTISR_	_EYQTRQDQC[Carbamidomethyl (C)]IYN[Asn->Asp]TTYLN[Asn->Asp]VQRENGTISR_	EYQTRQDQCIYNTTYLNVQRENGTISR	42.5348	42.5348	P02763	TRUE	_EYQTRQDQC[Carbamidomethyl (C)]IYN[Asn->Asp]TTYLN[Asn->Asp]VQRENGTISR_	838.893	0.00877193	288677	noloss	16	y	2	934.461	21.2249	TRUE	sp	P02763	P02763	A1AG1_HUMAN	Alpha-1-acid glycoprotein 1	Homo sapiens	9606	ORM1	1	1	Uniprot_reviewed_Human_IRT_022019_DMM
QEHFX_EDRN_HUrine_poolDeGP_DDA_01	4		_EYQTRQDQC[+57]IYN[+1]TTYLN[+1]VQRENGTISR_	_EYQTRQDQC[Carbamidomethyl (C)]IYN[Asn->Asp]TTYLN[Asn->Asp]VQRENGTISR_	EYQTRQDQCIYNTTYLNVQRENGTISR	42.5348	42.5348	P02763	TRUE	_EYQTRQDQC[Carbamidomethyl (C)]IYN[Asn->Asp]TTYLN[Asn->Asp]VQRENGTISR_	838.893	0.00877193	288677	noloss	17	y	2	1015.99	60.3612	FALSE	sp	P02763	P02763	A1AG1_HUMAN	Alpha-1-acid glycoprotein 1	Homo sapiens	9606	ORM1	1	1	Uniprot_reviewed_Human_IRT_022019_DMM
QEHFX_EDRN_HUrine_poolDeGP_DDA_01	4		_EYQTRQDQC[+57]IYN[+1]TTYLN[+1]VQRENGTISR_	_EYQTRQDQC[Carbamidomethyl (C)]IYN[Asn->Asp]TTYLN[Asn->Asp]VQRENGTISR_	EYQTRQDQCIYNTTYLNVQRENGTISR	42.5348	42.5348	P02763	TRUE	_EYQTRQDQC[Carbamidomethyl (C)]IYN[Asn->Asp]TTYLN[Asn->Asp]VQRENGTISR_	838.893	0.00877193	288677	H2O	7	b	1	903.396	32.1797	FALSE	sp	P02763	P02763	A1AG1_HUMAN	Alpha-1-acid glycoprotein 1	Homo sapiens	9606	ORM1	1	1	Uniprot_reviewed_Human_IRT_022019_DMM
QEHFX_EDRN_HUrine_poolDeGP_DDA_01	4		_EYQTRQDQC[+57]IYN[+1]TTYLN[+1]VQRENGTISR_	_EYQTRQDQC[Carbamidomethyl (C)]IYN[Asn->Asp]TTYLN[Asn->Asp]VQRENGTISR_	EYQTRQDQCIYNTTYLNVQRENGTISR	42.5348	42.5348	P02763	TRUE	_EYQTRQDQC[Carbamidomethyl (C)]IYN[Asn->Asp]TTYLN[Asn->Asp]VQRENGTISR_	838.893	0.00877193	288677	H2O	8	b	1	1031.45	25.2342	FALSE	sp	P02763	P02763	A1AG1_HUMAN	Alpha-1-acid glycoprotein 1	Homo sapiens	9606	ORM1	1	1	Uniprot_reviewed_Human_IRT_022019_DMM
QEHFX_EDRN_HUrine_poolDeGP_DDA_01	4		_EYQTRQDQC[+57]IYN[+1]TTYLN[+1]VQRENGTISR_	_EYQTRQDQC[Carbamidomethyl (C)]IYN[Asn->Asp]TTYLN[Asn->Asp]VQRENGTISR_	EYQTRQDQCIYNTTYLNVQRENGTISR	42.5348	42.5348	P02763	TRUE	_EYQTRQDQC[Carbamidomethyl (C)]IYN[Asn->Asp]TTYLN[Asn->Asp]VQRENGTISR_	838.893	0.00877193	288677	H2O	9	b	1	1191.48	19.5244	TRUE	sp	P02763	P02763	A1AG1_HUMAN	Alpha-1-acid glycoprotein 1	Homo sapiens	9606	ORM1	1	1	Uniprot_reviewed_Human_IRT_022019_DMM
QEHFX_EDRN_HUrine_poolDeGP_DDA_01	2		_PN[+1]ATQEELK_	_PN[Asn->Asp]ATQEELK_	PNATQEELK	-27.7173	-27.7173	P31689	TRUE	_PN[Asn->Asp]ATQEELK_	515.756	0.00899958	463737	noloss	3	y	1	389.239	14.5687	TRUE	sp	P31689	P31689	DNJA1_HUMAN	DnaJ homolog subfamily A member 1	Homo sapiens	9606	DNAJA1	1	2	Uniprot_reviewed_Human_IRT_022019_DMM
QEHFX_EDRN_HUrine_poolDeGP_DDA_01	2		_PN[+1]ATQEELK_	_PN[Asn->Asp]ATQEELK_	PNATQEELK	-27.7173	-27.7173	P31689	TRUE	_PN[Asn->Asp]ATQEELK_	515.756	0.00899958	463737	noloss	4	y	1	518.282	27.923	FALSE	sp	P31689	P31689	DNJA1_HUMAN	DnaJ homolog subfamily A member 1	Homo sapiens	9606	DNAJA1	1	2	Uniprot_reviewed_Human_IRT_022019_DMM
QEHFX_EDRN_HUrine_poolDeGP_DDA_01	2		_PN[+1]ATQEELK_	_PN[Asn->Asp]ATQEELK_	PNATQEELK	-27.7173	-27.7173	P31689	TRUE	_PN[Asn->Asp]ATQEELK_	515.756	0.00899958	463737	noloss	6	y	1	747.388	22.9518	FALSE	sp	P31689	P31689	DNJA1_HUMAN	DnaJ homolog subfamily A member 1	Homo sapiens	9606	DNAJA1	1	2	Uniprot_reviewed_Human_IRT_022019_DMM
QEHFX_EDRN_HUrine_poolDeGP_DDA_01	2		_PN[+1]ATQEELK_	_PN[Asn->Asp]ATQEELK_	PNATQEELK	-27.7173	-27.7173	P31689	TRUE	_PN[Asn->Asp]ATQEELK_	515.756	0.00899958	463737	noloss	7	y	1	818.425	37.4713	FALSE	sp	P31689	P31689	DNJA1_HUMAN	DnaJ homolog subfamily A member 1	Homo sapiens	9606	DNAJA1	1	2	Uniprot_reviewed_Human_IRT_022019_DMM
QEHFX_EDRN_HUrine_poolDeGP_DDA_01	2		_PN[+1]ATQEELK_	_PN[Asn->Asp]ATQEELK_	PNATQEELK	-27.7173	-27.7173	P31689	TRUE	_PN[Asn->Asp]ATQEELK_	515.756	0.00899958	463737	noloss	5	y	1	646.341	15.2745	FALSE	sp	P31689	P31689	DNJA1_HUMAN	DnaJ homolog subfamily A member 1	Homo sapiens	9606	DNAJA1	1	2	Uniprot_reviewed_Human_IRT_022019_DMM
QEHFX_EDRN_HUrine_poolDeGP_DDA_01	2		_PN[+1]ATQEELK_	_PN[Asn->Asp]ATQEELK_	PNATQEELK	-27.7173	-27.7173	P31689	TRUE	_PN[Asn->Asp]ATQEELK_	515.756	0.00899958	463737	noloss	8	y	1	933.452	50.6873	FALSE	sp	P31689	P31689	DNJA1_HUMAN	DnaJ homolog subfamily A member 1	Homo sapiens	9606	DNAJA1	1	2	Uniprot_reviewed_Human_IRT_022019_DMM
QEHFX_EDRN_HUrine_poolDeGP_DDA_01	2		_PN[+1]ATQEELK_	_PN[Asn->Asp]ATQEELK_	PNATQEELK	-27.7173	-27.7173	P31689	TRUE	_PN[Asn->Asp]ATQEELK_	515.756	0.00899958	463737	NH3	5	y	1	629.314	14.877	FALSE	sp	P31689	P31689	DNJA1_HUMAN	DnaJ homolog subfamily A member 1	Homo sapiens	9606	DNAJA1	1	2	Uniprot_reviewed_Human_IRT_022019_DMM
QEHFX_EDRN_HUrine_poolDeGP_DDA_02	2		_QNQC[+57]FYN[+1]SSYLNVQR_	_QNQC[Carbamidomethyl (C)]FYN[Asn->Asp]SSYLNVQR_	QNQCFYNSSYLNVQR	41.59	41.59	P19652	TRUE	_QNQC[Carbamidomethyl (C)]FYN[Asn->Asp]SSYLNVQR_	961.429	0	12023050	noloss	3	b	1	371.167	43.8702	TRUE	sp	P19652	P19652	A1AG2_HUMAN	Alpha-1-acid glycoprotein 2	Homo sapiens	9606	ORM2	1	2	Uniprot_reviewed_Human_IRT_022019_DMM
QEHFX_EDRN_HUrine_poolDeGP_DDA_02	2		_QNQC[+57]FYN[+1]SSYLNVQR_	_QNQC[Carbamidomethyl (C)]FYN[Asn->Asp]SSYLNVQR_	QNQCFYNSSYLNVQR	41.59	41.59	P19652	TRUE	_QNQC[Carbamidomethyl (C)]FYN[Asn->Asp]SSYLNVQR_	961.429	0	12023050	noloss	3	y	1	402.246	24.5481	TRUE	sp	P19652	P19652	A1AG2_HUMAN	Alpha-1-acid glycoprotein 2	Homo sapiens	9606	ORM2	1	2	Uniprot_reviewed_Human_IRT_022019_DMM
QEHFX_EDRN_HUrine_poolDeGP_DDA_02	2		_QNQC[+57]FYN[+1]SSYLNVQR_	_QNQC[Carbamidomethyl (C)]FYN[Asn->Asp]SSYLNVQR_	QNQCFYNSSYLNVQR	41.59	41.59	P19652	TRUE	_QNQC[Carbamidomethyl (C)]FYN[Asn->Asp]SSYLNVQR_	961.429	0	12023050	noloss	4	b	1	531.198	5.00009	TRUE	sp	P19652	P19652	A1AG2_HUMAN	Alpha-1-acid glycoprotein 2	Homo sapiens	9606	ORM2	1	2	Uniprot_reviewed_Human_IRT_022019_DMM
QEHFX_EDRN_HUrine_poolDeGP_DDA_02	2		_QNQC[+57]FYN[+1]SSYLNVQR_	_QNQC[Carbamidomethyl (C)]FYN[Asn->Asp]SSYLNVQR_	QNQCFYNSSYLNVQR	41.59	41.59	P19652	TRUE	_QNQC[Carbamidomethyl (C)]FYN[Asn->Asp]SSYLNVQR_	961.429	0	12023050	noloss	4	y	1	516.289	49.53	FALSE	sp	P19652	P19652	A1AG2_HUMAN	Alpha-1-acid glycoprotein 2	Homo sapiens	9606	ORM2	1	2	Uniprot_reviewed_Human_IRT_022019_DMM
QEHFX_EDRN_HUrine_poolDeGP_DDA_02	2		_QNQC[+57]FYN[+1]SSYLNVQR_	_QNQC[Carbamidomethyl (C)]FYN[Asn->Asp]SSYLNVQR_	QNQCFYNSSYLNVQR	41.59	41.59	P19652	TRUE	_QNQC[Carbamidomethyl (C)]FYN[Asn->Asp]SSYLNVQR_	961.429	0	12023050	noloss	5	y	1	629.373	39.8361	TRUE	sp	P19652	P19652	A1AG2_HUMAN	Alpha-1-acid glycoprotein 2	Homo sapiens	9606	ORM2	1	2	Uniprot_reviewed_Human_IRT_022019_DMM
QEHFX_EDRN_HUrine_poolDeGP_DDA_02	2		_QNQC[+57]FYN[+1]SSYLNVQR_	_QNQC[Carbamidomethyl (C)]FYN[Asn->Asp]SSYLNVQR_	QNQCFYNSSYLNVQR	41.59	41.59	P19652	TRUE	_QNQC[Carbamidomethyl (C)]FYN[Asn->Asp]SSYLNVQR_	961.429	0	12023050	noloss	6	y	1	792.436	27.2871	TRUE	sp	P19652	P19652	A1AG2_HUMAN	Alpha-1-acid glycoprotein 2	Homo sapiens	9606	ORM2	1	2	Uniprot_reviewed_Human_IRT_022019_DMM
QEHFX_EDRN_HUrine_poolDeGP_DDA_02	2		_QNQC[+57]FYN[+1]SSYLNVQR_	_QNQC[Carbamidomethyl (C)]FYN[Asn->Asp]SSYLNVQR_	QNQCFYNSSYLNVQR	41.59	41.59	P19652	TRUE	_QNQC[Carbamidomethyl (C)]FYN[Asn->Asp]SSYLNVQR_	961.429	0	12023050	noloss	7	y	1	879.468	32.0945	TRUE	sp	P19652	P19652	A1AG2_HUMAN	Alpha-1-acid glycoprotein 2	Homo sapiens	9606	ORM2	1	2	Uniprot_reviewed_Human_IRT_022019_DMM
QEHFX_EDRN_HUrine_poolDeGP_DDA_02	2		_QNQC[+57]FYN[+1]SSYLNVQR_	_QNQC[Carbamidomethyl (C)]FYN[Asn->Asp]SSYLNVQR_	QNQCFYNSSYLNVQR	41.59	41.59	P19652	TRUE	_QNQC[Carbamidomethyl (C)]FYN[Asn->Asp]SSYLNVQR_	961.429	0	12023050	noloss	8	y	1	966.5	100	FALSE	sp	P19652	P19652	A1AG2_HUMAN	Alpha-1-acid glycoprotein 2	Homo sapiens	9606	ORM2	1	2	Uniprot_reviewed_Human_IRT_022019_DMM
QEHFX_EDRN_HUrine_poolDeGP_DDA_02	2		_QNQC[+57]FYN[+1]SSYLNVQR_	_QNQC[Carbamidomethyl (C)]FYN[Asn->Asp]SSYLNVQR_	QNQCFYNSSYLNVQR	41.59	41.59	P19652	TRUE	_QNQC[Carbamidomethyl (C)]FYN[Asn->Asp]SSYLNVQR_	961.429	0	12023050	noloss	9	y	1	1081.53	79.4268	FALSE	sp	P19652	P19652	A1AG2_HUMAN	Alpha-1-acid glycoprotein 2	Homo sapiens	9606	ORM2	1	2	Uniprot_reviewed_Human_IRT_022019_DMM
QEHFX_EDRN_HUrine_poolDeGP_DDA_02	2		_QNQC[+57]FYN[+1]SSYLNVQR_	_QNQC[Carbamidomethyl (C)]FYN[Asn->Asp]SSYLNVQR_	QNQCFYNSSYLNVQR	41.59	41.59	P19652	TRUE	_QNQC[Carbamidomethyl (C)]FYN[Asn->Asp]SSYLNVQR_	961.429	0	12023050	noloss	10	y	1	1244.59	72.0477	FALSE	sp	P19652	P19652	A1AG2_HUMAN	Alpha-1-acid glycoprotein 2	Homo sapiens	9606	ORM2	1	2	Uniprot_reviewed_Human_IRT_022019_DMM
QEHFX_EDRN_HUrine_poolDeGP_DDA_02	2		_QNQC[+57]FYN[+1]SSYLNVQR_	_QNQC[Carbamidomethyl (C)]FYN[Asn->Asp]SSYLNVQR_	QNQCFYNSSYLNVQR	41.59	41.59	P19652	TRUE	_QNQC[Carbamidomethyl (C)]FYN[Asn->Asp]SSYLNVQR_	961.429	0	12023050	noloss	11	y	1	1391.66	32.2043	TRUE	sp	P19652	P19652	A1AG2_HUMAN	Alpha-1-acid glycoprotein 2	Homo sapiens	9606	ORM2	1	2	Uniprot_reviewed_Human_IRT_022019_DMM
QEHFX_EDRN_HUrine_poolDeGP_DDA_02	2		_QNQC[+57]FYN[+1]SSYLNVQR_	_QNQC[Carbamidomethyl (C)]FYN[Asn->Asp]SSYLNVQR_	QNQCFYNSSYLNVQR	41.59	41.59	P19652	TRUE	_QNQC[Carbamidomethyl (C)]FYN[Asn->Asp]SSYLNVQR_	961.429	0	12023050	noloss	12	y	1	1551.69	14.352	TRUE	sp	P19652	P19652	A1AG2_HUMAN	Alpha-1-acid glycoprotein 2	Homo sapiens	9606	ORM2	1	2	Uniprot_reviewed_Human_IRT_022019_DMM
QEHFX_EDRN_HUrine_poolDeGP_DDA_02	2		_QNQC[+57]FYN[+1]SSYLNVQR_	_QNQC[Carbamidomethyl (C)]FYN[Asn->Asp]SSYLNVQR_	QNQCFYNSSYLNVQR	41.59	41.59	P19652	TRUE	_QNQC[Carbamidomethyl (C)]FYN[Asn->Asp]SSYLNVQR_	961.429	0	12023050	noloss	13	y	1	1679.75	5.88518	TRUE	sp	P19652	P19652	A1AG2_HUMAN	Alpha-1-acid glycoprotein 2	Homo sapiens	9606	ORM2	1	2	Uniprot_reviewed_Human_IRT_022019_DMM
QEHFX_EDRN_HUrine_poolDeGP_DDA_02	2		_QNQC[+57]FYN[+1]SSYLNVQR_	_QNQC[Carbamidomethyl (C)]FYN[Asn->Asp]SSYLNVQR_	QNQCFYNSSYLNVQR	41.59	41.59	P19652	TRUE	_QNQC[Carbamidomethyl (C)]FYN[Asn->Asp]SSYLNVQR_	961.429	0	12023050	NH3	3	b	1	354.141	88.0167	FALSE	sp	P19652	P19652	A1AG2_HUMAN	Alpha-1-acid glycoprotein 2	Homo sapiens	9606	ORM2	1	2	Uniprot_reviewed_Human_IRT_022019_DMM
QEHFX_EDRN_HUrine_poolDeGP_DDA_02	2		_QNQC[+57]FYN[+1]SSYLNVQR_	_QNQC[Carbamidomethyl (C)]FYN[Asn->Asp]SSYLNVQR_	QNQCFYNSSYLNVQR	41.59	41.59	P19652	TRUE	_QNQC[Carbamidomethyl (C)]FYN[Asn->Asp]SSYLNVQR_	961.429	0	12023050	NH3	3	y	1	385.219	5.7167	TRUE	sp	P19652	P19652	A1AG2_HUMAN	Alpha-1-acid glycoprotein 2	Homo sapiens	9606	ORM2	1	2	Uniprot_reviewed_Human_IRT_022019_DMM
QEHFX_EDRN_HUrine_poolDeGP_DDA_02	2		_QNQC[+57]FYN[+1]SSYLNVQR_	_QNQC[Carbamidomethyl (C)]FYN[Asn->Asp]SSYLNVQR_	QNQCFYNSSYLNVQR	41.59	41.59	P19652	TRUE	_QNQC[Carbamidomethyl (C)]FYN[Asn->Asp]SSYLNVQR_	961.429	0	12023050	NH3	4	b	1	514.171	48.5875	FALSE	sp	P19652	P19652	A1AG2_HUMAN	Alpha-1-acid glycoprotein 2	Homo sapiens	9606	ORM2	1	2	Uniprot_reviewed_Human_IRT_022019_DMM
QEHFX_EDRN_HUrine_poolDeGP_DDA_02	2		_QNQC[+57]FYN[+1]SSYLNVQR_	_QNQC[Carbamidomethyl (C)]FYN[Asn->Asp]SSYLNVQR_	QNQCFYNSSYLNVQR	41.59	41.59	P19652	TRUE	_QNQC[Carbamidomethyl (C)]FYN[Asn->Asp]SSYLNVQR_	961.429	0	12023050	NH3	4	y	1	499.262	12.7194	TRUE	sp	P19652	P19652	A1AG2_HUMAN	Alpha-1-acid glycoprotein 2	Homo sapiens	9606	ORM2	1	2	Uniprot_reviewed_Human_IRT_022019_DMM
QEHFX_EDRN_HUrine_poolDeGP_DDA_02	2		_QNQC[+57]FYN[+1]SSYLNVQR_	_QNQC[Carbamidomethyl (C)]FYN[Asn->Asp]SSYLNVQR_	QNQCFYNSSYLNVQR	41.59	41.59	P19652	TRUE	_QNQC[Carbamidomethyl (C)]FYN[Asn->Asp]SSYLNVQR_	961.429	0	12023050	NH3	5	y	1	612.346	5.24253	TRUE	sp	P19652	P19652	A1AG2_HUMAN	Alpha-1-acid glycoprotein 2	Homo sapiens	9606	ORM2	1	2	Uniprot_reviewed_Human_IRT_022019_DMM
QEHFX_EDRN_HUrine_poolDeGP_DDA_02	2		_QNQC[+57]FYN[+1]SSYLNVQR_	_QNQC[Carbamidomethyl (C)]FYN[Asn->Asp]SSYLNVQR_	QNQCFYNSSYLNVQR	41.59	41.59	P19652	TRUE	_QNQC[Carbamidomethyl (C)]FYN[Asn->Asp]SSYLNVQR_	961.429	0	12023050	H2O	8	y	1	948.49	5.90672	TRUE	sp	P19652	P19652	A1AG2_HUMAN	Alpha-1-acid glycoprotein 2	Homo sapiens	9606	ORM2	1	2	Uniprot_reviewed_Human_IRT_022019_DMM
QEHFX_EDRN_HUrine_poolDeGP_DDA_02	2		_QNQC[+57]FYN[+1]SSYLNVQR_	_QNQC[Carbamidomethyl (C)]FYN[Asn->Asp]SSYLNVQR_	QNQCFYNSSYLNVQR	41.59	41.59	P19652	TRUE	_QNQC[Carbamidomethyl (C)]FYN[Asn->Asp]SSYLNVQR_	961.429	0	12023050	H2O	9	y	1	1063.52	6.47996	TRUE	sp	P19652	P19652	A1AG2_HUMAN	Alpha-1-acid glycoprotein 2	Homo sapiens	9606	ORM2	1	2	Uniprot_reviewed_Human_IRT_022019_DMM
QEHFX_EDRN_HUrine_poolDeGP_DDA_02	2		_QNQC[+57]FYN[+1]SSYLNVQR_	_QNQC[Carbamidomethyl (C)]FYN[Asn->Asp]SSYLNVQR_	QNQCFYNSSYLNVQR	41.59	41.59	P19652	TRUE	_QNQC[Carbamidomethyl (C)]FYN[Asn->Asp]SSYLNVQR_	961.429	0	12023050	H2O	10	y	1	1226.58	5.42878	TRUE	sp	P19652	P19652	A1AG2_HUMAN	Alpha-1-acid glycoprotein 2	Homo sapiens	9606	ORM2	1	2	Uniprot_reviewed_Human_IRT_022019_DMM
QEHFX_EDRN_HUrine_poolDeGP_DDA_02	2		_QNQC[+57]FYN[+1]SSYLNVQR_	_QNQC[Carbamidomethyl (C)]FYN[Asn->Asp]SSYLNVQR_	QNQCFYNSSYLNVQR	41.59	41.59	P19652	TRUE	_QNQC[Carbamidomethyl (C)]FYN[Asn->Asp]SSYLNVQR_	961.429	0	12023050	H2O	13	y	2	831.372	5.20509	TRUE	sp	P19652	P19652	A1AG2_HUMAN	Alpha-1-acid glycoprotein 2	Homo sapiens	9606	ORM2	1	2	Uniprot_reviewed_Human_IRT_022019_DMM
QEHFX_EDRN_HUrine_poolDeGP_DDA_02	2		_QNQC[+57]FYN[+1]SSYLNVQR_	_QNQC[Carbamidomethyl (C)]FYN[Asn->Asp]SSYLNVQR_	QNQCFYNSSYLNVQR	41.59	41.59	P19652	TRUE	_QNQC[Carbamidomethyl (C)]FYN[Asn->Asp]SSYLNVQR_	961.429	0	12023050	NH3	13	y	1	1662.72	6.55232	TRUE	sp	P19652	P19652	A1AG2_HUMAN	Alpha-1-acid glycoprotein 2	Homo sapiens	9606	ORM2	1	2	Uniprot_reviewed_Human_IRT_022019_DMM
QEHFX_EDRN_HUrine_poolDeGP_DDA_02	2		_QNQC[+57]FYN[+1]SSYLNVQR_	_QNQC[Carbamidomethyl (C)]FYN[Asn->Asp]SSYLNVQR_	QNQCFYNSSYLNVQR	41.59	41.59	P19652	TRUE	_QNQC[Carbamidomethyl (C)]FYN[Asn->Asp]SSYLNVQR_	961.429	0	12023050	NH3	5	b	1	661.24	11.6887	TRUE	sp	P19652	P19652	A1AG2_HUMAN	Alpha-1-acid glycoprotein 2	Homo sapiens	9606	ORM2	1	2	Uniprot_reviewed_Human_IRT_022019_DMM
QEHFX_EDRN_HUrine_poolDeGP_DDA_02	2		_QNQC[+57]FYN[+1]SSYLNVQR_	_QNQC[Carbamidomethyl (C)]FYN[Asn->Asp]SSYLNVQR_	QNQCFYNSSYLNVQR	41.59	41.59	P19652	TRUE	_QNQC[Carbamidomethyl (C)]FYN[Asn->Asp]SSYLNVQR_	961.429	0	12023050	H2O	8	b	2	513.193	23.1927	TRUE	sp	P19652	P19652	A1AG2_HUMAN	Alpha-1-acid glycoprotein 2	Homo sapiens	9606	ORM2	1	2	Uniprot_reviewed_Human_IRT_022019_DMM
QEHFX_EDRN_HUrine_poolDeGP_DDA_02	2		_RN[+1]MTQGR_	_RN[Asn->Asp]MTQGR_	RNMTQGR	-64.8492	-64.8492	P07998	TRUE	_RN[Asn->Asp]MTQGR_	432.211	0	93779470	noloss	3	b	1	403.176	13.7638	TRUE	sp	P07998	P07998	RNAS1_HUMAN	Ribonuclease pancreatic	Homo sapiens	9606	RNASE1	1	4	Uniprot_reviewed_Human_IRT_022019_DMM
QEHFX_EDRN_HUrine_poolDeGP_DDA_02	2		_RN[+1]MTQGR_	_RN[Asn->Asp]MTQGR_	RNMTQGR	-64.8492	-64.8492	P07998	TRUE	_RN[Asn->Asp]MTQGR_	432.211	0	93779470	noloss	3	y	1	360.199	7.18393	TRUE	sp	P07998	P07998	RNAS1_HUMAN	Ribonuclease pancreatic	Homo sapiens	9606	RNASE1	1	4	Uniprot_reviewed_Human_IRT_022019_DMM
QEHFX_EDRN_HUrine_poolDeGP_DDA_02	2		_RN[+1]MTQGR_	_RN[Asn->Asp]MTQGR_	RNMTQGR	-64.8492	-64.8492	P07998	TRUE	_RN[Asn->Asp]MTQGR_	432.211	0	93779470	noloss	4	b	1	504.223	20.9062	TRUE	sp	P07998	P07998	RNAS1_HUMAN	Ribonuclease pancreatic	Homo sapiens	9606	RNASE1	1	4	Uniprot_reviewed_Human_IRT_022019_DMM
QEHFX_EDRN_HUrine_poolDeGP_DDA_02	2		_RN[+1]MTQGR_	_RN[Asn->Asp]MTQGR_	RNMTQGR	-64.8492	-64.8492	P07998	TRUE	_RN[Asn->Asp]MTQGR_	432.211	0	93779470	noloss	4	y	1	461.247	28.2769	FALSE	sp	P07998	P07998	RNAS1_HUMAN	Ribonuclease pancreatic	Homo sapiens	9606	RNASE1	1	4	Uniprot_reviewed_Human_IRT_022019_DMM
QEHFX_EDRN_HUrine_poolDeGP_DDA_02	2		_RN[+1]MTQGR_	_RN[Asn->Asp]MTQGR_	RNMTQGR	-64.8492	-64.8492	P07998	TRUE	_RN[Asn->Asp]MTQGR_	432.211	0	93779470	noloss	5	b	1	632.282	32.2735	FALSE	sp	P07998	P07998	RNAS1_HUMAN	Ribonuclease pancreatic	Homo sapiens	9606	RNASE1	1	4	Uniprot_reviewed_Human_IRT_022019_DMM
QEHFX_EDRN_HUrine_poolDeGP_DDA_02	2		_RN[+1]MTQGR_	_RN[Asn->Asp]MTQGR_	RNMTQGR	-64.8492	-64.8492	P07998	TRUE	_RN[Asn->Asp]MTQGR_	432.211	0	93779470	noloss	5	y	1	592.287	100	FALSE	sp	P07998	P07998	RNAS1_HUMAN	Ribonuclease pancreatic	Homo sapiens	9606	RNASE1	1	4	Uniprot_reviewed_Human_IRT_022019_DMM
QEHFX_EDRN_HUrine_poolDeGP_DDA_02	2		_RN[+1]MTQGR_	_RN[Asn->Asp]MTQGR_	RNMTQGR	-64.8492	-64.8492	P07998	TRUE	_RN[Asn->Asp]MTQGR_	432.211	0	93779470	noloss	6	b	1	689.304	34.6819	FALSE	sp	P07998	P07998	RNAS1_HUMAN	Ribonuclease pancreatic	Homo sapiens	9606	RNASE1	1	4	Uniprot_reviewed_Human_IRT_022019_DMM
QEHFX_EDRN_HUrine_poolDeGP_DDA_02	2		_RN[+1]MTQGR_	_RN[Asn->Asp]MTQGR_	RNMTQGR	-64.8492	-64.8492	P07998	TRUE	_RN[Asn->Asp]MTQGR_	432.211	0	93779470	noloss	6	y	1	707.314	99.0365	FALSE	sp	P07998	P07998	RNAS1_HUMAN	Ribonuclease pancreatic	Homo sapiens	9606	RNASE1	1	4	Uniprot_reviewed_Human_IRT_022019_DMM
QEHFX_EDRN_HUrine_poolDeGP_DDA_02	2		_RN[+1]MTQGR_	_RN[Asn->Asp]MTQGR_	RNMTQGR	-64.8492	-64.8492	P07998	TRUE	_RN[Asn->Asp]MTQGR_	432.211	0	93779470	H2O	6	y	1	689.304	34.6819	FALSE	sp	P07998	P07998	RNAS1_HUMAN	Ribonuclease pancreatic	Homo sapiens	9606	RNASE1	1	4	Uniprot_reviewed_Human_IRT_022019_DMM
QEHFX_EDRN_HUrine_poolDeGP_DDA_02	2		_VN[+1]N[+1]VTSER_	_VN[Asn->Asp]N[Asn->Asp]VTSER_	VNNVTSER	-44.9692	-44.9692	P20929	TRUE	_VN[Asn->Asp]N[Asn->Asp]VTSER_	460.72	0.000445236	4342427	noloss	3	b	1	330.13	23.1084	FALSE	sp	P20929	P20929	NEBU_HUMAN	Nebulin	Homo sapiens	9606	NEB	1	5	Uniprot_reviewed_Human_IRT_022019_DMM
QEHFX_EDRN_HUrine_poolDeGP_DDA_02	2		_VN[+1]N[+1]VTSER_	_VN[Asn->Asp]N[Asn->Asp]VTSER_	VNNVTSER	-44.9692	-44.9692	P20929	TRUE	_VN[Asn->Asp]N[Asn->Asp]VTSER_	460.72	0.000445236	4342427	noloss	3	y	1	391.194	18.1308	FALSE	sp	P20929	P20929	NEBU_HUMAN	Nebulin	Homo sapiens	9606	NEB	1	5	Uniprot_reviewed_Human_IRT_022019_DMM
QEHFX_EDRN_HUrine_poolDeGP_DDA_02	2		_VN[+1]N[+1]VTSER_	_VN[Asn->Asp]N[Asn->Asp]VTSER_	VNNVTSER	-44.9692	-44.9692	P20929	TRUE	_VN[Asn->Asp]N[Asn->Asp]VTSER_	460.72	0.000445236	4342427	noloss	4	y	1	492.241	72.0753	FALSE	sp	P20929	P20929	NEBU_HUMAN	Nebulin	Homo sapiens	9606	NEB	1	5	Uniprot_reviewed_Human_IRT_022019_DMM
QEHFX_EDRN_HUrine_poolDeGP_DDA_02	2		_VN[+1]N[+1]VTSER_	_VN[Asn->Asp]N[Asn->Asp]VTSER_	VNNVTSER	-44.9692	-44.9692	P20929	TRUE	_VN[Asn->Asp]N[Asn->Asp]VTSER_	460.72	0.000445236	4342427	noloss	5	y	1	591.31	90.4637	FALSE	sp	P20929	P20929	NEBU_HUMAN	Nebulin	Homo sapiens	9606	NEB	1	5	Uniprot_reviewed_Human_IRT_022019_DMM
QEHFX_EDRN_HUrine_poolDeGP_DDA_02	2		_VN[+1]N[+1]VTSER_	_VN[Asn->Asp]N[Asn->Asp]VTSER_	VNNVTSER	-44.9692	-44.9692	P20929	TRUE	_VN[Asn->Asp]N[Asn->Asp]VTSER_	460.72	0.000445236	4342427	noloss	6	y	1	706.337	50.4468	FALSE	sp	P20929	P20929	NEBU_HUMAN	Nebulin	Homo sapiens	9606	NEB	1	5	Uniprot_reviewed_Human_IRT_022019_DMM
QEHFX_EDRN_HUrine_poolDeGP_DDA_02	2		_VN[+1]N[+1]VTSER_	_VN[Asn->Asp]N[Asn->Asp]VTSER_	VNNVTSER	-44.9692	-44.9692	P20929	TRUE	_VN[Asn->Asp]N[Asn->Asp]VTSER_	460.72	0.000445236	4342427	noloss	7	y	1	821.364	100	FALSE	sp	P20929	P20929	NEBU_HUMAN	Nebulin	Homo sapiens	9606	NEB	1	5	Uniprot_reviewed_Human_IRT_022019_DMM
QEHFX_EDRN_HUrine_poolDeGP_DDA_02	2		_VN[+1]N[+1]VTSER_	_VN[Asn->Asp]N[Asn->Asp]VTSER_	VNNVTSER	-44.9692	-44.9692	P20929	TRUE	_VN[Asn->Asp]N[Asn->Asp]VTSER_	460.72	0.000445236	4342427	NH3	3	y	1	374.167	8.75916	TRUE	sp	P20929	P20929	NEBU_HUMAN	Nebulin	Homo sapiens	9606	NEB	1	5	Uniprot_reviewed_Human_IRT_022019_DMM
QEHFX_EDRN_HUrine_poolDeGP_DDA_02	2		_VN[+1]N[+1]VTSER_	_VN[Asn->Asp]N[Asn->Asp]VTSER_	VNNVTSER	-44.9692	-44.9692	P20929	TRUE	_VN[Asn->Asp]N[Asn->Asp]VTSER_	460.72	0.000445236	4342427	H2O	5	y	1	573.299	8.37945	TRUE	sp	P20929	P20929	NEBU_HUMAN	Nebulin	Homo sapiens	9606	NEB	1	5	Uniprot_reviewed_Human_IRT_022019_DMM
QEHFX_EDRN_HUrine_poolDeGP_DDA_02	2		_VN[+1]N[+1]VTSER_	_VN[Asn->Asp]N[Asn->Asp]VTSER_	VNNVTSER	-44.9692	-44.9692	P20929	TRUE	_VN[Asn->Asp]N[Asn->Asp]VTSER_	460.72	0.000445236	4342427	H2O	7	y	1	803.353	5.95218	TRUE	sp	P20929	P20929	NEBU_HUMAN	Nebulin	Homo sapiens	9606	NEB	1	5	Uniprot_reviewed_Human_IRT_022019_DMM
QEHFX_EDRN_HUrine_poolDeGP_DDA_02	2		_VN[+1]N[+1]VTSER_	_VN[Asn->Asp]N[Asn->Asp]VTSER_	VNNVTSER	-44.9692	-44.9692	P20929	TRUE	_VN[Asn->Asp]N[Asn->Asp]VTSER_	460.72	0.000445236	4342427	NH3	7	y	1	804.337	11.6775	TRUE	sp	P20929	P20929	NEBU_HUMAN	Nebulin	Homo sapiens	9606	NEB	1	5	Uniprot_reviewed_Human_IRT_022019_DMM
QEHFX_EDRN_HUrine_poolDeGP_DDA_02	2		_NN[+1]VTEDIK_	_NN[Asn->Asp]VTEDIK_	NNVTEDIK	-18.7666	-18.7666	Q8WXH0	TRUE	_NN[Asn->Asp]VTEDIK_	467.23	0.000461823	8971973	noloss	3	b	1	329.146	15.3605	FALSE	sp	Q8WXH0	Q8WXH0	SYNE2_HUMAN	Nesprin-2	Homo sapiens	9606	SYNE2	1	3	Uniprot_reviewed_Human_IRT_022019_DMM
QEHFX_EDRN_HUrine_poolDeGP_DDA_02	2		_NN[+1]VTEDIK_	_NN[Asn->Asp]VTEDIK_	NNVTEDIK	-18.7666	-18.7666	Q8WXH0	TRUE	_NN[Asn->Asp]VTEDIK_	467.23	0.000461823	8971973	noloss	3	y	1	375.224	25.856	FALSE	sp	Q8WXH0	Q8WXH0	SYNE2_HUMAN	Nesprin-2	Homo sapiens	9606	SYNE2	1	3	Uniprot_reviewed_Human_IRT_022019_DMM
QEHFX_EDRN_HUrine_poolDeGP_DDA_02	2		_NN[+1]VTEDIK_	_NN[Asn->Asp]VTEDIK_	NNVTEDIK	-18.7666	-18.7666	Q8WXH0	TRUE	_NN[Asn->Asp]VTEDIK_	467.23	0.000461823	8971973	noloss	4	y	1	504.266	24.7289	FALSE	sp	Q8WXH0	Q8WXH0	SYNE2_HUMAN	Nesprin-2	Homo sapiens	9606	SYNE2	1	3	Uniprot_reviewed_Human_IRT_022019_DMM
QEHFX_EDRN_HUrine_poolDeGP_DDA_02	2		_NN[+1]VTEDIK_	_NN[Asn->Asp]VTEDIK_	NNVTEDIK	-18.7666	-18.7666	Q8WXH0	TRUE	_NN[Asn->Asp]VTEDIK_	467.23	0.000461823	8971973	noloss	5	y	1	605.314	100	FALSE	sp	Q8WXH0	Q8WXH0	SYNE2_HUMAN	Nesprin-2	Homo sapiens	9606	SYNE2	1	3	Uniprot_reviewed_Human_IRT_022019_DMM
QEHFX_EDRN_HUrine_poolDeGP_DDA_02	2		_NN[+1]VTEDIK_	_NN[Asn->Asp]VTEDIK_	NNVTEDIK	-18.7666	-18.7666	Q8WXH0	TRUE	_NN[Asn->Asp]VTEDIK_	467.23	0.000461823	8971973	noloss	6	y	1	704.382	33.7936	FALSE	sp	Q8WXH0	Q8WXH0	SYNE2_HUMAN	Nesprin-2	Homo sapiens	9606	SYNE2	1	3	Uniprot_reviewed_Human_IRT_022019_DMM
QEHFX_EDRN_HUrine_poolDeGP_DDA_02	2		_NN[+1]VTEDIK_	_NN[Asn->Asp]VTEDIK_	NNVTEDIK	-18.7666	-18.7666	Q8WXH0	TRUE	_NN[Asn->Asp]VTEDIK_	467.23	0.000461823	8971973	noloss	7	y	1	819.409	11.9823	FALSE	sp	Q8WXH0	Q8WXH0	SYNE2_HUMAN	Nesprin-2	Homo sapiens	9606	SYNE2	1	3	Uniprot_reviewed_Human_IRT_022019_DMM
QEHFX_EDRN_HUrine_poolDeGP_DDA_02	2		_NN[+1]VTEDIK_	_NN[Asn->Asp]VTEDIK_	NNVTEDIK	-18.7666	-18.7666	Q8WXH0	TRUE	_NN[Asn->Asp]VTEDIK_	467.23	0.000461823	8971973	NH3	3	b	1	312.119	6.65684	TRUE	sp	Q8WXH0	Q8WXH0	SYNE2_HUMAN	Nesprin-2	Homo sapiens	9606	SYNE2	1	3	Uniprot_reviewed_Human_IRT_022019_DMM
QEHFX_EDRN_HUrine_poolDeGP_DDA_02	2		_NN[+1]VTEDIK_	_NN[Asn->Asp]VTEDIK_	NNVTEDIK	-18.7666	-18.7666	Q8WXH0	TRUE	_NN[Asn->Asp]VTEDIK_	467.23	0.000461823	8971973	H2O	5	y	1	587.304	5.54795	TRUE	sp	Q8WXH0	Q8WXH0	SYNE2_HUMAN	Nesprin-2	Homo sapiens	9606	SYNE2	1	3	Uniprot_reviewed_Human_IRT_022019_DMM
QEHFX_EDRN_HUrine_poolDeGP_DDA_02	2		_N[+1]N[+1]VTEDIK_	_N[Asn->Asp]N[Asn->Asp]VTEDIK_	NNVTEDIK	-15.9332	-15.9332	Q8WXH0	TRUE	_N[Asn->Asp]N[Asn->Asp]VTEDIK_	467.722	0.00634391	652682	noloss	3	y	1	375.224	33.6124	FALSE	sp	Q8WXH0	Q8WXH0	SYNE2_HUMAN	Nesprin-2	Homo sapiens	9606	SYNE2	1	3	Uniprot_reviewed_Human_IRT_022019_DMM
QEHFX_EDRN_HUrine_poolDeGP_DDA_02	2		_N[+1]N[+1]VTEDIK_	_N[Asn->Asp]N[Asn->Asp]VTEDIK_	NNVTEDIK	-15.9332	-15.9332	Q8WXH0	TRUE	_N[Asn->Asp]N[Asn->Asp]VTEDIK_	467.722	0.00634391	652682	noloss	4	y	1	504.266	20.4228	FALSE	sp	Q8WXH0	Q8WXH0	SYNE2_HUMAN	Nesprin-2	Homo sapiens	9606	SYNE2	1	3	Uniprot_reviewed_Human_IRT_022019_DMM
QEHFX_EDRN_HUrine_poolDeGP_DDA_02	2		_N[+1]N[+1]VTEDIK_	_N[Asn->Asp]N[Asn->Asp]VTEDIK_	NNVTEDIK	-15.9332	-15.9332	Q8WXH0	TRUE	_N[Asn->Asp]N[Asn->Asp]VTEDIK_	467.722	0.00634391	652682	noloss	5	y	1	605.314	81.0803	FALSE	sp	Q8WXH0	Q8WXH0	SYNE2_HUMAN	Nesprin-2	Homo sapiens	9606	SYNE2	1	3	Uniprot_reviewed_Human_IRT_022019_DMM
QEHFX_EDRN_HUrine_poolDeGP_DDA_02	2		_N[+1]N[+1]VTEDIK_	_N[Asn->Asp]N[Asn->Asp]VTEDIK_	NNVTEDIK	-15.9332	-15.9332	Q8WXH0	TRUE	_N[Asn->Asp]N[Asn->Asp]VTEDIK_	467.722	0.00634391	652682	noloss	6	y	1	704.382	31.8723	FALSE	sp	Q8WXH0	Q8WXH0	SYNE2_HUMAN	Nesprin-2	Homo sapiens	9606	SYNE2	1	3	Uniprot_reviewed_Human_IRT_022019_DMM
QEHFX_EDRN_HUrine_poolDeGP_DDA_02	2		_QN[+1]LTVTDR_	_QN[Asn->Asp]LTVTDR_	QNLTVTDR	-17.6109	-17.6109	P12111	TRUE	_QN[Asn->Asp]LTVTDR_	474.243	0.000364897	2740728	noloss	3	b	1	357.177	6.97436	TRUE	sp	P12111	P12111	CO6A3_HUMAN	Collagen alpha-3(VI) chain	Homo sapiens	9606	COL6A3	1	5	Uniprot_reviewed_Human_IRT_022019_DMM
QEHFX_EDRN_HUrine_poolDeGP_DDA_02	2		_QN[+1]LTVTDR_	_QN[Asn->Asp]LTVTDR_	QNLTVTDR	-17.6109	-17.6109	P12111	TRUE	_QN[Asn->Asp]LTVTDR_	474.243	0.000364897	2740728	noloss	3	y	1	391.194	73.0907	FALSE	sp	P12111	P12111	CO6A3_HUMAN	Collagen alpha-3(VI) chain	Homo sapiens	9606	COL6A3	1	5	Uniprot_reviewed_Human_IRT_022019_DMM
QEHFX_EDRN_HUrine_poolDeGP_DDA_02	2		_QN[+1]LTVTDR_	_QN[Asn->Asp]LTVTDR_	QNLTVTDR	-17.6109	-17.6109	P12111	TRUE	_QN[Asn->Asp]LTVTDR_	474.243	0.000364897	2740728	noloss	4	y	1	490.262	74.1009	FALSE	sp	P12111	P12111	CO6A3_HUMAN	Collagen alpha-3(VI) chain	Homo sapiens	9606	COL6A3	1	5	Uniprot_reviewed_Human_IRT_022019_DMM
QEHFX_EDRN_HUrine_poolDeGP_DDA_02	2		_QN[+1]LTVTDR_	_QN[Asn->Asp]LTVTDR_	QNLTVTDR	-17.6109	-17.6109	P12111	TRUE	_QN[Asn->Asp]LTVTDR_	474.243	0.000364897	2740728	noloss	5	y	1	591.31	100	FALSE	sp	P12111	P12111	CO6A3_HUMAN	Collagen alpha-3(VI) chain	Homo sapiens	9606	COL6A3	1	5	Uniprot_reviewed_Human_IRT_022019_DMM
QEHFX_EDRN_HUrine_poolDeGP_DDA_02	2		_QN[+1]LTVTDR_	_QN[Asn->Asp]LTVTDR_	QNLTVTDR	-17.6109	-17.6109	P12111	TRUE	_QN[Asn->Asp]LTVTDR_	474.243	0.000364897	2740728	noloss	6	y	1	704.394	52.0408	FALSE	sp	P12111	P12111	CO6A3_HUMAN	Collagen alpha-3(VI) chain	Homo sapiens	9606	COL6A3	1	5	Uniprot_reviewed_Human_IRT_022019_DMM
QEHFX_EDRN_HUrine_poolDeGP_DDA_02	2		_QN[+1]LTVTDR_	_QN[Asn->Asp]LTVTDR_	QNLTVTDR	-17.6109	-17.6109	P12111	TRUE	_QN[Asn->Asp]LTVTDR_	474.243	0.000364897	2740728	noloss	7	b	2	387.187	15.1024	TRUE	sp	P12111	P12111	CO6A3_HUMAN	Collagen alpha-3(VI) chain	Homo sapiens	9606	COL6A3	1	5	Uniprot_reviewed_Human_IRT_022019_DMM
QEHFX_EDRN_HUrine_poolDeGP_DDA_02	2		_QN[+1]LTVTDR_	_QN[Asn->Asp]LTVTDR_	QNLTVTDR	-17.6109	-17.6109	P12111	TRUE	_QN[Asn->Asp]LTVTDR_	474.243	0.000364897	2740728	noloss	7	y	1	819.421	16.8079	FALSE	sp	P12111	P12111	CO6A3_HUMAN	Collagen alpha-3(VI) chain	Homo sapiens	9606	COL6A3	1	5	Uniprot_reviewed_Human_IRT_022019_DMM
QEHFX_EDRN_HUrine_poolDeGP_DDA_02	2		_QN[+1]LTVTDR_	_QN[Asn->Asp]LTVTDR_	QNLTVTDR	-17.6109	-17.6109	P12111	TRUE	_QN[Asn->Asp]LTVTDR_	474.243	0.000364897	2740728	NH3	3	b	1	340.15	9.14001	TRUE	sp	P12111	P12111	CO6A3_HUMAN	Collagen alpha-3(VI) chain	Homo sapiens	9606	COL6A3	1	5	Uniprot_reviewed_Human_IRT_022019_DMM
QEHFX_EDRN_HUrine_poolDeGP_DDA_02	2		_QN[+1]LTVTDR_	_QN[Asn->Asp]LTVTDR_	QNLTVTDR	-17.6109	-17.6109	P12111	TRUE	_QN[Asn->Asp]LTVTDR_	474.243	0.000364897	2740728	NH3	3	y	1	374.167	18.3939	FALSE	sp	P12111	P12111	CO6A3_HUMAN	Collagen alpha-3(VI) chain	Homo sapiens	9606	COL6A3	1	5	Uniprot_reviewed_Human_IRT_022019_DMM
QEHFX_EDRN_HUrine_poolDeGP_DDA_02	2		_QN[+1]LTVTDR_	_QN[Asn->Asp]LTVTDR_	QNLTVTDR	-17.6109	-17.6109	P12111	TRUE	_QN[Asn->Asp]LTVTDR_	474.243	0.000364897	2740728	NH3	5	y	1	574.283	5.12758	TRUE	sp	P12111	P12111	CO6A3_HUMAN	Collagen alpha-3(VI) chain	Homo sapiens	9606	COL6A3	1	5	Uniprot_reviewed_Human_IRT_022019_DMM
QEHFX_EDRN_HUrine_poolDeGP_DDA_02	2		_SEN[+1]ESNIR_	_SEN[Asn->Asp]ESNIR_	SENESNIR	-47.5134	-47.5134	P10721	TRUE	_SEN[Asn->Asp]ESNIR_	475.215	0.00113234	1721538	noloss	3	b	1	332.109	8.73281	FALSE	sp	P10721	P10721	KIT_HUMAN	Mast/stem cell growth factor receptor Kit	Homo sapiens	9606	KIT	1	1	Uniprot_reviewed_Human_IRT_022019_DMM
QEHFX_EDRN_HUrine_poolDeGP_DDA_02	2		_SEN[+1]ESNIR_	_SEN[Asn->Asp]ESNIR_	SENESNIR	-47.5134	-47.5134	P10721	TRUE	_SEN[Asn->Asp]ESNIR_	475.215	0.00113234	1721538	noloss	3	y	1	402.246	8.517	FALSE	sp	P10721	P10721	KIT_HUMAN	Mast/stem cell growth factor receptor Kit	Homo sapiens	9606	KIT	1	1	Uniprot_reviewed_Human_IRT_022019_DMM
QEHFX_EDRN_HUrine_poolDeGP_DDA_02	2		_SEN[+1]ESNIR_	_SEN[Asn->Asp]ESNIR_	SENESNIR	-47.5134	-47.5134	P10721	TRUE	_SEN[Asn->Asp]ESNIR_	475.215	0.00113234	1721538	noloss	4	y	1	489.278	39.7948	FALSE	sp	P10721	P10721	KIT_HUMAN	Mast/stem cell growth factor receptor Kit	Homo sapiens	9606	KIT	1	1	Uniprot_reviewed_Human_IRT_022019_DMM
QEHFX_EDRN_HUrine_poolDeGP_DDA_02	2		_SEN[+1]ESNIR_	_SEN[Asn->Asp]ESNIR_	SENESNIR	-47.5134	-47.5134	P10721	TRUE	_SEN[Asn->Asp]ESNIR_	475.215	0.00113234	1721538	noloss	5	y	1	618.321	43.5438	FALSE	sp	P10721	P10721	KIT_HUMAN	Mast/stem cell growth factor receptor Kit	Homo sapiens	9606	KIT	1	1	Uniprot_reviewed_Human_IRT_022019_DMM
QEHFX_EDRN_HUrine_poolDeGP_DDA_02	2		_SEN[+1]ESNIR_	_SEN[Asn->Asp]ESNIR_	SENESNIR	-47.5134	-47.5134	P10721	TRUE	_SEN[Asn->Asp]ESNIR_	475.215	0.00113234	1721538	noloss	6	y	1	733.348	100	FALSE	sp	P10721	P10721	KIT_HUMAN	Mast/stem cell growth factor receptor Kit	Homo sapiens	9606	KIT	1	1	Uniprot_reviewed_Human_IRT_022019_DMM
QEHFX_EDRN_HUrine_poolDeGP_DDA_02	2		_SEN[+1]ESNIR_	_SEN[Asn->Asp]ESNIR_	SENESNIR	-47.5134	-47.5134	P10721	TRUE	_SEN[Asn->Asp]ESNIR_	475.215	0.00113234	1721538	H2O	3	b	1	314.098	5.03726	TRUE	sp	P10721	P10721	KIT_HUMAN	Mast/stem cell growth factor receptor Kit	Homo sapiens	9606	KIT	1	1	Uniprot_reviewed_Human_IRT_022019_DMM
QEHFX_EDRN_HUrine_poolDeGP_DDA_02	2		_SEN[+1]ESNIR_	_SEN[Asn->Asp]ESNIR_	SENESNIR	-47.5134	-47.5134	P10721	TRUE	_SEN[Asn->Asp]ESNIR_	475.215	0.00113234	1721538	H2O	5	y	1	600.31	9.6249	FALSE	sp	P10721	P10721	KIT_HUMAN	Mast/stem cell growth factor receptor Kit	Homo sapiens	9606	KIT	1	1	Uniprot_reviewed_Human_IRT_022019_DMM
QEHFX_EDRN_HUrine_poolDeGP_DDA_02	2		_SEN[+1]ESNIR_	_SEN[Asn->Asp]ESNIR_	SENESNIR	-47.5134	-47.5134	P10721	TRUE	_SEN[Asn->Asp]ESNIR_	475.215	0.00113234	1721538	H2O	6	y	1	715.337	6.24919	TRUE	sp	P10721	P10721	KIT_HUMAN	Mast/stem cell growth factor receptor Kit	Homo sapiens	9606	KIT	1	1	Uniprot_reviewed_Human_IRT_022019_DMM
QEHFX_EDRN_HUrine_poolDeGP_DDA_02	2		_SEN[+1]ESNIR_	_SEN[Asn->Asp]ESNIR_	SENESNIR	-47.5134	-47.5134	P10721	TRUE	_SEN[Asn->Asp]ESNIR_	475.215	0.00113234	1721538	H2O	7	y	1	844.38	6.14173	TRUE	sp	P10721	P10721	KIT_HUMAN	Mast/stem cell growth factor receptor Kit	Homo sapiens	9606	KIT	1	1	Uniprot_reviewed_Human_IRT_022019_DMM
QEHFX_EDRN_HUrine_poolDeGP_DDA_02	2		_NEN[+1]C[+57]SIVR_	_NEN[Asn->Asp]C[Carbamidomethyl (C)]SIVR_	NENCSIVR	-22.6046	-22.6046	P20393	TRUE	_NEN[Asn->Asp]C[Carbamidomethyl (C)]SIVR_	496.727	0.00899958	1424751	noloss	3	y	1	387.271	28.8414	FALSE	sp	P20393	P20393	NR1D1_HUMAN	Nuclear receptor subfamily 1 group D member 1	Homo sapiens	9606	NR1D1	1	1	Uniprot_reviewed_Human_IRT_022019_DMM
QEHFX_EDRN_HUrine_poolDeGP_DDA_02	2		_NEN[+1]C[+57]SIVR_	_NEN[Asn->Asp]C[Carbamidomethyl (C)]SIVR_	NENCSIVR	-22.6046	-22.6046	P20393	TRUE	_NEN[Asn->Asp]C[Carbamidomethyl (C)]SIVR_	496.727	0.00899958	1424751	noloss	4	y	1	474.303	46.8179	FALSE	sp	P20393	P20393	NR1D1_HUMAN	Nuclear receptor subfamily 1 group D member 1	Homo sapiens	9606	NR1D1	1	1	Uniprot_reviewed_Human_IRT_022019_DMM
QEHFX_EDRN_HUrine_poolDeGP_DDA_02	2		_NEN[+1]C[+57]SIVR_	_NEN[Asn->Asp]C[Carbamidomethyl (C)]SIVR_	NENCSIVR	-22.6046	-22.6046	P20393	TRUE	_NEN[Asn->Asp]C[Carbamidomethyl (C)]SIVR_	496.727	0.00899958	1424751	noloss	5	y	1	634.334	100	FALSE	sp	P20393	P20393	NR1D1_HUMAN	Nuclear receptor subfamily 1 group D member 1	Homo sapiens	9606	NR1D1	1	1	Uniprot_reviewed_Human_IRT_022019_DMM
QEHFX_EDRN_HUrine_poolDeGP_DDA_02	2		_NEN[+1]C[+57]SIVR_	_NEN[Asn->Asp]C[Carbamidomethyl (C)]SIVR_	NENCSIVR	-22.6046	-22.6046	P20393	TRUE	_NEN[Asn->Asp]C[Carbamidomethyl (C)]SIVR_	496.727	0.00899958	1424751	noloss	6	y	1	749.361	76.2548	FALSE	sp	P20393	P20393	NR1D1_HUMAN	Nuclear receptor subfamily 1 group D member 1	Homo sapiens	9606	NR1D1	1	1	Uniprot_reviewed_Human_IRT_022019_DMM
QEHFX_EDRN_HUrine_poolDeGP_DDA_02	2		_NEN[+1]C[+57]SIVR_	_NEN[Asn->Asp]C[Carbamidomethyl (C)]SIVR_	NENCSIVR	-22.6046	-22.6046	P20393	TRUE	_NEN[Asn->Asp]C[Carbamidomethyl (C)]SIVR_	496.727	0.00899958	1424751	NH3	3	b	1	342.093	5.2681	TRUE	sp	P20393	P20393	NR1D1_HUMAN	Nuclear receptor subfamily 1 group D member 1	Homo sapiens	9606	NR1D1	1	1	Uniprot_reviewed_Human_IRT_022019_DMM
QEHFX_EDRN_HUrine_poolDeGP_DDA_02	2		_NEN[+1]C[+57]SIVR_	_NEN[Asn->Asp]C[Carbamidomethyl (C)]SIVR_	NENCSIVR	-22.6046	-22.6046	P20393	TRUE	_NEN[Asn->Asp]C[Carbamidomethyl (C)]SIVR_	496.727	0.00899958	1424751	NH3	5	y	1	617.308	7.85431	TRUE	sp	P20393	P20393	NR1D1_HUMAN	Nuclear receptor subfamily 1 group D member 1	Homo sapiens	9606	NR1D1	1	1	Uniprot_reviewed_Human_IRT_022019_DMM
QEHFX_EDRN_HUrine_poolDeGP_DDA_02	2		_NEN[+1]C[+57]SIVR_	_NEN[Asn->Asp]C[Carbamidomethyl (C)]SIVR_	NENCSIVR	-22.6046	-22.6046	P20393	TRUE	_NEN[Asn->Asp]C[Carbamidomethyl (C)]SIVR_	496.727	0.00899958	1424751	NH3	6	y	1	732.335	5.80587	TRUE	sp	P20393	P20393	NR1D1_HUMAN	Nuclear receptor subfamily 1 group D member 1	Homo sapiens	9606	NR1D1	1	1	Uniprot_reviewed_Human_IRT_022019_DMM
QEHFX_EDRN_HUrine_poolDeGP_DDA_02	2		_NEN[+1]C[+57]SIVR_	_NEN[Asn->Asp]C[Carbamidomethyl (C)]SIVR_	NENCSIVR	-22.6046	-22.6046	P20393	TRUE	_NEN[Asn->Asp]C[Carbamidomethyl (C)]SIVR_	496.727	0.00899958	1424751	noloss	7	y	1	878.404	12.5996	FALSE	sp	P20393	P20393	NR1D1_HUMAN	Nuclear receptor subfamily 1 group D member 1	Homo sapiens	9606	NR1D1	1	1	Uniprot_reviewed_Human_IRT_022019_DMM
QEHFX_EDRN_HUrine_poolDeGP_DDA_02	2		_NEN[+1]C[+57]SIVR_	_NEN[Asn->Asp]C[Carbamidomethyl (C)]SIVR_	NENCSIVR	-22.6046	-22.6046	P20393	TRUE	_NEN[Asn->Asp]C[Carbamidomethyl (C)]SIVR_	496.727	0.00899958	1424751	H2O	6	y	1	731.35	5.24083	TRUE	sp	P20393	P20393	NR1D1_HUMAN	Nuclear receptor subfamily 1 group D member 1	Homo sapiens	9606	NR1D1	1	1	Uniprot_reviewed_Human_IRT_022019_DMM
QEHFX_EDRN_HUrine_poolDeGP_DDA_02	2		_NEN[+1]C[+57]SIVR_	_NEN[Asn->Asp]C[Carbamidomethyl (C)]SIVR_	NENCSIVR	-22.6046	-22.6046	P20393	TRUE	_NEN[Asn->Asp]C[Carbamidomethyl (C)]SIVR_	496.727	0.00899958	1424751	H2O	7	y	1	860.393	7.99332	FALSE	sp	P20393	P20393	NR1D1_HUMAN	Nuclear receptor subfamily 1 group D member 1	Homo sapiens	9606	NR1D1	1	1	Uniprot_reviewed_Human_IRT_022019_DMM
QEHFX_EDRN_HUrine_poolDeGP_DDA_02	2		_N[+1]NSDISSTR_	_N[Asn->Asp]NSDISSTR_	NNSDISSTR	-48.4766	-48.4766	P01871	TRUE	_N[Asn->Asp]NSDISSTR_	497.725	0.000461823	116606200	noloss	3	y	1	363.199	20.7249	FALSE	sp	P01871	P01871	IGHM_HUMAN	Immunoglobulin heavy constant mu	Homo sapiens	9606	IGHM	1	4	Uniprot_reviewed_Human_IRT_022019_DMM
QEHFX_EDRN_HUrine_poolDeGP_DDA_02	2		_N[+1]NSDISSTR_	_N[Asn->Asp]NSDISSTR_	NNSDISSTR	-48.4766	-48.4766	P01871	TRUE	_N[Asn->Asp]NSDISSTR_	497.725	0.000461823	116606200	noloss	4	y	1	450.231	100	FALSE	sp	P01871	P01871	IGHM_HUMAN	Immunoglobulin heavy constant mu	Homo sapiens	9606	IGHM	1	4	Uniprot_reviewed_Human_IRT_022019_DMM
QEHFX_EDRN_HUrine_poolDeGP_DDA_02	2		_N[+1]NSDISSTR_	_N[Asn->Asp]NSDISSTR_	NNSDISSTR	-48.4766	-48.4766	P01871	TRUE	_N[Asn->Asp]NSDISSTR_	497.725	0.000461823	116606200	noloss	5	y	1	563.315	77.7053	FALSE	sp	P01871	P01871	IGHM_HUMAN	Immunoglobulin heavy constant mu	Homo sapiens	9606	IGHM	1	4	Uniprot_reviewed_Human_IRT_022019_DMM
QEHFX_EDRN_HUrine_poolDeGP_DDA_02	2		_N[+1]NSDISSTR_	_N[Asn->Asp]NSDISSTR_	NNSDISSTR	-48.4766	-48.4766	P01871	TRUE	_N[Asn->Asp]NSDISSTR_	497.725	0.000461823	116606200	noloss	6	y	1	678.342	32.8064	FALSE	sp	P01871	P01871	IGHM_HUMAN	Immunoglobulin heavy constant mu	Homo sapiens	9606	IGHM	1	4	Uniprot_reviewed_Human_IRT_022019_DMM
QEHFX_EDRN_HUrine_poolDeGP_DDA_02	2		_N[+1]NSDISSTR_	_N[Asn->Asp]NSDISSTR_	NNSDISSTR	-48.4766	-48.4766	P01871	TRUE	_N[Asn->Asp]NSDISSTR_	497.725	0.000461823	116606200	noloss	7	y	1	765.374	41.1621	FALSE	sp	P01871	P01871	IGHM_HUMAN	Immunoglobulin heavy constant mu	Homo sapiens	9606	IGHM	1	4	Uniprot_reviewed_Human_IRT_022019_DMM
QEHFX_EDRN_HUrine_poolDeGP_DDA_02	2		_N[+1]NSDISSTR_	_N[Asn->Asp]NSDISSTR_	NNSDISSTR	-48.4766	-48.4766	P01871	TRUE	_N[Asn->Asp]NSDISSTR_	497.725	0.000461823	116606200	NH3	3	y	1	346.172	5.42104	TRUE	sp	P01871	P01871	IGHM_HUMAN	Immunoglobulin heavy constant mu	Homo sapiens	9606	IGHM	1	4	Uniprot_reviewed_Human_IRT_022019_DMM
QEHFX_EDRN_HUrine_poolDeGP_DDA_02	2		_N[+1]NSDISSTR_	_N[Asn->Asp]NSDISSTR_	NNSDISSTR	-48.4766	-48.4766	P01871	TRUE	_N[Asn->Asp]NSDISSTR_	497.725	0.000461823	116606200	NH3	4	b	1	415.11	12.8615	TRUE	sp	P01871	P01871	IGHM_HUMAN	Immunoglobulin heavy constant mu	Homo sapiens	9606	IGHM	1	4	Uniprot_reviewed_Human_IRT_022019_DMM
QEHFX_EDRN_HUrine_poolDeGP_DDA_02	2		_N[+1]NSDISSTR_	_N[Asn->Asp]NSDISSTR_	NNSDISSTR	-48.4766	-48.4766	P01871	TRUE	_N[Asn->Asp]NSDISSTR_	497.725	0.000461823	116606200	H2O	4	y	1	432.22	5.62788	TRUE	sp	P01871	P01871	IGHM_HUMAN	Immunoglobulin heavy constant mu	Homo sapiens	9606	IGHM	1	4	Uniprot_reviewed_Human_IRT_022019_DMM
QEHFX_EDRN_HUrine_poolDeGP_DDA_02	2		_N[+1]NSDISSTR_	_N[Asn->Asp]NSDISSTR_	NNSDISSTR	-48.4766	-48.4766	P01871	TRUE	_N[Asn->Asp]NSDISSTR_	497.725	0.000461823	116606200	NH3	4	y	1	433.204	6.51664	TRUE	sp	P01871	P01871	IGHM_HUMAN	Immunoglobulin heavy constant mu	Homo sapiens	9606	IGHM	1	4	Uniprot_reviewed_Human_IRT_022019_DMM
QEHFX_EDRN_HUrine_poolDeGP_DDA_02	2		_N[+1]NSDISSTR_	_N[Asn->Asp]NSDISSTR_	NNSDISSTR	-48.4766	-48.4766	P01871	TRUE	_N[Asn->Asp]NSDISSTR_	497.725	0.000461823	116606200	H2O	5	y	1	545.304	5.72592	TRUE	sp	P01871	P01871	IGHM_HUMAN	Immunoglobulin heavy constant mu	Homo sapiens	9606	IGHM	1	4	Uniprot_reviewed_Human_IRT_022019_DMM
QEHFX_EDRN_HUrine_poolDeGP_DDA_02	2		_N[+1]NSDISSTR_	_N[Asn->Asp]NSDISSTR_	NNSDISSTR	-48.4766	-48.4766	P01871	TRUE	_N[Asn->Asp]NSDISSTR_	497.725	0.000461823	116606200	H2O	7	y	1	747.363	5.17171	TRUE	sp	P01871	P01871	IGHM_HUMAN	Immunoglobulin heavy constant mu	Homo sapiens	9606	IGHM	1	4	Uniprot_reviewed_Human_IRT_022019_DMM
QEHFX_EDRN_HUrine_poolDeGP_DDA_02	2		_N[+1]NSDISSTR_	_N[Asn->Asp]NSDISSTR_	NNSDISSTR	-48.4766	-48.4766	P01871	TRUE	_N[Asn->Asp]NSDISSTR_	497.725	0.000461823	116606200	NH3	3	b	1	300.083	14.2852	FALSE	sp	P01871	P01871	IGHM_HUMAN	Immunoglobulin heavy constant mu	Homo sapiens	9606	IGHM	1	4	Uniprot_reviewed_Human_IRT_022019_DMM
QEHFX_EDRN_HUrine_poolDeGP_DDA_02	2		_TN[+1]ESVSEPR_	_TN[Asn->Asp]ESVSEPR_	TNESVSEPR	-43.9792	-43.9792	Q13433	TRUE	_TN[Asn->Asp]ESVSEPR_	510.236	0	46935570	noloss	3	b	1	346.124	7.81865	TRUE	sp	Q13433	Q13433	S39A6_HUMAN	Zinc transporter ZIP6	Homo sapiens	9606	SLC39A6	1	3	Uniprot_reviewed_Human_IRT_022019_DMM
QEHFX_EDRN_HUrine_poolDeGP_DDA_02	2		_TN[+1]ESVSEPR_	_TN[Asn->Asp]ESVSEPR_	TNESVSEPR	-43.9792	-43.9792	Q13433	TRUE	_TN[Asn->Asp]ESVSEPR_	510.236	0	46935570	noloss	3	y	1	401.214	6.81229	TRUE	sp	Q13433	Q13433	S39A6_HUMAN	Zinc transporter ZIP6	Homo sapiens	9606	SLC39A6	1	3	Uniprot_reviewed_Human_IRT_022019_DMM
QEHFX_EDRN_HUrine_poolDeGP_DDA_02	2		_TN[+1]ESVSEPR_	_TN[Asn->Asp]ESVSEPR_	TNESVSEPR	-43.9792	-43.9792	Q13433	TRUE	_TN[Asn->Asp]ESVSEPR_	510.236	0	46935570	noloss	4	y	1	488.246	48.0627	FALSE	sp	Q13433	Q13433	S39A6_HUMAN	Zinc transporter ZIP6	Homo sapiens	9606	SLC39A6	1	3	Uniprot_reviewed_Human_IRT_022019_DMM
QEHFX_EDRN_HUrine_poolDeGP_DDA_02	2		_TN[+1]ESVSEPR_	_TN[Asn->Asp]ESVSEPR_	TNESVSEPR	-43.9792	-43.9792	Q13433	TRUE	_TN[Asn->Asp]ESVSEPR_	510.236	0	46935570	noloss	5	y	1	587.315	27.2828	FALSE	sp	Q13433	Q13433	S39A6_HUMAN	Zinc transporter ZIP6	Homo sapiens	9606	SLC39A6	1	3	Uniprot_reviewed_Human_IRT_022019_DMM
QEHFX_EDRN_HUrine_poolDeGP_DDA_02	2		_TN[+1]ESVSEPR_	_TN[Asn->Asp]ESVSEPR_	TNESVSEPR	-43.9792	-43.9792	Q13433	TRUE	_TN[Asn->Asp]ESVSEPR_	510.236	0	46935570	noloss	6	y	1	674.347	53.7946	FALSE	sp	Q13433	Q13433	S39A6_HUMAN	Zinc transporter ZIP6	Homo sapiens	9606	SLC39A6	1	3	Uniprot_reviewed_Human_IRT_022019_DMM
QEHFX_EDRN_HUrine_poolDeGP_DDA_02	2		_TN[+1]ESVSEPR_	_TN[Asn->Asp]ESVSEPR_	TNESVSEPR	-43.9792	-43.9792	Q13433	TRUE	_TN[Asn->Asp]ESVSEPR_	510.236	0	46935570	noloss	7	y	1	803.389	33.5038	FALSE	sp	Q13433	Q13433	S39A6_HUMAN	Zinc transporter ZIP6	Homo sapiens	9606	SLC39A6	1	3	Uniprot_reviewed_Human_IRT_022019_DMM
QEHFX_EDRN_HUrine_poolDeGP_DDA_02	2		_TN[+1]ESVSEPR_	_TN[Asn->Asp]ESVSEPR_	TNESVSEPR	-43.9792	-43.9792	Q13433	TRUE	_TN[Asn->Asp]ESVSEPR_	510.236	0	46935570	noloss	8	y	1	918.416	13.144	FALSE	sp	Q13433	Q13433	S39A6_HUMAN	Zinc transporter ZIP6	Homo sapiens	9606	SLC39A6	1	3	Uniprot_reviewed_Human_IRT_022019_DMM
QEHFX_EDRN_HUrine_poolDeGP_DDA_02	2		_TN[+1]ESVSEPR_	_TN[Asn->Asp]ESVSEPR_	TNESVSEPR	-43.9792	-43.9792	Q13433	TRUE	_TN[Asn->Asp]ESVSEPR_	510.236	0	46935570	H2O	3	b	1	328.114	7.60236	TRUE	sp	Q13433	Q13433	S39A6_HUMAN	Zinc transporter ZIP6	Homo sapiens	9606	SLC39A6	1	3	Uniprot_reviewed_Human_IRT_022019_DMM
QEHFX_EDRN_HUrine_poolDeGP_DDA_02	2		_TN[+1]ESVSEPR_	_TN[Asn->Asp]ESVSEPR_	TNESVSEPR	-43.9792	-43.9792	Q13433	TRUE	_TN[Asn->Asp]ESVSEPR_	510.236	0	46935570	H2O	4	b	1	415.146	11.6459	FALSE	sp	Q13433	Q13433	S39A6_HUMAN	Zinc transporter ZIP6	Homo sapiens	9606	SLC39A6	1	3	Uniprot_reviewed_Human_IRT_022019_DMM
QEHFX_EDRN_HUrine_poolDeGP_DDA_02	2		_TN[+1]ESVSEPR_	_TN[Asn->Asp]ESVSEPR_	TNESVSEPR	-43.9792	-43.9792	Q13433	TRUE	_TN[Asn->Asp]ESVSEPR_	510.236	0	46935570	H2O	7	y	1	785.379	10.249	TRUE	sp	Q13433	Q13433	S39A6_HUMAN	Zinc transporter ZIP6	Homo sapiens	9606	SLC39A6	1	3	Uniprot_reviewed_Human_IRT_022019_DMM
QEHFX_EDRN_HUrine_poolDeGP_DDA_02	2		_RRN[+1]MTQGR_	_RRN[Asn->Asp]MTQGR_	RRNMTQGR	-44.2626	-44.2626	P07998	TRUE	_RRN[Asn->Asp]MTQGR_	510.262	0	12117870	noloss	3	b	1	428.236	13.2159	TRUE	sp	P07998	P07998	RNAS1_HUMAN	Ribonuclease pancreatic	Homo sapiens	9606	RNASE1	1	4	Uniprot_reviewed_Human_IRT_022019_DMM
QEHFX_EDRN_HUrine_poolDeGP_DDA_02	2		_RRN[+1]MTQGR_	_RRN[Asn->Asp]MTQGR_	RRNMTQGR	-44.2626	-44.2626	P07998	TRUE	_RRN[Asn->Asp]MTQGR_	510.262	0	12117870	noloss	3	y	1	360.199	9.11411	TRUE	sp	P07998	P07998	RNAS1_HUMAN	Ribonuclease pancreatic	Homo sapiens	9606	RNASE1	1	4	Uniprot_reviewed_Human_IRT_022019_DMM
QEHFX_EDRN_HUrine_poolDeGP_DDA_02	2		_RRN[+1]MTQGR_	_RRN[Asn->Asp]MTQGR_	RRNMTQGR	-44.2626	-44.2626	P07998	TRUE	_RRN[Asn->Asp]MTQGR_	510.262	0	12117870	noloss	4	y	1	461.247	11.8912	TRUE	sp	P07998	P07998	RNAS1_HUMAN	Ribonuclease pancreatic	Homo sapiens	9606	RNASE1	1	4	Uniprot_reviewed_Human_IRT_022019_DMM
QEHFX_EDRN_HUrine_poolDeGP_DDA_02	2		_RRN[+1]MTQGR_	_RRN[Asn->Asp]MTQGR_	RRNMTQGR	-44.2626	-44.2626	P07998	TRUE	_RRN[Asn->Asp]MTQGR_	510.262	0	12117870	noloss	5	y	1	592.287	100	FALSE	sp	P07998	P07998	RNAS1_HUMAN	Ribonuclease pancreatic	Homo sapiens	9606	RNASE1	1	4	Uniprot_reviewed_Human_IRT_022019_DMM
QEHFX_EDRN_HUrine_poolDeGP_DDA_02	2		_RRN[+1]MTQGR_	_RRN[Asn->Asp]MTQGR_	RRNMTQGR	-44.2626	-44.2626	P07998	TRUE	_RRN[Asn->Asp]MTQGR_	510.262	0	12117870	noloss	6	b	2	394.695	5.91843	TRUE	sp	P07998	P07998	RNAS1_HUMAN	Ribonuclease pancreatic	Homo sapiens	9606	RNASE1	1	4	Uniprot_reviewed_Human_IRT_022019_DMM
QEHFX_EDRN_HUrine_poolDeGP_DDA_02	2		_RRN[+1]MTQGR_	_RRN[Asn->Asp]MTQGR_	RRNMTQGR	-44.2626	-44.2626	P07998	TRUE	_RRN[Asn->Asp]MTQGR_	510.262	0	12117870	noloss	6	y	1	707.314	90.3263	FALSE	sp	P07998	P07998	RNAS1_HUMAN	Ribonuclease pancreatic	Homo sapiens	9606	RNASE1	1	4	Uniprot_reviewed_Human_IRT_022019_DMM
QEHFX_EDRN_HUrine_poolDeGP_DDA_02	2		_RRN[+1]MTQGR_	_RRN[Asn->Asp]MTQGR_	RRNMTQGR	-44.2626	-44.2626	P07998	TRUE	_RRN[Asn->Asp]MTQGR_	510.262	0	12117870	noloss	7	b	2	423.206	18.8435	TRUE	sp	P07998	P07998	RNAS1_HUMAN	Ribonuclease pancreatic	Homo sapiens	9606	RNASE1	1	4	Uniprot_reviewed_Human_IRT_022019_DMM
QEHFX_EDRN_HUrine_poolDeGP_DDA_02	2		_RRN[+1]MTQGR_	_RRN[Asn->Asp]MTQGR_	RRNMTQGR	-44.2626	-44.2626	P07998	TRUE	_RRN[Asn->Asp]MTQGR_	510.262	0	12117870	noloss	7	y	2	432.211	86.3424	FALSE	sp	P07998	P07998	RNAS1_HUMAN	Ribonuclease pancreatic	Homo sapiens	9606	RNASE1	1	4	Uniprot_reviewed_Human_IRT_022019_DMM
QEHFX_EDRN_HUrine_poolDeGP_DDA_02	2		_RRN[+1]MTQGR_	_RRN[Asn->Asp]MTQGR_	RRNMTQGR	-44.2626	-44.2626	P07998	TRUE	_RRN[Asn->Asp]MTQGR_	510.262	0	12117870	NH3	3	b	1	411.21	28.729	FALSE	sp	P07998	P07998	RNAS1_HUMAN	Ribonuclease pancreatic	Homo sapiens	9606	RNASE1	1	4	Uniprot_reviewed_Human_IRT_022019_DMM
QEHFX_EDRN_HUrine_poolDeGP_DDA_02	2		_RRN[+1]MTQGR_	_RRN[Asn->Asp]MTQGR_	RRNMTQGR	-44.2626	-44.2626	P07998	TRUE	_RRN[Asn->Asp]MTQGR_	510.262	0	12117870	NH3	4	b	1	542.25	17.2768	TRUE	sp	P07998	P07998	RNAS1_HUMAN	Ribonuclease pancreatic	Homo sapiens	9606	RNASE1	1	4	Uniprot_reviewed_Human_IRT_022019_DMM
QEHFX_EDRN_HUrine_poolDeGP_DDA_02	2		_RRN[+1]MTQGR_	_RRN[Asn->Asp]MTQGR_	RRNMTQGR	-44.2626	-44.2626	P07998	TRUE	_RRN[Asn->Asp]MTQGR_	510.262	0	12117870	H2O	4	y	1	443.236	5.1635	TRUE	sp	P07998	P07998	RNAS1_HUMAN	Ribonuclease pancreatic	Homo sapiens	9606	RNASE1	1	4	Uniprot_reviewed_Human_IRT_022019_DMM
QEHFX_EDRN_HUrine_poolDeGP_DDA_02	2		_RRN[+1]MTQGR_	_RRN[Asn->Asp]MTQGR_	RRNMTQGR	-44.2626	-44.2626	P07998	TRUE	_RRN[Asn->Asp]MTQGR_	510.262	0	12117870	NH3	4	y	1	444.22	7.07684	TRUE	sp	P07998	P07998	RNAS1_HUMAN	Ribonuclease pancreatic	Homo sapiens	9606	RNASE1	1	4	Uniprot_reviewed_Human_IRT_022019_DMM
QEHFX_EDRN_HUrine_poolDeGP_DDA_02	2		_RRN[+1]MTQGR_	_RRN[Asn->Asp]MTQGR_	RRNMTQGR	-44.2626	-44.2626	P07998	TRUE	_RRN[Asn->Asp]MTQGR_	510.262	0	12117870	NH3	5	b	1	643.298	23.9467	TRUE	sp	P07998	P07998	RNAS1_HUMAN	Ribonuclease pancreatic	Homo sapiens	9606	RNASE1	1	4	Uniprot_reviewed_Human_IRT_022019_DMM
QEHFX_EDRN_HUrine_poolDeGP_DDA_02	2		_RRN[+1]MTQGR_	_RRN[Asn->Asp]MTQGR_	RRNMTQGR	-44.2626	-44.2626	P07998	TRUE	_RRN[Asn->Asp]MTQGR_	510.262	0	12117870	H2O	5	y	1	574.277	7.82787	TRUE	sp	P07998	P07998	RNAS1_HUMAN	Ribonuclease pancreatic	Homo sapiens	9606	RNASE1	1	4	Uniprot_reviewed_Human_IRT_022019_DMM
QEHFX_EDRN_HUrine_poolDeGP_DDA_02	2		_RRN[+1]MTQGR_	_RRN[Asn->Asp]MTQGR_	RRNMTQGR	-44.2626	-44.2626	P07998	TRUE	_RRN[Asn->Asp]MTQGR_	510.262	0	12117870	NH3	6	b	1	771.357	17.0707	TRUE	sp	P07998	P07998	RNAS1_HUMAN	Ribonuclease pancreatic	Homo sapiens	9606	RNASE1	1	4	Uniprot_reviewed_Human_IRT_022019_DMM
QEHFX_EDRN_HUrine_poolDeGP_DDA_02	2		_RRN[+1]MTQGR_	_RRN[Asn->Asp]MTQGR_	RRNMTQGR	-44.2626	-44.2626	P07998	TRUE	_RRN[Asn->Asp]MTQGR_	510.262	0	12117870	H2O	6	y	1	689.304	9.82963	TRUE	sp	P07998	P07998	RNAS1_HUMAN	Ribonuclease pancreatic	Homo sapiens	9606	RNASE1	1	4	Uniprot_reviewed_Human_IRT_022019_DMM
QEHFX_EDRN_HUrine_poolDeGP_DDA_02	2		_RRN[+1]MTQGR_	_RRN[Asn->Asp]MTQGR_	RRNMTQGR	-44.2626	-44.2626	P07998	TRUE	_RRN[Asn->Asp]MTQGR_	510.262	0	12117870	NH3	6	y	1	690.288	35.4094	FALSE	sp	P07998	P07998	RNAS1_HUMAN	Ribonuclease pancreatic	Homo sapiens	9606	RNASE1	1	4	Uniprot_reviewed_Human_IRT_022019_DMM
QEHFX_EDRN_HUrine_poolDeGP_DDA_02	2		_RRN[+1]MTQGR_	_RRN[Asn->Asp]MTQGR_	RRNMTQGR	-44.2626	-44.2626	P07998	TRUE	_RRN[Asn->Asp]MTQGR_	510.262	0	12117870	NH3	7	b	1	828.378	16.807	TRUE	sp	P07998	P07998	RNAS1_HUMAN	Ribonuclease pancreatic	Homo sapiens	9606	RNASE1	1	4	Uniprot_reviewed_Human_IRT_022019_DMM
QEHFX_EDRN_HUrine_poolDeGP_DDA_02	2		_RRN[+1]MTQGR_	_RRN[Asn->Asp]MTQGR_	RRNMTQGR	-44.2626	-44.2626	P07998	TRUE	_RRN[Asn->Asp]MTQGR_	510.262	0	12117870	H2O	7	y	2	423.206	18.8435	TRUE	sp	P07998	P07998	RNAS1_HUMAN	Ribonuclease pancreatic	Homo sapiens	9606	RNASE1	1	4	Uniprot_reviewed_Human_IRT_022019_DMM
QEHFX_EDRN_HUrine_poolDeGP_DDA_02	2		_RRN[+1]MTQGR_	_RRN[Asn->Asp]MTQGR_	RRNMTQGR	-44.2626	-44.2626	P07998	TRUE	_RRN[Asn->Asp]MTQGR_	510.262	0	12117870	NH3	7	y	1	846.389	32.9068	FALSE	sp	P07998	P07998	RNAS1_HUMAN	Ribonuclease pancreatic	Homo sapiens	9606	RNASE1	1	4	Uniprot_reviewed_Human_IRT_022019_DMM
QEHFX_EDRN_HUrine_poolDeGP_DDA_02	2		_RRN[+1]MTQGR_	_RRN[Asn->Asp]MTQGR_	RRNMTQGR	-44.2626	-44.2626	P07998	TRUE	_RRN[Asn->Asp]MTQGR_	510.262	0	12117870	noloss	7	b	1	845.405	12.2205	TRUE	sp	P07998	P07998	RNAS1_HUMAN	Ribonuclease pancreatic	Homo sapiens	9606	RNASE1	1	4	Uniprot_reviewed_Human_IRT_022019_DMM
QEHFX_EDRN_HUrine_poolDeGP_DDA_02	2		_RRN[+1]MTQGR_	_RRN[Asn->Asp]MTQGR_	RRNMTQGR	-44.2626	-44.2626	P07998	TRUE	_RRN[Asn->Asp]MTQGR_	510.262	0	12117870	H2O	7	y	1	845.405	12.2205	TRUE	sp	P07998	P07998	RNAS1_HUMAN	Ribonuclease pancreatic	Homo sapiens	9606	RNASE1	1	4	Uniprot_reviewed_Human_IRT_022019_DMM
QEHFX_EDRN_HUrine_poolDeGP_DDA_02	2		_RRN[+1]M[+16]TQGR_	_RRN[Asn->Asp]M[Oxidation (M)]TQGR_	RRNMTQGR	-65.2456	-65.2456	P07998	TRUE	_RRN[Asn->Asp]M[Oxidation (M)]TQGR_	518.259	0.000445236	9086051	noloss	3	b	1	428.236	32.2954	FALSE	sp	P07998	P07998	RNAS1_HUMAN	Ribonuclease pancreatic	Homo sapiens	9606	RNASE1	1	4	Uniprot_reviewed_Human_IRT_022019_DMM
QEHFX_EDRN_HUrine_poolDeGP_DDA_02	2		_RRN[+1]M[+16]TQGR_	_RRN[Asn->Asp]M[Oxidation (M)]TQGR_	RRNMTQGR	-65.2456	-65.2456	P07998	TRUE	_RRN[Asn->Asp]M[Oxidation (M)]TQGR_	518.259	0.000445236	9086051	noloss	3	y	1	360.199	63.6594	FALSE	sp	P07998	P07998	RNAS1_HUMAN	Ribonuclease pancreatic	Homo sapiens	9606	RNASE1	1	4	Uniprot_reviewed_Human_IRT_022019_DMM
QEHFX_EDRN_HUrine_poolDeGP_DDA_02	2		_RRN[+1]M[+16]TQGR_	_RRN[Asn->Asp]M[Oxidation (M)]TQGR_	RRNMTQGR	-65.2456	-65.2456	P07998	TRUE	_RRN[Asn->Asp]M[Oxidation (M)]TQGR_	518.259	0.000445236	9086051	noloss	4	y	1	461.247	30.3438	FALSE	sp	P07998	P07998	RNAS1_HUMAN	Ribonuclease pancreatic	Homo sapiens	9606	RNASE1	1	4	Uniprot_reviewed_Human_IRT_022019_DMM
QEHFX_EDRN_HUrine_poolDeGP_DDA_02	2		_RRN[+1]M[+16]TQGR_	_RRN[Asn->Asp]M[Oxidation (M)]TQGR_	RRNMTQGR	-65.2456	-65.2456	P07998	TRUE	_RRN[Asn->Asp]M[Oxidation (M)]TQGR_	518.259	0.000445236	9086051	noloss	5	y	1	608.282	29.5363	TRUE	sp	P07998	P07998	RNAS1_HUMAN	Ribonuclease pancreatic	Homo sapiens	9606	RNASE1	1	4	Uniprot_reviewed_Human_IRT_022019_DMM
QEHFX_EDRN_HUrine_poolDeGP_DDA_02	2		_RRN[+1]M[+16]TQGR_	_RRN[Asn->Asp]M[Oxidation (M)]TQGR_	RRNMTQGR	-65.2456	-65.2456	P07998	TRUE	_RRN[Asn->Asp]M[Oxidation (M)]TQGR_	518.259	0.000445236	9086051	noloss	6	y	1	723.309	100	FALSE	sp	P07998	P07998	RNAS1_HUMAN	Ribonuclease pancreatic	Homo sapiens	9606	RNASE1	1	4	Uniprot_reviewed_Human_IRT_022019_DMM
QEHFX_EDRN_HUrine_poolDeGP_DDA_02	2		_RRN[+1]M[+16]TQGR_	_RRN[Asn->Asp]M[Oxidation (M)]TQGR_	RRNMTQGR	-65.2456	-65.2456	P07998	TRUE	_RRN[Asn->Asp]M[Oxidation (M)]TQGR_	518.259	0.000445236	9086051	noloss	7	b	1	861.4	9.74956	TRUE	sp	P07998	P07998	RNAS1_HUMAN	Ribonuclease pancreatic	Homo sapiens	9606	RNASE1	1	4	Uniprot_reviewed_Human_IRT_022019_DMM
QEHFX_EDRN_HUrine_poolDeGP_DDA_02	2		_RRN[+1]M[+16]TQGR_	_RRN[Asn->Asp]M[Oxidation (M)]TQGR_	RRNMTQGR	-65.2456	-65.2456	P07998	TRUE	_RRN[Asn->Asp]M[Oxidation (M)]TQGR_	518.259	0.000445236	9086051	noloss	7	y	2	440.209	31.9172	FALSE	sp	P07998	P07998	RNAS1_HUMAN	Ribonuclease pancreatic	Homo sapiens	9606	RNASE1	1	4	Uniprot_reviewed_Human_IRT_022019_DMM
QEHFX_EDRN_HUrine_poolDeGP_DDA_02	2		_RRN[+1]M[+16]TQGR_	_RRN[Asn->Asp]M[Oxidation (M)]TQGR_	RRNMTQGR	-65.2456	-65.2456	P07998	TRUE	_RRN[Asn->Asp]M[Oxidation (M)]TQGR_	518.259	0.000445236	9086051	NH3	3	b	1	411.21	28.1419	TRUE	sp	P07998	P07998	RNAS1_HUMAN	Ribonuclease pancreatic	Homo sapiens	9606	RNASE1	1	4	Uniprot_reviewed_Human_IRT_022019_DMM
QEHFX_EDRN_HUrine_poolDeGP_DDA_02	2		_RRN[+1]M[+16]TQGR_	_RRN[Asn->Asp]M[Oxidation (M)]TQGR_	RRNMTQGR	-65.2456	-65.2456	P07998	TRUE	_RRN[Asn->Asp]M[Oxidation (M)]TQGR_	518.259	0.000445236	9086051	NH3	3	y	1	343.172	10.5165	TRUE	sp	P07998	P07998	RNAS1_HUMAN	Ribonuclease pancreatic	Homo sapiens	9606	RNASE1	1	4	Uniprot_reviewed_Human_IRT_022019_DMM
QEHFX_EDRN_HUrine_poolDeGP_DDA_02	2		_RRN[+1]M[+16]TQGR_	_RRN[Asn->Asp]M[Oxidation (M)]TQGR_	RRNMTQGR	-65.2456	-65.2456	P07998	TRUE	_RRN[Asn->Asp]M[Oxidation (M)]TQGR_	518.259	0.000445236	9086051	NH3	4	y	1	444.22	42.5784	FALSE	sp	P07998	P07998	RNAS1_HUMAN	Ribonuclease pancreatic	Homo sapiens	9606	RNASE1	1	4	Uniprot_reviewed_Human_IRT_022019_DMM
QEHFX_EDRN_HUrine_poolDeGP_DDA_02	2		_RRN[+1]M[+16]TQGR_	_RRN[Asn->Asp]M[Oxidation (M)]TQGR_	RRNMTQGR	-65.2456	-65.2456	P07998	TRUE	_RRN[Asn->Asp]M[Oxidation (M)]TQGR_	518.259	0.000445236	9086051	NH3	7	b	1	844.373	6.15185	TRUE	sp	P07998	P07998	RNAS1_HUMAN	Ribonuclease pancreatic	Homo sapiens	9606	RNASE1	1	4	Uniprot_reviewed_Human_IRT_022019_DMM
QEHFX_EDRN_HUrine_poolDeGP_DDA_02	2		_RRN[+1]M[+16]TQGR_	_RRN[Asn->Asp]M[Oxidation (M)]TQGR_	RRNMTQGR	-65.2456	-65.2456	P07998	TRUE	_RRN[Asn->Asp]M[Oxidation (M)]TQGR_	518.259	0.000445236	9086051	H2O	7	y	1	861.4	9.74956	TRUE	sp	P07998	P07998	RNAS1_HUMAN	Ribonuclease pancreatic	Homo sapiens	9606	RNASE1	1	4	Uniprot_reviewed_Human_IRT_022019_DMM
QEHFX_EDRN_HUrine_poolDeGP_DDA_02	2		_RRN[+1]M[+16]TQGR_	_RRN[Asn->Asp]M[Oxidation (M)]TQGR_	RRNMTQGR	-65.2456	-65.2456	P07998	TRUE	_RRN[Asn->Asp]M[Oxidation (M)]TQGR_	518.259	0.000445236	9086051	NH3	7	y	2	431.695	8.62451	TRUE	sp	P07998	P07998	RNAS1_HUMAN	Ribonuclease pancreatic	Homo sapiens	9606	RNASE1	1	4	Uniprot_reviewed_Human_IRT_022019_DMM
QEHFX_EDRN_HUrine_poolDeGP_DDA_02	2		_RRN[+1]M[+16]TQGR_	_RRN[Asn->Asp]M[Oxidation (M)]TQGR_	RRNMTQGR	-65.2456	-65.2456	P07998	TRUE	_RRN[Asn->Asp]M[Oxidation (M)]TQGR_	518.259	0.000445236	9086051	H2O	4	y	1	443.236	10.6718	TRUE	sp	P07998	P07998	RNAS1_HUMAN	Ribonuclease pancreatic	Homo sapiens	9606	RNASE1	1	4	Uniprot_reviewed_Human_IRT_022019_DMM
QEHFX_EDRN_HUrine_poolDeGP_DDA_02	2		_RRN[+1]M[+16]TQGR_	_RRN[Asn->Asp]M[Oxidation (M)]TQGR_	RRNMTQGR	-65.2456	-65.2456	P07998	TRUE	_RRN[Asn->Asp]M[Oxidation (M)]TQGR_	518.259	0.000445236	9086051	NH3	6	y	1	706.282	6.69197	TRUE	sp	P07998	P07998	RNAS1_HUMAN	Ribonuclease pancreatic	Homo sapiens	9606	RNASE1	1	4	Uniprot_reviewed_Human_IRT_022019_DMM
QEHFX_EDRN_HUrine_poolDeGP_DDA_02	2		_N[+1]DTVAGQGER_	_N[Asn->Asp]DTVAGQGER_	NDTVAGQGER	-50.0732	-50.0732	P06756	TRUE	_N[Asn->Asp]DTVAGQGER_	524.239	0.00367377	1021926	noloss	3	b	1	332.109	19.0149	FALSE	sp	P06756	P06756	ITAV_HUMAN	Integrin alpha-V	Homo sapiens	9606	ITGAV	1	2	Uniprot_reviewed_Human_IRT_022019_DMM
QEHFX_EDRN_HUrine_poolDeGP_DDA_02	2		_N[+1]DTVAGQGER_	_N[Asn->Asp]DTVAGQGER_	NDTVAGQGER	-50.0732	-50.0732	P06756	TRUE	_N[Asn->Asp]DTVAGQGER_	524.239	0.00367377	1021926	noloss	3	y	1	361.183	9.19477	FALSE	sp	P06756	P06756	ITAV_HUMAN	Integrin alpha-V	Homo sapiens	9606	ITGAV	1	2	Uniprot_reviewed_Human_IRT_022019_DMM
QEHFX_EDRN_HUrine_poolDeGP_DDA_02	2		_N[+1]DTVAGQGER_	_N[Asn->Asp]DTVAGQGER_	NDTVAGQGER	-50.0732	-50.0732	P06756	TRUE	_N[Asn->Asp]DTVAGQGER_	524.239	0.00367377	1021926	noloss	4	y	1	489.242	6.57166	TRUE	sp	P06756	P06756	ITAV_HUMAN	Integrin alpha-V	Homo sapiens	9606	ITGAV	1	2	Uniprot_reviewed_Human_IRT_022019_DMM
QEHFX_EDRN_HUrine_poolDeGP_DDA_02	2		_N[+1]DTVAGQGER_	_N[Asn->Asp]DTVAGQGER_	NDTVAGQGER	-50.0732	-50.0732	P06756	TRUE	_N[Asn->Asp]DTVAGQGER_	524.239	0.00367377	1021926	noloss	5	y	1	546.263	43.2467	FALSE	sp	P06756	P06756	ITAV_HUMAN	Integrin alpha-V	Homo sapiens	9606	ITGAV	1	2	Uniprot_reviewed_Human_IRT_022019_DMM
QEHFX_EDRN_HUrine_poolDeGP_DDA_02	2		_N[+1]DTVAGQGER_	_N[Asn->Asp]DTVAGQGER_	NDTVAGQGER	-50.0732	-50.0732	P06756	TRUE	_N[Asn->Asp]DTVAGQGER_	524.239	0.00367377	1021926	noloss	6	y	1	617.3	100	FALSE	sp	P06756	P06756	ITAV_HUMAN	Integrin alpha-V	Homo sapiens	9606	ITGAV	1	2	Uniprot_reviewed_Human_IRT_022019_DMM
QEHFX_EDRN_HUrine_poolDeGP_DDA_02	2		_N[+1]DTVAGQGER_	_N[Asn->Asp]DTVAGQGER_	NDTVAGQGER	-50.0732	-50.0732	P06756	TRUE	_N[Asn->Asp]DTVAGQGER_	524.239	0.00367377	1021926	noloss	7	y	1	716.369	21.8678	FALSE	sp	P06756	P06756	ITAV_HUMAN	Integrin alpha-V	Homo sapiens	9606	ITGAV	1	2	Uniprot_reviewed_Human_IRT_022019_DMM
QEHFX_EDRN_HUrine_poolDeGP_DDA_02	2		_N[+1]DTVAGQGER_	_N[Asn->Asp]DTVAGQGER_	NDTVAGQGER	-50.0732	-50.0732	P06756	TRUE	_N[Asn->Asp]DTVAGQGER_	524.239	0.00367377	1021926	noloss	8	y	1	817.416	6.37948	TRUE	sp	P06756	P06756	ITAV_HUMAN	Integrin alpha-V	Homo sapiens	9606	ITGAV	1	2	Uniprot_reviewed_Human_IRT_022019_DMM
QEHFX_EDRN_HUrine_poolDeGP_DDA_02	2		_N[+1]DTVAGQGER_	_N[Asn->Asp]DTVAGQGER_	NDTVAGQGER	-50.0732	-50.0732	P06756	TRUE	_N[Asn->Asp]DTVAGQGER_	524.239	0.00367377	1021926	H2O	3	b	1	314.098	41.0269	FALSE	sp	P06756	P06756	ITAV_HUMAN	Integrin alpha-V	Homo sapiens	9606	ITGAV	1	2	Uniprot_reviewed_Human_IRT_022019_DMM
QEHFX_EDRN_HUrine_poolDeGP_DDA_02	2		_N[+1]DTVAGQGER_	_N[Asn->Asp]DTVAGQGER_	NDTVAGQGER	-50.0732	-50.0732	P06756	TRUE	_N[Asn->Asp]DTVAGQGER_	524.239	0.00367377	1021926	NH3	3	y	1	344.156	8.14645	TRUE	sp	P06756	P06756	ITAV_HUMAN	Integrin alpha-V	Homo sapiens	9606	ITGAV	1	2	Uniprot_reviewed_Human_IRT_022019_DMM
QEHFX_EDRN_HUrine_poolDeGP_DDA_02	2		_N[+1]DTVAGQGER_	_N[Asn->Asp]DTVAGQGER_	NDTVAGQGER	-50.0732	-50.0732	P06756	TRUE	_N[Asn->Asp]DTVAGQGER_	524.239	0.00367377	1021926	H2O	4	b	1	413.167	8.7653	TRUE	sp	P06756	P06756	ITAV_HUMAN	Integrin alpha-V	Homo sapiens	9606	ITGAV	1	2	Uniprot_reviewed_Human_IRT_022019_DMM
QEHFX_EDRN_HUrine_poolDeGP_DDA_02	2		_N[+1]DTVAGQGER_	_N[Asn->Asp]DTVAGQGER_	NDTVAGQGER	-50.0732	-50.0732	P06756	TRUE	_N[Asn->Asp]DTVAGQGER_	524.239	0.00367377	1021926	NH3	5	y	1	529.237	5.58994	TRUE	sp	P06756	P06756	ITAV_HUMAN	Integrin alpha-V	Homo sapiens	9606	ITGAV	1	2	Uniprot_reviewed_Human_IRT_022019_DMM
QEHFX_EDRN_HUrine_poolDeGP_DDA_02	2		_N[+1]DTVAGQGER_	_N[Asn->Asp]DTVAGQGER_	NDTVAGQGER	-50.0732	-50.0732	P06756	TRUE	_N[Asn->Asp]DTVAGQGER_	524.239	0.00367377	1021926	NH3	6	y	1	600.274	5.72902	TRUE	sp	P06756	P06756	ITAV_HUMAN	Integrin alpha-V	Homo sapiens	9606	ITGAV	1	2	Uniprot_reviewed_Human_IRT_022019_DMM
QEHFX_EDRN_HUrine_poolDeGP_DDA_02	2		_N[+1]VTMGQSSAR_	_N[Asn->Asp]VTMGQSSAR_	NVTMGQSSAR	-33.084	-33.084	P48960	TRUE	_N[Asn->Asp]VTMGQSSAR_	526.245	0.0013914	1429115	noloss	3	b	1	316.15	14.8277	FALSE	sp	P48960	P48960	CD97_HUMAN	CD97 antigen	Homo sapiens	9606	CD97	1	4	Uniprot_reviewed_Human_IRT_022019_DMM
QEHFX_EDRN_HUrine_poolDeGP_DDA_02	2		_N[+1]VTMGQSSAR_	_N[Asn->Asp]VTMGQSSAR_	NVTMGQSSAR	-33.084	-33.084	P48960	TRUE	_N[Asn->Asp]VTMGQSSAR_	526.245	0.0013914	1429115	noloss	4	y	1	420.22	15.2252	FALSE	sp	P48960	P48960	CD97_HUMAN	CD97 antigen	Homo sapiens	9606	CD97	1	4	Uniprot_reviewed_Human_IRT_022019_DMM
QEHFX_EDRN_HUrine_poolDeGP_DDA_02	2		_N[+1]VTMGQSSAR_	_N[Asn->Asp]VTMGQSSAR_	NVTMGQSSAR	-33.084	-33.084	P48960	TRUE	_N[Asn->Asp]VTMGQSSAR_	526.245	0.0013914	1429115	noloss	5	y	1	548.279	11.2109	FALSE	sp	P48960	P48960	CD97_HUMAN	CD97 antigen	Homo sapiens	9606	CD97	1	4	Uniprot_reviewed_Human_IRT_022019_DMM
QEHFX_EDRN_HUrine_poolDeGP_DDA_02	2		_N[+1]VTMGQSSAR_	_N[Asn->Asp]VTMGQSSAR_	NVTMGQSSAR	-33.084	-33.084	P48960	TRUE	_N[Asn->Asp]VTMGQSSAR_	526.245	0.0013914	1429115	noloss	6	y	1	605.3	100	FALSE	sp	P48960	P48960	CD97_HUMAN	CD97 antigen	Homo sapiens	9606	CD97	1	4	Uniprot_reviewed_Human_IRT_022019_DMM
QEHFX_EDRN_HUrine_poolDeGP_DDA_02	2		_N[+1]VTMGQSSAR_	_N[Asn->Asp]VTMGQSSAR_	NVTMGQSSAR	-33.084	-33.084	P48960	TRUE	_N[Asn->Asp]VTMGQSSAR_	526.245	0.0013914	1429115	noloss	7	y	1	736.341	35.8993	FALSE	sp	P48960	P48960	CD97_HUMAN	CD97 antigen	Homo sapiens	9606	CD97	1	4	Uniprot_reviewed_Human_IRT_022019_DMM
QEHFX_EDRN_HUrine_poolDeGP_DDA_02	2		_N[+1]VTMGQSSAR_	_N[Asn->Asp]VTMGQSSAR_	NVTMGQSSAR	-33.084	-33.084	P48960	TRUE	_N[Asn->Asp]VTMGQSSAR_	526.245	0.0013914	1429115	noloss	8	y	1	837.388	49.4284	FALSE	sp	P48960	P48960	CD97_HUMAN	CD97 antigen	Homo sapiens	9606	CD97	1	4	Uniprot_reviewed_Human_IRT_022019_DMM
QEHFX_EDRN_HUrine_poolDeGP_DDA_02	2		_N[+1]VTMGQSSAR_	_N[Asn->Asp]VTMGQSSAR_	NVTMGQSSAR	-33.084	-33.084	P48960	TRUE	_N[Asn->Asp]VTMGQSSAR_	526.245	0.0013914	1429115	NH3	6	y	1	588.274	8.1963	TRUE	sp	P48960	P48960	CD97_HUMAN	CD97 antigen	Homo sapiens	9606	CD97	1	4	Uniprot_reviewed_Human_IRT_022019_DMM
QEHFX_EDRN_HUrine_poolDeGP_DDA_02	2		_MDGSLN[+1]FN[+1]R_	_MDGSLN[Asn->Asp]FN[Asn->Asp]R_	MDGSLNFNR	12.6893	12.6893	P02671	TRUE	_MDGSLN[Asn->Asp]FN[Asn->Asp]R_	528.227	0.00609756	453273	noloss	3	y	1	437.214	100	FALSE	sp	P02671	P02671	FIBA_HUMAN	Fibrinogen alpha chain	Homo sapiens	9606	FGA	1	2	Uniprot_reviewed_Human_IRT_022019_DMM
QEHFX_EDRN_HUrine_poolDeGP_DDA_02	2		_MDGSLN[+1]FN[+1]R_	_MDGSLN[Asn->Asp]FN[Asn->Asp]R_	MDGSLNFNR	12.6893	12.6893	P02671	TRUE	_MDGSLN[Asn->Asp]FN[Asn->Asp]R_	528.227	0.00609756	453273	noloss	4	y	1	552.241	63.7146	FALSE	sp	P02671	P02671	FIBA_HUMAN	Fibrinogen alpha chain	Homo sapiens	9606	FGA	1	2	Uniprot_reviewed_Human_IRT_022019_DMM
QEHFX_EDRN_HUrine_poolDeGP_DDA_02	2		_MDGSLN[+1]FN[+1]R_	_MDGSLN[Asn->Asp]FN[Asn->Asp]R_	MDGSLNFNR	12.6893	12.6893	P02671	TRUE	_MDGSLN[Asn->Asp]FN[Asn->Asp]R_	528.227	0.00609756	453273	noloss	5	y	1	665.325	39.5065	FALSE	sp	P02671	P02671	FIBA_HUMAN	Fibrinogen alpha chain	Homo sapiens	9606	FGA	1	2	Uniprot_reviewed_Human_IRT_022019_DMM
QEHFX_EDRN_HUrine_poolDeGP_DDA_02	2		_MDGSLN[+1]FN[+1]R_	_MDGSLN[Asn->Asp]FN[Asn->Asp]R_	MDGSLNFNR	12.6893	12.6893	P02671	TRUE	_MDGSLN[Asn->Asp]FN[Asn->Asp]R_	528.227	0.00609756	453273	noloss	7	y	1	809.379	77.6389	FALSE	sp	P02671	P02671	FIBA_HUMAN	Fibrinogen alpha chain	Homo sapiens	9606	FGA	1	2	Uniprot_reviewed_Human_IRT_022019_DMM
QEHFX_EDRN_HUrine_poolDeGP_DDA_02	2		_MDGSLN[+1]FN[+1]R_	_MDGSLN[Asn->Asp]FN[Asn->Asp]R_	MDGSLNFNR	12.6893	12.6893	P02671	TRUE	_MDGSLN[Asn->Asp]FN[Asn->Asp]R_	528.227	0.00609756	453273	noloss	8	y	1	924.406	84.9192	FALSE	sp	P02671	P02671	FIBA_HUMAN	Fibrinogen alpha chain	Homo sapiens	9606	FGA	1	2	Uniprot_reviewed_Human_IRT_022019_DMM
QEHFX_EDRN_HUrine_poolDeGP_DDA_02	2		_N[+1]GTAVC[+57]ATNR_	_N[Asn->Asp]GTAVC[Carbamidomethyl (C)]ATNR_	NGTAVCATNR	-41.85	-41.85	P05156	TRUE	_N[Asn->Asp]GTAVC[Carbamidomethyl (C)]ATNR_	532.743	0.00162382	2953302	noloss	3	y	1	390.21	10.3251	FALSE	sp	P05156	P05156	CFAI_HUMAN	Complement factor I	Homo sapiens	9606	CFI	1	2	Uniprot_reviewed_Human_IRT_022019_DMM
QEHFX_EDRN_HUrine_poolDeGP_DDA_02	2		_N[+1]GTAVC[+57]ATNR_	_N[Asn->Asp]GTAVC[Carbamidomethyl (C)]ATNR_	NGTAVCATNR	-41.85	-41.85	P05156	TRUE	_N[Asn->Asp]GTAVC[Carbamidomethyl (C)]ATNR_	532.743	0.00162382	2953302	noloss	4	b	1	345.14	9.44729	TRUE	sp	P05156	P05156	CFAI_HUMAN	Complement factor I	Homo sapiens	9606	CFI	1	2	Uniprot_reviewed_Human_IRT_022019_DMM
QEHFX_EDRN_HUrine_poolDeGP_DDA_02	2		_N[+1]GTAVC[+57]ATNR_	_N[Asn->Asp]GTAVC[Carbamidomethyl (C)]ATNR_	NGTAVCATNR	-41.85	-41.85	P05156	TRUE	_N[Asn->Asp]GTAVC[Carbamidomethyl (C)]ATNR_	532.743	0.00162382	2953302	noloss	4	y	1	461.247	21.4807	FALSE	sp	P05156	P05156	CFAI_HUMAN	Complement factor I	Homo sapiens	9606	CFI	1	2	Uniprot_reviewed_Human_IRT_022019_DMM
QEHFX_EDRN_HUrine_poolDeGP_DDA_02	2		_N[+1]GTAVC[+57]ATNR_	_N[Asn->Asp]GTAVC[Carbamidomethyl (C)]ATNR_	NGTAVCATNR	-41.85	-41.85	P05156	TRUE	_N[Asn->Asp]GTAVC[Carbamidomethyl (C)]ATNR_	532.743	0.00162382	2953302	noloss	5	y	1	621.277	100	FALSE	sp	P05156	P05156	CFAI_HUMAN	Complement factor I	Homo sapiens	9606	CFI	1	2	Uniprot_reviewed_Human_IRT_022019_DMM
QEHFX_EDRN_HUrine_poolDeGP_DDA_02	2		_N[+1]GTAVC[+57]ATNR_	_N[Asn->Asp]GTAVC[Carbamidomethyl (C)]ATNR_	NGTAVCATNR	-41.85	-41.85	P05156	TRUE	_N[Asn->Asp]GTAVC[Carbamidomethyl (C)]ATNR_	532.743	0.00162382	2953302	noloss	6	y	1	720.346	48.7119	FALSE	sp	P05156	P05156	CFAI_HUMAN	Complement factor I	Homo sapiens	9606	CFI	1	2	Uniprot_reviewed_Human_IRT_022019_DMM
QEHFX_EDRN_HUrine_poolDeGP_DDA_02	2		_N[+1]GTAVC[+57]ATNR_	_N[Asn->Asp]GTAVC[Carbamidomethyl (C)]ATNR_	NGTAVCATNR	-41.85	-41.85	P05156	TRUE	_N[Asn->Asp]GTAVC[Carbamidomethyl (C)]ATNR_	532.743	0.00162382	2953302	noloss	7	y	1	791.383	27.6757	FALSE	sp	P05156	P05156	CFAI_HUMAN	Complement factor I	Homo sapiens	9606	CFI	1	2	Uniprot_reviewed_Human_IRT_022019_DMM
QEHFX_EDRN_HUrine_poolDeGP_DDA_02	2		_N[+1]GTAVC[+57]ATNR_	_N[Asn->Asp]GTAVC[Carbamidomethyl (C)]ATNR_	NGTAVCATNR	-41.85	-41.85	P05156	TRUE	_N[Asn->Asp]GTAVC[Carbamidomethyl (C)]ATNR_	532.743	0.00162382	2953302	H2O	4	b	1	327.13	28.5519	FALSE	sp	P05156	P05156	CFAI_HUMAN	Complement factor I	Homo sapiens	9606	CFI	1	2	Uniprot_reviewed_Human_IRT_022019_DMM
QEHFX_EDRN_HUrine_poolDeGP_DDA_02	2		_N[+1]GTAVC[+57]ATNR_	_N[Asn->Asp]GTAVC[Carbamidomethyl (C)]ATNR_	NGTAVCATNR	-41.85	-41.85	P05156	TRUE	_N[Asn->Asp]GTAVC[Carbamidomethyl (C)]ATNR_	532.743	0.00162382	2953302	NH3	5	y	1	604.251	9.64555	TRUE	sp	P05156	P05156	CFAI_HUMAN	Complement factor I	Homo sapiens	9606	CFI	1	2	Uniprot_reviewed_Human_IRT_022019_DMM
QEHFX_EDRN_HUrine_poolDeGP_DDA_02	2		_N[+1]ATLVNEADK_	_N[Asn->Asp]ATLVNEADK_	NATLVNEADK	-12.5338	-12.5338	P15144	TRUE	_N[Asn->Asp]ATLVNEADK_	538.267	0.00101966	2995247	noloss	3	y	1	333.177	39.9322	FALSE	sp	P15144	P15144	AMPN_HUMAN	Aminopeptidase N	Homo sapiens	9606	ANPEP	1	4	Uniprot_reviewed_Human_IRT_022019_DMM
QEHFX_EDRN_HUrine_poolDeGP_DDA_02	2		_N[+1]ATLVNEADK_	_N[Asn->Asp]ATLVNEADK_	NATLVNEADK	-12.5338	-12.5338	P15144	TRUE	_N[Asn->Asp]ATLVNEADK_	538.267	0.00101966	2995247	noloss	4	y	1	462.219	17.4449	FALSE	sp	P15144	P15144	AMPN_HUMAN	Aminopeptidase N	Homo sapiens	9606	ANPEP	1	4	Uniprot_reviewed_Human_IRT_022019_DMM
QEHFX_EDRN_HUrine_poolDeGP_DDA_02	2		_N[+1]ATLVNEADK_	_N[Asn->Asp]ATLVNEADK_	NATLVNEADK	-12.5338	-12.5338	P15144	TRUE	_N[Asn->Asp]ATLVNEADK_	538.267	0.00101966	2995247	noloss	5	y	1	576.262	64.248	FALSE	sp	P15144	P15144	AMPN_HUMAN	Aminopeptidase N	Homo sapiens	9606	ANPEP	1	4	Uniprot_reviewed_Human_IRT_022019_DMM
QEHFX_EDRN_HUrine_poolDeGP_DDA_02	2		_N[+1]ATLVNEADK_	_N[Asn->Asp]ATLVNEADK_	NATLVNEADK	-12.5338	-12.5338	P15144	TRUE	_N[Asn->Asp]ATLVNEADK_	538.267	0.00101966	2995247	noloss	6	y	1	675.331	100	FALSE	sp	P15144	P15144	AMPN_HUMAN	Aminopeptidase N	Homo sapiens	9606	ANPEP	1	4	Uniprot_reviewed_Human_IRT_022019_DMM
QEHFX_EDRN_HUrine_poolDeGP_DDA_02	2		_N[+1]ATLVNEADK_	_N[Asn->Asp]ATLVNEADK_	NATLVNEADK	-12.5338	-12.5338	P15144	TRUE	_N[Asn->Asp]ATLVNEADK_	538.267	0.00101966	2995247	noloss	7	y	1	788.415	30.4541	FALSE	sp	P15144	P15144	AMPN_HUMAN	Aminopeptidase N	Homo sapiens	9606	ANPEP	1	4	Uniprot_reviewed_Human_IRT_022019_DMM
QEHFX_EDRN_HUrine_poolDeGP_DDA_02	2		_N[+1]ATLVNEADK_	_N[Asn->Asp]ATLVNEADK_	NATLVNEADK	-12.5338	-12.5338	P15144	TRUE	_N[Asn->Asp]ATLVNEADK_	538.267	0.00101966	2995247	noloss	8	y	1	889.463	13.2807	TRUE	sp	P15144	P15144	AMPN_HUMAN	Aminopeptidase N	Homo sapiens	9606	ANPEP	1	4	Uniprot_reviewed_Human_IRT_022019_DMM
QEHFX_EDRN_HUrine_poolDeGP_DDA_02	2		_N[+1]ATLVNEADK_	_N[Asn->Asp]ATLVNEADK_	NATLVNEADK	-12.5338	-12.5338	P15144	TRUE	_N[Asn->Asp]ATLVNEADK_	538.267	0.00101966	2995247	NH3	5	y	1	559.236	14.9933	FALSE	sp	P15144	P15144	AMPN_HUMAN	Aminopeptidase N	Homo sapiens	9606	ANPEP	1	4	Uniprot_reviewed_Human_IRT_022019_DMM
QEHFX_EDRN_HUrine_poolDeGP_DDA_02	2		_SN[+1]DTAASEYK_	_SN[Asn->Asp]DTAASEYK_	SNDTAASEYK	-44.2392	-44.2392	Q12913	TRUE	_SN[Asn->Asp]DTAASEYK_	543.733	0.000461823	3816428	noloss	3	b	1	318.093	31.1261	FALSE	sp	Q12913	Q12913	PTPRJ_HUMAN	Receptor-type tyrosine-protein phosphatase eta	Homo sapiens	9606	PTPRJ	1	3	Uniprot_reviewed_Human_IRT_022019_DMM
QEHFX_EDRN_HUrine_poolDeGP_DDA_02	2		_SN[+1]DTAASEYK_	_SN[Asn->Asp]DTAASEYK_	SNDTAASEYK	-44.2392	-44.2392	Q12913	TRUE	_SN[Asn->Asp]DTAASEYK_	543.733	0.000461823	3816428	noloss	3	y	1	439.219	11.2704	TRUE	sp	Q12913	Q12913	PTPRJ_HUMAN	Receptor-type tyrosine-protein phosphatase eta	Homo sapiens	9606	PTPRJ	1	3	Uniprot_reviewed_Human_IRT_022019_DMM
QEHFX_EDRN_HUrine_poolDeGP_DDA_02	2		_SN[+1]DTAASEYK_	_SN[Asn->Asp]DTAASEYK_	SNDTAASEYK	-44.2392	-44.2392	Q12913	TRUE	_SN[Asn->Asp]DTAASEYK_	543.733	0.000461823	3816428	noloss	4	b	1	419.141	7.94453	TRUE	sp	Q12913	Q12913	PTPRJ_HUMAN	Receptor-type tyrosine-protein phosphatase eta	Homo sapiens	9606	PTPRJ	1	3	Uniprot_reviewed_Human_IRT_022019_DMM
QEHFX_EDRN_HUrine_poolDeGP_DDA_02	2		_SN[+1]DTAASEYK_	_SN[Asn->Asp]DTAASEYK_	SNDTAASEYK	-44.2392	-44.2392	Q12913	TRUE	_SN[Asn->Asp]DTAASEYK_	543.733	0.000461823	3816428	noloss	4	y	1	526.251	46.9181	FALSE	sp	Q12913	Q12913	PTPRJ_HUMAN	Receptor-type tyrosine-protein phosphatase eta	Homo sapiens	9606	PTPRJ	1	3	Uniprot_reviewed_Human_IRT_022019_DMM
QEHFX_EDRN_HUrine_poolDeGP_DDA_02	2		_SN[+1]DTAASEYK_	_SN[Asn->Asp]DTAASEYK_	SNDTAASEYK	-44.2392	-44.2392	Q12913	TRUE	_SN[Asn->Asp]DTAASEYK_	543.733	0.000461823	3816428	noloss	5	y	1	597.288	67.9778	FALSE	sp	Q12913	Q12913	PTPRJ_HUMAN	Receptor-type tyrosine-protein phosphatase eta	Homo sapiens	9606	PTPRJ	1	3	Uniprot_reviewed_Human_IRT_022019_DMM
QEHFX_EDRN_HUrine_poolDeGP_DDA_02	2		_SN[+1]DTAASEYK_	_SN[Asn->Asp]DTAASEYK_	SNDTAASEYK	-44.2392	-44.2392	Q12913	TRUE	_SN[Asn->Asp]DTAASEYK_	543.733	0.000461823	3816428	noloss	6	y	1	668.325	66.444	FALSE	sp	Q12913	Q12913	PTPRJ_HUMAN	Receptor-type tyrosine-protein phosphatase eta	Homo sapiens	9606	PTPRJ	1	3	Uniprot_reviewed_Human_IRT_022019_DMM
QEHFX_EDRN_HUrine_poolDeGP_DDA_02	2		_SN[+1]DTAASEYK_	_SN[Asn->Asp]DTAASEYK_	SNDTAASEYK	-44.2392	-44.2392	Q12913	TRUE	_SN[Asn->Asp]DTAASEYK_	543.733	0.000461823	3816428	noloss	7	y	1	769.373	29.6658	FALSE	sp	Q12913	Q12913	PTPRJ_HUMAN	Receptor-type tyrosine-protein phosphatase eta	Homo sapiens	9606	PTPRJ	1	3	Uniprot_reviewed_Human_IRT_022019_DMM
QEHFX_EDRN_HUrine_poolDeGP_DDA_02	2		_SN[+1]DTAASEYK_	_SN[Asn->Asp]DTAASEYK_	SNDTAASEYK	-44.2392	-44.2392	Q12913	TRUE	_SN[Asn->Asp]DTAASEYK_	543.733	0.000461823	3816428	noloss	8	y	1	884.4	37.9986	FALSE	sp	Q12913	Q12913	PTPRJ_HUMAN	Receptor-type tyrosine-protein phosphatase eta	Homo sapiens	9606	PTPRJ	1	3	Uniprot_reviewed_Human_IRT_022019_DMM
QEHFX_EDRN_HUrine_poolDeGP_DDA_02	2		_SN[+1]DTAASEYK_	_SN[Asn->Asp]DTAASEYK_	SNDTAASEYK	-44.2392	-44.2392	Q12913	TRUE	_SN[Asn->Asp]DTAASEYK_	543.733	0.000461823	3816428	H2O	4	b	1	401.13	13.0698	TRUE	sp	Q12913	Q12913	PTPRJ_HUMAN	Receptor-type tyrosine-protein phosphatase eta	Homo sapiens	9606	PTPRJ	1	3	Uniprot_reviewed_Human_IRT_022019_DMM
QEHFX_EDRN_HUrine_poolDeGP_DDA_02	2		_SN[+1]DTAASEYK_	_SN[Asn->Asp]DTAASEYK_	SNDTAASEYK	-44.2392	-44.2392	Q12913	TRUE	_SN[Asn->Asp]DTAASEYK_	543.733	0.000461823	3816428	H2O	5	y	1	579.277	5.89537	TRUE	sp	Q12913	Q12913	PTPRJ_HUMAN	Receptor-type tyrosine-protein phosphatase eta	Homo sapiens	9606	PTPRJ	1	3	Uniprot_reviewed_Human_IRT_022019_DMM
QEHFX_EDRN_HUrine_poolDeGP_DDA_02	2		_SN[+1]DTAASEYK_	_SN[Asn->Asp]DTAASEYK_	SNDTAASEYK	-44.2392	-44.2392	Q12913	TRUE	_SN[Asn->Asp]DTAASEYK_	543.733	0.000461823	3816428	H2O	8	y	1	866.389	9.90882	TRUE	sp	Q12913	Q12913	PTPRJ_HUMAN	Receptor-type tyrosine-protein phosphatase eta	Homo sapiens	9606	PTPRJ	1	3	Uniprot_reviewed_Human_IRT_022019_DMM
QEHFX_EDRN_HUrine_poolDeGP_DDA_02	2		_SN[+1]DTAASEYK_	_SN[Asn->Asp]DTAASEYK_	SNDTAASEYK	-44.2392	-44.2392	Q12913	TRUE	_SN[Asn->Asp]DTAASEYK_	543.733	0.000461823	3816428	H2O	3	b	1	300.083	8.84386	TRUE	sp	Q12913	Q12913	PTPRJ_HUMAN	Receptor-type tyrosine-protein phosphatase eta	Homo sapiens	9606	PTPRJ	1	3	Uniprot_reviewed_Human_IRT_022019_DMM
QEHFX_EDRN_HUrine_poolDeGP_DDA_02	2		_SN[+1]DTAASEYK_	_SN[Asn->Asp]DTAASEYK_	SNDTAASEYK	-44.2392	-44.2392	Q12913	TRUE	_SN[Asn->Asp]DTAASEYK_	543.733	0.000461823	3816428	noloss	9	y	1	999.427	13.7323	TRUE	sp	Q12913	Q12913	PTPRJ_HUMAN	Receptor-type tyrosine-protein phosphatase eta	Homo sapiens	9606	PTPRJ	1	3	Uniprot_reviewed_Human_IRT_022019_DMM
QEHFX_EDRN_HUrine_poolDeGP_DDA_02	2		_EN[+1]ATTDLLTK_	_EN[Asn->Asp]ATTDLLTK_	ENATTDLLTK	9.88824	9.88824	P28799	TRUE	_EN[Asn->Asp]ATTDLLTK_	553.782	0.00530723	1637842	noloss	3	y	1	361.245	42.279	FALSE	sp	P28799	P28799	GRN_HUMAN	Progranulin	Homo sapiens	9606	GRN	1	2	Uniprot_reviewed_Human_IRT_022019_DMM
QEHFX_EDRN_HUrine_poolDeGP_DDA_02	2		_EN[+1]ATTDLLTK_	_EN[Asn->Asp]ATTDLLTK_	ENATTDLLTK	9.88824	9.88824	P28799	TRUE	_EN[Asn->Asp]ATTDLLTK_	553.782	0.00530723	1637842	noloss	4	y	1	474.329	47.1889	FALSE	sp	P28799	P28799	GRN_HUMAN	Progranulin	Homo sapiens	9606	GRN	1	2	Uniprot_reviewed_Human_IRT_022019_DMM
QEHFX_EDRN_HUrine_poolDeGP_DDA_02	2		_EN[+1]ATTDLLTK_	_EN[Asn->Asp]ATTDLLTK_	ENATTDLLTK	9.88824	9.88824	P28799	TRUE	_EN[Asn->Asp]ATTDLLTK_	553.782	0.00530723	1637842	noloss	5	y	1	589.356	43.0228	FALSE	sp	P28799	P28799	GRN_HUMAN	Progranulin	Homo sapiens	9606	GRN	1	2	Uniprot_reviewed_Human_IRT_022019_DMM
QEHFX_EDRN_HUrine_poolDeGP_DDA_02	2		_EN[+1]ATTDLLTK_	_EN[Asn->Asp]ATTDLLTK_	ENATTDLLTK	9.88824	9.88824	P28799	TRUE	_EN[Asn->Asp]ATTDLLTK_	553.782	0.00530723	1637842	noloss	6	y	1	690.403	72.2199	FALSE	sp	P28799	P28799	GRN_HUMAN	Progranulin	Homo sapiens	9606	GRN	1	2	Uniprot_reviewed_Human_IRT_022019_DMM
QEHFX_EDRN_HUrine_poolDeGP_DDA_02	2		_EN[+1]ATTDLLTK_	_EN[Asn->Asp]ATTDLLTK_	ENATTDLLTK	9.88824	9.88824	P28799	TRUE	_EN[Asn->Asp]ATTDLLTK_	553.782	0.00530723	1637842	noloss	7	y	1	791.451	33.1428	FALSE	sp	P28799	P28799	GRN_HUMAN	Progranulin	Homo sapiens	9606	GRN	1	2	Uniprot_reviewed_Human_IRT_022019_DMM
QEHFX_EDRN_HUrine_poolDeGP_DDA_02	2		_YQHN[+1]ESHSR_	_YQHN[Asn->Asp]ESHSR_	YQHNESHSR	-56.9161	-56.9161	Q9H0B8	TRUE	_YQHN[Asn->Asp]ESHSR_	579.75	0	20004490	noloss	3	b	1	429.188	9.02938	TRUE	sp	Q9H0B8	Q9H0B8	CRLD2_HUMAN	Cysteine-rich secretory protein LCCL domain-containing 2	Homo sapiens	9606	CRISPLD2	2	1	Uniprot_reviewed_Human_IRT_022019_DMM
QEHFX_EDRN_HUrine_poolDeGP_DDA_02	2		_YQHN[+1]ESHSR_	_YQHN[Asn->Asp]ESHSR_	YQHNESHSR	-56.9161	-56.9161	Q9H0B8	TRUE	_YQHN[Asn->Asp]ESHSR_	579.75	0	20004490	noloss	3	y	1	399.21	13.2062	TRUE	sp	Q9H0B8	Q9H0B8	CRLD2_HUMAN	Cysteine-rich secretory protein LCCL domain-containing 2	Homo sapiens	9606	CRISPLD2	2	1	Uniprot_reviewed_Human_IRT_022019_DMM
QEHFX_EDRN_HUrine_poolDeGP_DDA_02	2		_YQHN[+1]ESHSR_	_YQHN[Asn->Asp]ESHSR_	YQHNESHSR	-56.9161	-56.9161	Q9H0B8	TRUE	_YQHN[Asn->Asp]ESHSR_	579.75	0	20004490	noloss	4	y	1	486.242	42.3717	FALSE	sp	Q9H0B8	Q9H0B8	CRLD2_HUMAN	Cysteine-rich secretory protein LCCL domain-containing 2	Homo sapiens	9606	CRISPLD2	2	1	Uniprot_reviewed_Human_IRT_022019_DMM
QEHFX_EDRN_HUrine_poolDeGP_DDA_02	2		_YQHN[+1]ESHSR_	_YQHN[Asn->Asp]ESHSR_	YQHNESHSR	-56.9161	-56.9161	Q9H0B8	TRUE	_YQHN[Asn->Asp]ESHSR_	579.75	0	20004490	noloss	5	y	1	615.285	85.6425	FALSE	sp	Q9H0B8	Q9H0B8	CRLD2_HUMAN	Cysteine-rich secretory protein LCCL domain-containing 2	Homo sapiens	9606	CRISPLD2	2	1	Uniprot_reviewed_Human_IRT_022019_DMM
QEHFX_EDRN_HUrine_poolDeGP_DDA_02	2		_YQHN[+1]ESHSR_	_YQHN[Asn->Asp]ESHSR_	YQHNESHSR	-56.9161	-56.9161	Q9H0B8	TRUE	_YQHN[Asn->Asp]ESHSR_	579.75	0	20004490	noloss	6	y	1	730.311	100	FALSE	sp	Q9H0B8	Q9H0B8	CRLD2_HUMAN	Cysteine-rich secretory protein LCCL domain-containing 2	Homo sapiens	9606	CRISPLD2	2	1	Uniprot_reviewed_Human_IRT_022019_DMM
QEHFX_EDRN_HUrine_poolDeGP_DDA_02	2		_YQHN[+1]ESHSR_	_YQHN[Asn->Asp]ESHSR_	YQHNESHSR	-56.9161	-56.9161	Q9H0B8	TRUE	_YQHN[Asn->Asp]ESHSR_	579.75	0	20004490	noloss	7	y	1	867.37	82.9232	FALSE	sp	Q9H0B8	Q9H0B8	CRLD2_HUMAN	Cysteine-rich secretory protein LCCL domain-containing 2	Homo sapiens	9606	CRISPLD2	2	1	Uniprot_reviewed_Human_IRT_022019_DMM
QEHFX_EDRN_HUrine_poolDeGP_DDA_02	2		_YQHN[+1]ESHSR_	_YQHN[Asn->Asp]ESHSR_	YQHNESHSR	-56.9161	-56.9161	Q9H0B8	TRUE	_YQHN[Asn->Asp]ESHSR_	579.75	0	20004490	H2O	5	y	1	597.274	15.3212	FALSE	sp	Q9H0B8	Q9H0B8	CRLD2_HUMAN	Cysteine-rich secretory protein LCCL domain-containing 2	Homo sapiens	9606	CRISPLD2	2	1	Uniprot_reviewed_Human_IRT_022019_DMM
QEHFX_EDRN_HUrine_poolDeGP_DDA_02	2		_YQHN[+1]ESHSR_	_YQHN[Asn->Asp]ESHSR_	YQHNESHSR	-56.9161	-56.9161	Q9H0B8	TRUE	_YQHN[Asn->Asp]ESHSR_	579.75	0	20004490	NH3	6	y	1	713.285	9.45722	TRUE	sp	Q9H0B8	Q9H0B8	CRLD2_HUMAN	Cysteine-rich secretory protein LCCL domain-containing 2	Homo sapiens	9606	CRISPLD2	2	1	Uniprot_reviewed_Human_IRT_022019_DMM
QEHFX_EDRN_HUrine_poolDeGP_DDA_02	2		_YQHN[+1]ESHSR_	_YQHN[Asn->Asp]ESHSR_	YQHNESHSR	-56.9161	-56.9161	Q9H0B8	TRUE	_YQHN[Asn->Asp]ESHSR_	579.75	0	20004490	H2O	7	y	1	849.36	5.64028	TRUE	sp	Q9H0B8	Q9H0B8	CRLD2_HUMAN	Cysteine-rich secretory protein LCCL domain-containing 2	Homo sapiens	9606	CRISPLD2	2	1	Uniprot_reviewed_Human_IRT_022019_DMM
QEHFX_EDRN_HUrine_poolDeGP_DDA_02	2		_YQHN[+1]ESHSR_	_YQHN[Asn->Asp]ESHSR_	YQHNESHSR	-56.9161	-56.9161	Q9H0B8	TRUE	_YQHN[Asn->Asp]ESHSR_	579.75	0	20004490	H2O	8	y	2	489.213	18.6273	FALSE	sp	Q9H0B8	Q9H0B8	CRLD2_HUMAN	Cysteine-rich secretory protein LCCL domain-containing 2	Homo sapiens	9606	CRISPLD2	2	1	Uniprot_reviewed_Human_IRT_022019_DMM
QEHFX_EDRN_HUrine_poolDeGP_DDA_02	2		_YQHN[+1]ESHSR_	_YQHN[Asn->Asp]ESHSR_	YQHNESHSR	-56.9161	-56.9161	Q9H0B8	TRUE	_YQHN[Asn->Asp]ESHSR_	579.75	0	20004490	NH3	8	y	1	978.402	7.27118	TRUE	sp	Q9H0B8	Q9H0B8	CRLD2_HUMAN	Cysteine-rich secretory protein LCCL domain-containing 2	Homo sapiens	9606	CRISPLD2	2	1	Uniprot_reviewed_Human_IRT_022019_DMM
QEHFX_EDRN_HUrine_poolDeGP_DDA_02	2		_YQHN[+1]ESHSR_	_YQHN[Asn->Asp]ESHSR_	YQHNESHSR	-56.9161	-56.9161	Q9H0B8	TRUE	_YQHN[Asn->Asp]ESHSR_	579.75	0	20004490	H2O	6	y	1	712.301	6.67053	TRUE	sp	Q9H0B8	Q9H0B8	CRLD2_HUMAN	Cysteine-rich secretory protein LCCL domain-containing 2	Homo sapiens	9606	CRISPLD2	2	1	Uniprot_reviewed_Human_IRT_022019_DMM
QEHFX_EDRN_HUrine_poolDeGP_DDA_02	2		_N[+1]LSQDQEHGR_	_N[Asn->Asp]LSQDQEHGR_	NLSQDQEHGR	-47.6755	-47.6755	Q02383	TRUE	_N[Asn->Asp]LSQDQEHGR_	592.768	0	8516179	noloss	3	b	1	316.15	9.12477	TRUE	sp	Q02383	Q02383	SEMG2_HUMAN	Semenogelin-2	Homo sapiens	9606	SEMG2	1	1	Uniprot_reviewed_Human_IRT_022019_DMM
QEHFX_EDRN_HUrine_poolDeGP_DDA_02	2		_N[+1]LSQDQEHGR_	_N[Asn->Asp]LSQDQEHGR_	NLSQDQEHGR	-47.6755	-47.6755	Q02383	TRUE	_N[Asn->Asp]LSQDQEHGR_	592.768	0	8516179	noloss	3	y	1	369.199	44.9385	FALSE	sp	Q02383	Q02383	SEMG2_HUMAN	Semenogelin-2	Homo sapiens	9606	SEMG2	1	1	Uniprot_reviewed_Human_IRT_022019_DMM
QEHFX_EDRN_HUrine_poolDeGP_DDA_02	2		_N[+1]LSQDQEHGR_	_N[Asn->Asp]LSQDQEHGR_	NLSQDQEHGR	-47.6755	-47.6755	Q02383	TRUE	_N[Asn->Asp]LSQDQEHGR_	592.768	0	8516179	noloss	4	y	1	498.242	23.7765	FALSE	sp	Q02383	Q02383	SEMG2_HUMAN	Semenogelin-2	Homo sapiens	9606	SEMG2	1	1	Uniprot_reviewed_Human_IRT_022019_DMM
QEHFX_EDRN_HUrine_poolDeGP_DDA_02	2		_N[+1]LSQDQEHGR_	_N[Asn->Asp]LSQDQEHGR_	NLSQDQEHGR	-47.6755	-47.6755	Q02383	TRUE	_N[Asn->Asp]LSQDQEHGR_	592.768	0	8516179	noloss	5	y	1	626.3	54.0078	FALSE	sp	Q02383	Q02383	SEMG2_HUMAN	Semenogelin-2	Homo sapiens	9606	SEMG2	1	1	Uniprot_reviewed_Human_IRT_022019_DMM
QEHFX_EDRN_HUrine_poolDeGP_DDA_02	2		_N[+1]LSQDQEHGR_	_N[Asn->Asp]LSQDQEHGR_	NLSQDQEHGR	-47.6755	-47.6755	Q02383	TRUE	_N[Asn->Asp]LSQDQEHGR_	592.768	0	8516179	noloss	6	y	1	741.327	70.4275	FALSE	sp	Q02383	Q02383	SEMG2_HUMAN	Semenogelin-2	Homo sapiens	9606	SEMG2	1	1	Uniprot_reviewed_Human_IRT_022019_DMM
QEHFX_EDRN_HUrine_poolDeGP_DDA_02	2		_N[+1]LSQDQEHGR_	_N[Asn->Asp]LSQDQEHGR_	NLSQDQEHGR	-47.6755	-47.6755	Q02383	TRUE	_N[Asn->Asp]LSQDQEHGR_	592.768	0	8516179	noloss	7	y	1	869.386	31.3055	FALSE	sp	Q02383	Q02383	SEMG2_HUMAN	Semenogelin-2	Homo sapiens	9606	SEMG2	1	1	Uniprot_reviewed_Human_IRT_022019_DMM
QEHFX_EDRN_HUrine_poolDeGP_DDA_02	2		_N[+1]LSQDQEHGR_	_N[Asn->Asp]LSQDQEHGR_	NLSQDQEHGR	-47.6755	-47.6755	Q02383	TRUE	_N[Asn->Asp]LSQDQEHGR_	592.768	0	8516179	noloss	8	y	1	956.418	100	FALSE	sp	Q02383	Q02383	SEMG2_HUMAN	Semenogelin-2	Homo sapiens	9606	SEMG2	1	1	Uniprot_reviewed_Human_IRT_022019_DMM
QEHFX_EDRN_HUrine_poolDeGP_DDA_02	2		_N[+1]LSQDQEHGR_	_N[Asn->Asp]LSQDQEHGR_	NLSQDQEHGR	-47.6755	-47.6755	Q02383	TRUE	_N[Asn->Asp]LSQDQEHGR_	592.768	0	8516179	noloss	9	y	2	535.255	6.40114	TRUE	sp	Q02383	Q02383	SEMG2_HUMAN	Semenogelin-2	Homo sapiens	9606	SEMG2	1	1	Uniprot_reviewed_Human_IRT_022019_DMM
QEHFX_EDRN_HUrine_poolDeGP_DDA_02	2		_N[+1]LSQDQEHGR_	_N[Asn->Asp]LSQDQEHGR_	NLSQDQEHGR	-47.6755	-47.6755	Q02383	TRUE	_N[Asn->Asp]LSQDQEHGR_	592.768	0	8516179	NH3	5	y	1	609.274	13.8346	TRUE	sp	Q02383	Q02383	SEMG2_HUMAN	Semenogelin-2	Homo sapiens	9606	SEMG2	1	1	Uniprot_reviewed_Human_IRT_022019_DMM
QEHFX_EDRN_HUrine_poolDeGP_DDA_02	2		_N[+1]LSQDQEHGR_	_N[Asn->Asp]LSQDQEHGR_	NLSQDQEHGR	-47.6755	-47.6755	Q02383	TRUE	_N[Asn->Asp]LSQDQEHGR_	592.768	0	8516179	NH3	6	y	1	724.301	6.11929	TRUE	sp	Q02383	Q02383	SEMG2_HUMAN	Semenogelin-2	Homo sapiens	9606	SEMG2	1	1	Uniprot_reviewed_Human_IRT_022019_DMM
QEHFX_EDRN_HUrine_poolDeGP_DDA_02	2		_N[+1]LSQDQEHGR_	_N[Asn->Asp]LSQDQEHGR_	NLSQDQEHGR	-47.6755	-47.6755	Q02383	TRUE	_N[Asn->Asp]LSQDQEHGR_	592.768	0	8516179	NH3	7	y	1	852.359	13.0286	TRUE	sp	Q02383	Q02383	SEMG2_HUMAN	Semenogelin-2	Homo sapiens	9606	SEMG2	1	1	Uniprot_reviewed_Human_IRT_022019_DMM
QEHFX_EDRN_HUrine_poolDeGP_DDA_02	2		_N[+1]LSQDQEHGR_	_N[Asn->Asp]LSQDQEHGR_	NLSQDQEHGR	-47.6755	-47.6755	Q02383	TRUE	_N[Asn->Asp]LSQDQEHGR_	592.768	0	8516179	NH3	8	y	1	939.391	12.7229	TRUE	sp	Q02383	Q02383	SEMG2_HUMAN	Semenogelin-2	Homo sapiens	9606	SEMG2	1	1	Uniprot_reviewed_Human_IRT_022019_DMM
QEHFX_EDRN_HUrine_poolDeGP_DDA_02	2		_N[+1]LSQDQEHGR_	_N[Asn->Asp]LSQDQEHGR_	NLSQDQEHGR	-47.6755	-47.6755	Q02383	TRUE	_N[Asn->Asp]LSQDQEHGR_	592.768	0	8516179	H2O	8	y	1	938.407	7.07052	TRUE	sp	Q02383	Q02383	SEMG2_HUMAN	Semenogelin-2	Homo sapiens	9606	SEMG2	1	1	Uniprot_reviewed_Human_IRT_022019_DMM
QEHFX_EDRN_HUrine_poolDeGP_DDA_02	2		_EEQYN[+1]STYR_	_EEQYN[Asn->Asp]STYR_	EEQYNSTYR	-23.2681	-23.2681	P01857;P0DOX5	FALSE	_EEQYN[Asn->Asp]STYR_	595.752	0.00325733	63768600	noloss	3	y	1	439.23	17.5891	FALSE	sp	P01857;P0DOX5	P01857;P0DOX5	IGHG1_HUMAN;IGG1_HUMAN	Immunoglobulin heavy constant gamma 1;Immunoglobulin gamma-1 heavy chain	Homo sapiens	9606	IGHG1;	1	1;2	Uniprot_reviewed_Human_IRT_022019_DMM
QEHFX_EDRN_HUrine_poolDeGP_DDA_02	2		_EEQYN[+1]STYR_	_EEQYN[Asn->Asp]STYR_	EEQYNSTYR	-23.2681	-23.2681	P01857;P0DOX5	FALSE	_EEQYN[Asn->Asp]STYR_	595.752	0.00325733	63768600	noloss	4	y	1	526.262	100	FALSE	sp	P01857;P0DOX5	P01857;P0DOX5	IGHG1_HUMAN;IGG1_HUMAN	Immunoglobulin heavy constant gamma 1;Immunoglobulin gamma-1 heavy chain	Homo sapiens	9606	IGHG1;	1	1;2	Uniprot_reviewed_Human_IRT_022019_DMM
QEHFX_EDRN_HUrine_poolDeGP_DDA_02	2		_EEQYN[+1]STYR_	_EEQYN[Asn->Asp]STYR_	EEQYNSTYR	-23.2681	-23.2681	P01857;P0DOX5	FALSE	_EEQYN[Asn->Asp]STYR_	595.752	0.00325733	63768600	noloss	5	y	1	641.289	80.8078	FALSE	sp	P01857;P0DOX5	P01857;P0DOX5	IGHG1_HUMAN;IGG1_HUMAN	Immunoglobulin heavy constant gamma 1;Immunoglobulin gamma-1 heavy chain	Homo sapiens	9606	IGHG1;	1	1;2	Uniprot_reviewed_Human_IRT_022019_DMM
QEHFX_EDRN_HUrine_poolDeGP_DDA_02	2		_EEQYN[+1]STYR_	_EEQYN[Asn->Asp]STYR_	EEQYNSTYR	-23.2681	-23.2681	P01857;P0DOX5	FALSE	_EEQYN[Asn->Asp]STYR_	595.752	0.00325733	63768600	noloss	6	y	1	804.352	54.5077	FALSE	sp	P01857;P0DOX5	P01857;P0DOX5	IGHG1_HUMAN;IGG1_HUMAN	Immunoglobulin heavy constant gamma 1;Immunoglobulin gamma-1 heavy chain	Homo sapiens	9606	IGHG1;	1	1;2	Uniprot_reviewed_Human_IRT_022019_DMM
QEHFX_EDRN_HUrine_poolDeGP_DDA_02	2		_EEQYN[+1]STYR_	_EEQYN[Asn->Asp]STYR_	EEQYNSTYR	-23.2681	-23.2681	P01857;P0DOX5	FALSE	_EEQYN[Asn->Asp]STYR_	595.752	0.00325733	63768600	noloss	7	y	1	932.411	20.7913	FALSE	sp	P01857;P0DOX5	P01857;P0DOX5	IGHG1_HUMAN;IGG1_HUMAN	Immunoglobulin heavy constant gamma 1;Immunoglobulin gamma-1 heavy chain	Homo sapiens	9606	IGHG1;	1	1;2	Uniprot_reviewed_Human_IRT_022019_DMM
QEHFX_EDRN_HUrine_poolDeGP_DDA_02	2		_EEQYN[+1]STYR_	_EEQYN[Asn->Asp]STYR_	EEQYNSTYR	-23.2681	-23.2681	P01857;P0DOX5	FALSE	_EEQYN[Asn->Asp]STYR_	595.752	0.00325733	63768600	H2O	4	y	1	508.251	5.23956	TRUE	sp	P01857;P0DOX5	P01857;P0DOX5	IGHG1_HUMAN;IGG1_HUMAN	Immunoglobulin heavy constant gamma 1;Immunoglobulin gamma-1 heavy chain	Homo sapiens	9606	IGHG1;	1	1;2	Uniprot_reviewed_Human_IRT_022019_DMM
QEHFX_EDRN_HUrine_poolDeGP_DDA_02	2		_EEQYN[+1]STYR_	_EEQYN[Asn->Asp]STYR_	EEQYNSTYR	-23.2681	-23.2681	P01857;P0DOX5	FALSE	_EEQYN[Asn->Asp]STYR_	595.752	0.00325733	63768600	H2O	5	y	1	623.278	10.0387	TRUE	sp	P01857;P0DOX5	P01857;P0DOX5	IGHG1_HUMAN;IGG1_HUMAN	Immunoglobulin heavy constant gamma 1;Immunoglobulin gamma-1 heavy chain	Homo sapiens	9606	IGHG1;	1	1;2	Uniprot_reviewed_Human_IRT_022019_DMM
QEHFX_EDRN_HUrine_poolDeGP_DDA_02	2		_EEQYN[+1]STYR_	_EEQYN[Asn->Asp]STYR_	EEQYNSTYR	-23.2681	-23.2681	P01857;P0DOX5	FALSE	_EEQYN[Asn->Asp]STYR_	595.752	0.00325733	63768600	H2O	7	y	2	457.704	10.8631	TRUE	sp	P01857;P0DOX5	P01857;P0DOX5	IGHG1_HUMAN;IGG1_HUMAN	Immunoglobulin heavy constant gamma 1;Immunoglobulin gamma-1 heavy chain	Homo sapiens	9606	IGHG1;	1	1;2	Uniprot_reviewed_Human_IRT_022019_DMM
QEHFX_EDRN_HUrine_poolDeGP_DDA_02	2		_EEQYN[+1]STYR_	_EEQYN[Asn->Asp]STYR_	EEQYNSTYR	-23.2681	-23.2681	P01857;P0DOX5	FALSE	_EEQYN[Asn->Asp]STYR_	595.752	0.00325733	63768600	NH3	7	y	1	915.384	17.8914	FALSE	sp	P01857;P0DOX5	P01857;P0DOX5	IGHG1_HUMAN;IGG1_HUMAN	Immunoglobulin heavy constant gamma 1;Immunoglobulin gamma-1 heavy chain	Homo sapiens	9606	IGHG1;	1	1;2	Uniprot_reviewed_Human_IRT_022019_DMM
QEHFX_EDRN_HUrine_poolDeGP_DDA_02	2		_GAASSGN[+1]ATGPGPR_	_GAASSGN[Asn->Asp]ATGPGPR_	GAASSGNATGPGPR	-46.7039	-46.7039	Q99835	TRUE	_GAASSGN[Asn->Asp]ATGPGPR_	600.784	0.000461823	644481	noloss	4	y	1	426.246	9.52309	TRUE	sp	Q99835	Q99835	SMO_HUMAN	Smoothened homolog	Homo sapiens	9606	SMO	1	1	Uniprot_reviewed_Human_IRT_022019_DMM
QEHFX_EDRN_HUrine_poolDeGP_DDA_02	2		_GAASSGN[+1]ATGPGPR_	_GAASSGN[Asn->Asp]ATGPGPR_	GAASSGNATGPGPR	-46.7039	-46.7039	Q99835	TRUE	_GAASSGN[Asn->Asp]ATGPGPR_	600.784	0.000461823	644481	noloss	5	y	1	483.267	18.0473	FALSE	sp	Q99835	Q99835	SMO_HUMAN	Smoothened homolog	Homo sapiens	9606	SMO	1	1	Uniprot_reviewed_Human_IRT_022019_DMM
QEHFX_EDRN_HUrine_poolDeGP_DDA_02	2		_GAASSGN[+1]ATGPGPR_	_GAASSGN[Asn->Asp]ATGPGPR_	GAASSGNATGPGPR	-46.7039	-46.7039	Q99835	TRUE	_GAASSGN[Asn->Asp]ATGPGPR_	600.784	0.000461823	644481	noloss	6	y	1	584.315	15.3363	FALSE	sp	Q99835	Q99835	SMO_HUMAN	Smoothened homolog	Homo sapiens	9606	SMO	1	1	Uniprot_reviewed_Human_IRT_022019_DMM
QEHFX_EDRN_HUrine_poolDeGP_DDA_02	2		_GAASSGN[+1]ATGPGPR_	_GAASSGN[Asn->Asp]ATGPGPR_	GAASSGNATGPGPR	-46.7039	-46.7039	Q99835	TRUE	_GAASSGN[Asn->Asp]ATGPGPR_	600.784	0.000461823	644481	noloss	7	y	1	655.352	52.4934	FALSE	sp	Q99835	Q99835	SMO_HUMAN	Smoothened homolog	Homo sapiens	9606	SMO	1	1	Uniprot_reviewed_Human_IRT_022019_DMM
QEHFX_EDRN_HUrine_poolDeGP_DDA_02	2		_GAASSGN[+1]ATGPGPR_	_GAASSGN[Asn->Asp]ATGPGPR_	GAASSGNATGPGPR	-46.7039	-46.7039	Q99835	TRUE	_GAASSGN[Asn->Asp]ATGPGPR_	600.784	0.000461823	644481	noloss	8	y	1	770.379	10.9645	TRUE	sp	Q99835	Q99835	SMO_HUMAN	Smoothened homolog	Homo sapiens	9606	SMO	1	1	Uniprot_reviewed_Human_IRT_022019_DMM
QEHFX_EDRN_HUrine_poolDeGP_DDA_02	2		_GAASSGN[+1]ATGPGPR_	_GAASSGN[Asn->Asp]ATGPGPR_	GAASSGNATGPGPR	-46.7039	-46.7039	Q99835	TRUE	_GAASSGN[Asn->Asp]ATGPGPR_	600.784	0.000461823	644481	noloss	9	y	1	827.401	25.6759	FALSE	sp	Q99835	Q99835	SMO_HUMAN	Smoothened homolog	Homo sapiens	9606	SMO	1	1	Uniprot_reviewed_Human_IRT_022019_DMM
QEHFX_EDRN_HUrine_poolDeGP_DDA_02	2		_GAASSGN[+1]ATGPGPR_	_GAASSGN[Asn->Asp]ATGPGPR_	GAASSGNATGPGPR	-46.7039	-46.7039	Q99835	TRUE	_GAASSGN[Asn->Asp]ATGPGPR_	600.784	0.000461823	644481	noloss	10	y	1	914.433	28.7429	FALSE	sp	Q99835	Q99835	SMO_HUMAN	Smoothened homolog	Homo sapiens	9606	SMO	1	1	Uniprot_reviewed_Human_IRT_022019_DMM
QEHFX_EDRN_HUrine_poolDeGP_DDA_02	2		_GAASSGN[+1]ATGPGPR_	_GAASSGN[Asn->Asp]ATGPGPR_	GAASSGNATGPGPR	-46.7039	-46.7039	Q99835	TRUE	_GAASSGN[Asn->Asp]ATGPGPR_	600.784	0.000461823	644481	noloss	11	y	1	1001.46	100	FALSE	sp	Q99835	Q99835	SMO_HUMAN	Smoothened homolog	Homo sapiens	9606	SMO	1	1	Uniprot_reviewed_Human_IRT_022019_DMM
QEHFX_EDRN_HUrine_poolDeGP_DDA_02	2		_GAASSGN[+1]ATGPGPR_	_GAASSGN[Asn->Asp]ATGPGPR_	GAASSGNATGPGPR	-46.7039	-46.7039	Q99835	TRUE	_GAASSGN[Asn->Asp]ATGPGPR_	600.784	0.000461823	644481	NH3	4	y	1	409.219	8.14403	TRUE	sp	Q99835	Q99835	SMO_HUMAN	Smoothened homolog	Homo sapiens	9606	SMO	1	1	Uniprot_reviewed_Human_IRT_022019_DMM
QEHFX_EDRN_HUrine_poolDeGP_DDA_02	2		_GAASSGN[+1]ATGPGPR_	_GAASSGN[Asn->Asp]ATGPGPR_	GAASSGNATGPGPR	-46.7039	-46.7039	Q99835	TRUE	_GAASSGN[Asn->Asp]ATGPGPR_	600.784	0.000461823	644481	NH3	5	y	1	466.241	8.16511	TRUE	sp	Q99835	Q99835	SMO_HUMAN	Smoothened homolog	Homo sapiens	9606	SMO	1	1	Uniprot_reviewed_Human_IRT_022019_DMM
QEHFX_EDRN_HUrine_poolDeGP_DDA_02	2		_GAASSGN[+1]ATGPGPR_	_GAASSGN[Asn->Asp]ATGPGPR_	GAASSGNATGPGPR	-46.7039	-46.7039	Q99835	TRUE	_GAASSGN[Asn->Asp]ATGPGPR_	600.784	0.000461823	644481	NH3	6	y	1	567.289	5.47683	TRUE	sp	Q99835	Q99835	SMO_HUMAN	Smoothened homolog	Homo sapiens	9606	SMO	1	1	Uniprot_reviewed_Human_IRT_022019_DMM
QEHFX_EDRN_HUrine_poolDeGP_DDA_02	2		_GAASSGN[+1]ATGPGPR_	_GAASSGN[Asn->Asp]ATGPGPR_	GAASSGNATGPGPR	-46.7039	-46.7039	Q99835	TRUE	_GAASSGN[Asn->Asp]ATGPGPR_	600.784	0.000461823	644481	H2O	11	y	1	983.454	8.14022	TRUE	sp	Q99835	Q99835	SMO_HUMAN	Smoothened homolog	Homo sapiens	9606	SMO	1	1	Uniprot_reviewed_Human_IRT_022019_DMM
QEHFX_EDRN_HUrine_poolDeGP_DDA_02	2		_DGARN[+1]TTESGGR_	_DGARN[Asn->Asp]TTESGGR_	DGARNTTESGGR	-63.189	-63.189	Q9P021	TRUE	_DGARN[Asn->Asp]TTESGGR_	611.276	0.000461823	740512	noloss	4	b	1	400.194	25.2231	TRUE	sp	Q9P021	Q9P021	CRIPT_HUMAN	Cysteine-rich PDZ-binding protein	Homo sapiens	9606	CRIPT	1	1	Uniprot_reviewed_Human_IRT_022019_DMM
QEHFX_EDRN_HUrine_poolDeGP_DDA_02	2		_DGARN[+1]TTESGGR_	_DGARN[Asn->Asp]TTESGGR_	DGARNTTESGGR	-63.189	-63.189	Q9P021	TRUE	_DGARN[Asn->Asp]TTESGGR_	611.276	0.000461823	740512	noloss	4	y	1	376.194	66.7144	FALSE	sp	Q9P021	Q9P021	CRIPT_HUMAN	Cysteine-rich PDZ-binding protein	Homo sapiens	9606	CRIPT	1	1	Uniprot_reviewed_Human_IRT_022019_DMM
QEHFX_EDRN_HUrine_poolDeGP_DDA_02	2		_DGARN[+1]TTESGGR_	_DGARN[Asn->Asp]TTESGGR_	DGARNTTESGGR	-63.189	-63.189	Q9P021	TRUE	_DGARN[Asn->Asp]TTESGGR_	611.276	0.000461823	740512	noloss	5	b	1	515.221	21.0262	TRUE	sp	Q9P021	Q9P021	CRIPT_HUMAN	Cysteine-rich PDZ-binding protein	Homo sapiens	9606	CRIPT	1	1	Uniprot_reviewed_Human_IRT_022019_DMM
QEHFX_EDRN_HUrine_poolDeGP_DDA_02	2		_DGARN[+1]TTESGGR_	_DGARN[Asn->Asp]TTESGGR_	DGARNTTESGGR	-63.189	-63.189	Q9P021	TRUE	_DGARN[Asn->Asp]TTESGGR_	611.276	0.000461823	740512	noloss	5	y	1	505.237	13.4281	TRUE	sp	Q9P021	Q9P021	CRIPT_HUMAN	Cysteine-rich PDZ-binding protein	Homo sapiens	9606	CRIPT	1	1	Uniprot_reviewed_Human_IRT_022019_DMM
QEHFX_EDRN_HUrine_poolDeGP_DDA_02	2		_DGARN[+1]TTESGGR_	_DGARN[Asn->Asp]TTESGGR_	DGARNTTESGGR	-63.189	-63.189	Q9P021	TRUE	_DGARN[Asn->Asp]TTESGGR_	611.276	0.000461823	740512	noloss	6	y	1	606.284	31.5503	FALSE	sp	Q9P021	Q9P021	CRIPT_HUMAN	Cysteine-rich PDZ-binding protein	Homo sapiens	9606	CRIPT	1	1	Uniprot_reviewed_Human_IRT_022019_DMM
QEHFX_EDRN_HUrine_poolDeGP_DDA_02	2		_DGARN[+1]TTESGGR_	_DGARN[Asn->Asp]TTESGGR_	DGARNTTESGGR	-63.189	-63.189	Q9P021	TRUE	_DGARN[Asn->Asp]TTESGGR_	611.276	0.000461823	740512	noloss	7	y	1	707.332	40.4966	FALSE	sp	Q9P021	Q9P021	CRIPT_HUMAN	Cysteine-rich PDZ-binding protein	Homo sapiens	9606	CRIPT	1	1	Uniprot_reviewed_Human_IRT_022019_DMM
QEHFX_EDRN_HUrine_poolDeGP_DDA_02	2		_DGARN[+1]TTESGGR_	_DGARN[Asn->Asp]TTESGGR_	DGARNTTESGGR	-63.189	-63.189	Q9P021	TRUE	_DGARN[Asn->Asp]TTESGGR_	611.276	0.000461823	740512	noloss	8	b	1	846.359	26.044	FALSE	sp	Q9P021	Q9P021	CRIPT_HUMAN	Cysteine-rich PDZ-binding protein	Homo sapiens	9606	CRIPT	1	1	Uniprot_reviewed_Human_IRT_022019_DMM
QEHFX_EDRN_HUrine_poolDeGP_DDA_02	2		_DGARN[+1]TTESGGR_	_DGARN[Asn->Asp]TTESGGR_	DGARNTTESGGR	-63.189	-63.189	Q9P021	TRUE	_DGARN[Asn->Asp]TTESGGR_	611.276	0.000461823	740512	noloss	8	y	1	822.359	50.2077	FALSE	sp	Q9P021	Q9P021	CRIPT_HUMAN	Cysteine-rich PDZ-binding protein	Homo sapiens	9606	CRIPT	1	1	Uniprot_reviewed_Human_IRT_022019_DMM
QEHFX_EDRN_HUrine_poolDeGP_DDA_02	2		_DGARN[+1]TTESGGR_	_DGARN[Asn->Asp]TTESGGR_	DGARNTTESGGR	-63.189	-63.189	Q9P021	TRUE	_DGARN[Asn->Asp]TTESGGR_	611.276	0.000461823	740512	noloss	11	y	2	553.763	100	FALSE	sp	Q9P021	Q9P021	CRIPT_HUMAN	Cysteine-rich PDZ-binding protein	Homo sapiens	9606	CRIPT	1	1	Uniprot_reviewed_Human_IRT_022019_DMM
QEHFX_EDRN_HUrine_poolDeGP_DDA_02	2		_DGARN[+1]TTESGGR_	_DGARN[Asn->Asp]TTESGGR_	DGARNTTESGGR	-63.189	-63.189	Q9P021	TRUE	_DGARN[Asn->Asp]TTESGGR_	611.276	0.000461823	740512	NH3	4	y	1	359.167	10.2017	TRUE	sp	Q9P021	Q9P021	CRIPT_HUMAN	Cysteine-rich PDZ-binding protein	Homo sapiens	9606	CRIPT	1	1	Uniprot_reviewed_Human_IRT_022019_DMM
QEHFX_EDRN_HUrine_poolDeGP_DDA_02	2		_DGARN[+1]TTESGGR_	_DGARN[Asn->Asp]TTESGGR_	DGARNTTESGGR	-63.189	-63.189	Q9P021	TRUE	_DGARN[Asn->Asp]TTESGGR_	611.276	0.000461823	740512	NH3	5	b	1	498.194	9.76041	TRUE	sp	Q9P021	Q9P021	CRIPT_HUMAN	Cysteine-rich PDZ-binding protein	Homo sapiens	9606	CRIPT	1	1	Uniprot_reviewed_Human_IRT_022019_DMM
QEHFX_EDRN_HUrine_poolDeGP_DDA_02	2		_DGARN[+1]TTESGGR_	_DGARN[Asn->Asp]TTESGGR_	DGARNTTESGGR	-63.189	-63.189	Q9P021	TRUE	_DGARN[Asn->Asp]TTESGGR_	611.276	0.000461823	740512	H2O	7	y	1	689.321	10.1847	TRUE	sp	Q9P021	Q9P021	CRIPT_HUMAN	Cysteine-rich PDZ-binding protein	Homo sapiens	9606	CRIPT	1	1	Uniprot_reviewed_Human_IRT_022019_DMM
QEHFX_EDRN_HUrine_poolDeGP_DDA_02	2		_VGN[+1]SSLEVAGC[+57]K_	_VGN[Asn->Asp]SSLEVAGC[Carbamidomethyl (C)]K_	VGNSSLEVAGCK	-1.4334	-1.4334	Q99102	TRUE	_VGN[Asn->Asp]SSLEVAGC[Carbamidomethyl (C)]K_	611.293	0	819516	noloss	3	y	1	364.165	78.4595	FALSE	sp	Q99102	Q99102	MUC4_HUMAN	Mucin-4	Homo sapiens	9606	MUC4	1	4	Uniprot_reviewed_Human_IRT_022019_DMM
QEHFX_EDRN_HUrine_poolDeGP_DDA_02	2		_VGN[+1]SSLEVAGC[+57]K_	_VGN[Asn->Asp]SSLEVAGC[Carbamidomethyl (C)]K_	VGNSSLEVAGCK	-1.4334	-1.4334	Q99102	TRUE	_VGN[Asn->Asp]SSLEVAGC[Carbamidomethyl (C)]K_	611.293	0	819516	noloss	4	b	1	359.156	11.1982	TRUE	sp	Q99102	Q99102	MUC4_HUMAN	Mucin-4	Homo sapiens	9606	MUC4	1	4	Uniprot_reviewed_Human_IRT_022019_DMM
QEHFX_EDRN_HUrine_poolDeGP_DDA_02	2		_VGN[+1]SSLEVAGC[+57]K_	_VGN[Asn->Asp]SSLEVAGC[Carbamidomethyl (C)]K_	VGNSSLEVAGCK	-1.4334	-1.4334	Q99102	TRUE	_VGN[Asn->Asp]SSLEVAGC[Carbamidomethyl (C)]K_	611.293	0	819516	noloss	4	y	1	435.202	100	FALSE	sp	Q99102	Q99102	MUC4_HUMAN	Mucin-4	Homo sapiens	9606	MUC4	1	4	Uniprot_reviewed_Human_IRT_022019_DMM
QEHFX_EDRN_HUrine_poolDeGP_DDA_02	2		_VGN[+1]SSLEVAGC[+57]K_	_VGN[Asn->Asp]SSLEVAGC[Carbamidomethyl (C)]K_	VGNSSLEVAGCK	-1.4334	-1.4334	Q99102	TRUE	_VGN[Asn->Asp]SSLEVAGC[Carbamidomethyl (C)]K_	611.293	0	819516	noloss	5	y	1	534.27	60.4376	FALSE	sp	Q99102	Q99102	MUC4_HUMAN	Mucin-4	Homo sapiens	9606	MUC4	1	4	Uniprot_reviewed_Human_IRT_022019_DMM
QEHFX_EDRN_HUrine_poolDeGP_DDA_02	2		_VGN[+1]SSLEVAGC[+57]K_	_VGN[Asn->Asp]SSLEVAGC[Carbamidomethyl (C)]K_	VGNSSLEVAGCK	-1.4334	-1.4334	Q99102	TRUE	_VGN[Asn->Asp]SSLEVAGC[Carbamidomethyl (C)]K_	611.293	0	819516	noloss	6	y	1	663.313	56.4556	FALSE	sp	Q99102	Q99102	MUC4_HUMAN	Mucin-4	Homo sapiens	9606	MUC4	1	4	Uniprot_reviewed_Human_IRT_022019_DMM
QEHFX_EDRN_HUrine_poolDeGP_DDA_02	2		_VGN[+1]SSLEVAGC[+57]K_	_VGN[Asn->Asp]SSLEVAGC[Carbamidomethyl (C)]K_	VGNSSLEVAGCK	-1.4334	-1.4334	Q99102	TRUE	_VGN[Asn->Asp]SSLEVAGC[Carbamidomethyl (C)]K_	611.293	0	819516	noloss	7	y	1	776.397	31.1248	FALSE	sp	Q99102	Q99102	MUC4_HUMAN	Mucin-4	Homo sapiens	9606	MUC4	1	4	Uniprot_reviewed_Human_IRT_022019_DMM
QEHFX_EDRN_HUrine_poolDeGP_DDA_02	2		_VGN[+1]SSLEVAGC[+57]K_	_VGN[Asn->Asp]SSLEVAGC[Carbamidomethyl (C)]K_	VGNSSLEVAGCK	-1.4334	-1.4334	Q99102	TRUE	_VGN[Asn->Asp]SSLEVAGC[Carbamidomethyl (C)]K_	611.293	0	819516	noloss	8	y	1	863.429	29.3501	TRUE	sp	Q99102	Q99102	MUC4_HUMAN	Mucin-4	Homo sapiens	9606	MUC4	1	4	Uniprot_reviewed_Human_IRT_022019_DMM
QEHFX_EDRN_HUrine_poolDeGP_DDA_02	2		_VGN[+1]SSLEVAGC[+57]K_	_VGN[Asn->Asp]SSLEVAGC[Carbamidomethyl (C)]K_	VGNSSLEVAGCK	-1.4334	-1.4334	Q99102	TRUE	_VGN[Asn->Asp]SSLEVAGC[Carbamidomethyl (C)]K_	611.293	0	819516	noloss	9	y	1	950.461	30.9307	FALSE	sp	Q99102	Q99102	MUC4_HUMAN	Mucin-4	Homo sapiens	9606	MUC4	1	4	Uniprot_reviewed_Human_IRT_022019_DMM
QEHFX_EDRN_HUrine_poolDeGP_DDA_02	2		_VGN[+1]SSLEVAGC[+57]K_	_VGN[Asn->Asp]SSLEVAGC[Carbamidomethyl (C)]K_	VGNSSLEVAGCK	-1.4334	-1.4334	Q99102	TRUE	_VGN[Asn->Asp]SSLEVAGC[Carbamidomethyl (C)]K_	611.293	0	819516	noloss	10	y	1	1065.49	20.5076	TRUE	sp	Q99102	Q99102	MUC4_HUMAN	Mucin-4	Homo sapiens	9606	MUC4	1	4	Uniprot_reviewed_Human_IRT_022019_DMM
QEHFX_EDRN_HUrine_poolDeGP_DDA_02	2		_GSN[+1]GTIC[+57]DNQR_	_GSN[Asn->Asp]GTIC[Carbamidomethyl (C)]DNQR_	GSNGTICDNQR	-45.6429	-45.6429	Q9UBP4	TRUE	_GSN[Asn->Asp]GTIC[Carbamidomethyl (C)]DNQR_	611.759	0.00215709	1716363	noloss	3	y	1	417.22	42.6528	FALSE	sp	Q9UBP4	Q9UBP4	DKK3_HUMAN	Dickkopf-related protein 3	Homo sapiens	9606	DKK3	1	2	Uniprot_reviewed_Human_IRT_022019_DMM
QEHFX_EDRN_HUrine_poolDeGP_DDA_02	2		_GSN[+1]GTIC[+57]DNQR_	_GSN[Asn->Asp]GTIC[Carbamidomethyl (C)]DNQR_	GSNGTICDNQR	-45.6429	-45.6429	Q9UBP4	TRUE	_GSN[Asn->Asp]GTIC[Carbamidomethyl (C)]DNQR_	611.759	0.00215709	1716363	noloss	4	y	1	532.247	23.8641	FALSE	sp	Q9UBP4	Q9UBP4	DKK3_HUMAN	Dickkopf-related protein 3	Homo sapiens	9606	DKK3	1	2	Uniprot_reviewed_Human_IRT_022019_DMM
QEHFX_EDRN_HUrine_poolDeGP_DDA_02	2		_GSN[+1]GTIC[+57]DNQR_	_GSN[Asn->Asp]GTIC[Carbamidomethyl (C)]DNQR_	GSNGTICDNQR	-45.6429	-45.6429	Q9UBP4	TRUE	_GSN[Asn->Asp]GTIC[Carbamidomethyl (C)]DNQR_	611.759	0.00215709	1716363	noloss	5	y	1	692.278	100	FALSE	sp	Q9UBP4	Q9UBP4	DKK3_HUMAN	Dickkopf-related protein 3	Homo sapiens	9606	DKK3	1	2	Uniprot_reviewed_Human_IRT_022019_DMM
QEHFX_EDRN_HUrine_poolDeGP_DDA_02	2		_GSN[+1]GTIC[+57]DNQR_	_GSN[Asn->Asp]GTIC[Carbamidomethyl (C)]DNQR_	GSNGTICDNQR	-45.6429	-45.6429	Q9UBP4	TRUE	_GSN[Asn->Asp]GTIC[Carbamidomethyl (C)]DNQR_	611.759	0.00215709	1716363	noloss	6	y	1	805.362	46.0726	FALSE	sp	Q9UBP4	Q9UBP4	DKK3_HUMAN	Dickkopf-related protein 3	Homo sapiens	9606	DKK3	1	2	Uniprot_reviewed_Human_IRT_022019_DMM
QEHFX_EDRN_HUrine_poolDeGP_DDA_02	2		_GSN[+1]GTIC[+57]DNQR_	_GSN[Asn->Asp]GTIC[Carbamidomethyl (C)]DNQR_	GSNGTICDNQR	-45.6429	-45.6429	Q9UBP4	TRUE	_GSN[Asn->Asp]GTIC[Carbamidomethyl (C)]DNQR_	611.759	0.00215709	1716363	noloss	7	y	1	906.41	15.4519	FALSE	sp	Q9UBP4	Q9UBP4	DKK3_HUMAN	Dickkopf-related protein 3	Homo sapiens	9606	DKK3	1	2	Uniprot_reviewed_Human_IRT_022019_DMM
QEHFX_EDRN_HUrine_poolDeGP_DDA_02	2		_GSN[+1]GTIC[+57]DNQR_	_GSN[Asn->Asp]GTIC[Carbamidomethyl (C)]DNQR_	GSNGTICDNQR	-45.6429	-45.6429	Q9UBP4	TRUE	_GSN[Asn->Asp]GTIC[Carbamidomethyl (C)]DNQR_	611.759	0.00215709	1716363	noloss	8	y	1	963.431	21.1402	FALSE	sp	Q9UBP4	Q9UBP4	DKK3_HUMAN	Dickkopf-related protein 3	Homo sapiens	9606	DKK3	1	2	Uniprot_reviewed_Human_IRT_022019_DMM
QEHFX_EDRN_HUrine_poolDeGP_DDA_02	2		_GSN[+1]GTIC[+57]DNQR_	_GSN[Asn->Asp]GTIC[Carbamidomethyl (C)]DNQR_	GSNGTICDNQR	-45.6429	-45.6429	Q9UBP4	TRUE	_GSN[Asn->Asp]GTIC[Carbamidomethyl (C)]DNQR_	611.759	0.00215709	1716363	NH3	3	y	1	400.194	6.51157	TRUE	sp	Q9UBP4	Q9UBP4	DKK3_HUMAN	Dickkopf-related protein 3	Homo sapiens	9606	DKK3	1	2	Uniprot_reviewed_Human_IRT_022019_DMM
QEHFX_EDRN_HUrine_poolDeGP_DDA_02	2		_GSN[+1]GTIC[+57]DNQR_	_GSN[Asn->Asp]GTIC[Carbamidomethyl (C)]DNQR_	GSNGTICDNQR	-45.6429	-45.6429	Q9UBP4	TRUE	_GSN[Asn->Asp]GTIC[Carbamidomethyl (C)]DNQR_	611.759	0.00215709	1716363	NH3	5	y	1	675.252	9.27484	TRUE	sp	Q9UBP4	Q9UBP4	DKK3_HUMAN	Dickkopf-related protein 3	Homo sapiens	9606	DKK3	1	2	Uniprot_reviewed_Human_IRT_022019_DMM
QEHFX_EDRN_HUrine_poolDeGP_DDA_02	2		_GSN[+1]GTIC[+57]DNQR_	_GSN[Asn->Asp]GTIC[Carbamidomethyl (C)]DNQR_	GSNGTICDNQR	-45.6429	-45.6429	Q9UBP4	TRUE	_GSN[Asn->Asp]GTIC[Carbamidomethyl (C)]DNQR_	611.759	0.00215709	1716363	H2O	8	y	1	945.421	6.11192	TRUE	sp	Q9UBP4	Q9UBP4	DKK3_HUMAN	Dickkopf-related protein 3	Homo sapiens	9606	DKK3	1	2	Uniprot_reviewed_Human_IRT_022019_DMM
QEHFX_EDRN_HUrine_poolDeGP_DDA_02	2		_GSN[+1]GTIC[+57]DNQR_	_GSN[Asn->Asp]GTIC[Carbamidomethyl (C)]DNQR_	GSNGTICDNQR	-45.6429	-45.6429	Q9UBP4	TRUE	_GSN[Asn->Asp]GTIC[Carbamidomethyl (C)]DNQR_	611.759	0.00215709	1716363	H2O	5	b	1	400.146	11.4727	TRUE	sp	Q9UBP4	Q9UBP4	DKK3_HUMAN	Dickkopf-related protein 3	Homo sapiens	9606	DKK3	1	2	Uniprot_reviewed_Human_IRT_022019_DMM
QEHFX_EDRN_HUrine_poolDeGP_DDA_02	2		_GSN[+1]GTIC[+57]DNQR_	_GSN[Asn->Asp]GTIC[Carbamidomethyl (C)]DNQR_	GSNGTICDNQR	-45.6429	-45.6429	Q9UBP4	TRUE	_GSN[Asn->Asp]GTIC[Carbamidomethyl (C)]DNQR_	611.759	0.00215709	1716363	noloss	9	y	1	1078.46	7.50626	TRUE	sp	Q9UBP4	Q9UBP4	DKK3_HUMAN	Dickkopf-related protein 3	Homo sapiens	9606	DKK3	1	2	Uniprot_reviewed_Human_IRT_022019_DMM
QEHFX_EDRN_HUrine_poolDeGP_DDA_02	2		_C[+57]C[+57]DATN[+1]ATAVR_	_C[Carbamidomethyl (C)]C[Carbamidomethyl (C)]DATN[Asn->Asp]ATAVR_	CCDATNATAVR	-27.17	-27.17	F5H4A9	TRUE	_C[Carbamidomethyl (C)]C[Carbamidomethyl (C)]DATN[Asn->Asp]ATAVR_	620.258	0.00530723	547415	noloss	3	b	1	436.096	38.178	FALSE	sp	F5H4A9	F5H4A9	CC080_HUMAN	Uncharacterized membrane protein C3orf80	Homo sapiens	9606	C3orf80	2	1	Uniprot_reviewed_Human_IRT_022019_DMM
QEHFX_EDRN_HUrine_poolDeGP_DDA_02	2		_C[+57]C[+57]DATN[+1]ATAVR_	_C[Carbamidomethyl (C)]C[Carbamidomethyl (C)]DATN[Asn->Asp]ATAVR_	CCDATNATAVR	-27.17	-27.17	F5H4A9	TRUE	_C[Carbamidomethyl (C)]C[Carbamidomethyl (C)]DATN[Asn->Asp]ATAVR_	620.258	0.00530723	547415	noloss	4	y	1	446.272	20.1726	TRUE	sp	F5H4A9	F5H4A9	CC080_HUMAN	Uncharacterized membrane protein C3orf80	Homo sapiens	9606	C3orf80	2	1	Uniprot_reviewed_Human_IRT_022019_DMM
QEHFX_EDRN_HUrine_poolDeGP_DDA_02	2		_C[+57]C[+57]DATN[+1]ATAVR_	_C[Carbamidomethyl (C)]C[Carbamidomethyl (C)]DATN[Asn->Asp]ATAVR_	CCDATNATAVR	-27.17	-27.17	F5H4A9	TRUE	_C[Carbamidomethyl (C)]C[Carbamidomethyl (C)]DATN[Asn->Asp]ATAVR_	620.258	0.00530723	547415	noloss	5	y	1	517.309	100	FALSE	sp	F5H4A9	F5H4A9	CC080_HUMAN	Uncharacterized membrane protein C3orf80	Homo sapiens	9606	C3orf80	2	1	Uniprot_reviewed_Human_IRT_022019_DMM
QEHFX_EDRN_HUrine_poolDeGP_DDA_02	2		_C[+57]C[+57]DATN[+1]ATAVR_	_C[Carbamidomethyl (C)]C[Carbamidomethyl (C)]DATN[Asn->Asp]ATAVR_	CCDATNATAVR	-27.17	-27.17	F5H4A9	TRUE	_C[Carbamidomethyl (C)]C[Carbamidomethyl (C)]DATN[Asn->Asp]ATAVR_	620.258	0.00530723	547415	noloss	6	y	1	632.336	48.9907	FALSE	sp	F5H4A9	F5H4A9	CC080_HUMAN	Uncharacterized membrane protein C3orf80	Homo sapiens	9606	C3orf80	2	1	Uniprot_reviewed_Human_IRT_022019_DMM
QEHFX_EDRN_HUrine_poolDeGP_DDA_02	2		_C[+57]C[+57]DATN[+1]ATAVR_	_C[Carbamidomethyl (C)]C[Carbamidomethyl (C)]DATN[Asn->Asp]ATAVR_	CCDATNATAVR	-27.17	-27.17	F5H4A9	TRUE	_C[Carbamidomethyl (C)]C[Carbamidomethyl (C)]DATN[Asn->Asp]ATAVR_	620.258	0.00530723	547415	noloss	7	y	1	733.384	63.1812	FALSE	sp	F5H4A9	F5H4A9	CC080_HUMAN	Uncharacterized membrane protein C3orf80	Homo sapiens	9606	C3orf80	2	1	Uniprot_reviewed_Human_IRT_022019_DMM
QEHFX_EDRN_HUrine_poolDeGP_DDA_02	2		_C[+57]C[+57]DATN[+1]ATAVR_	_C[Carbamidomethyl (C)]C[Carbamidomethyl (C)]DATN[Asn->Asp]ATAVR_	CCDATNATAVR	-27.17	-27.17	F5H4A9	TRUE	_C[Carbamidomethyl (C)]C[Carbamidomethyl (C)]DATN[Asn->Asp]ATAVR_	620.258	0.00530723	547415	noloss	8	y	1	804.421	61.6077	FALSE	sp	F5H4A9	F5H4A9	CC080_HUMAN	Uncharacterized membrane protein C3orf80	Homo sapiens	9606	C3orf80	2	1	Uniprot_reviewed_Human_IRT_022019_DMM
QEHFX_EDRN_HUrine_poolDeGP_DDA_02	2		_C[+57]C[+57]DATN[+1]ATAVR_	_C[Carbamidomethyl (C)]C[Carbamidomethyl (C)]DATN[Asn->Asp]ATAVR_	CCDATNATAVR	-27.17	-27.17	F5H4A9	TRUE	_C[Carbamidomethyl (C)]C[Carbamidomethyl (C)]DATN[Asn->Asp]ATAVR_	620.258	0.00530723	547415	noloss	9	y	1	919.448	93.5641	FALSE	sp	F5H4A9	F5H4A9	CC080_HUMAN	Uncharacterized membrane protein C3orf80	Homo sapiens	9606	C3orf80	2	1	Uniprot_reviewed_Human_IRT_022019_DMM
QEHFX_EDRN_HUrine_poolDeGP_DDA_02	2		_C[+57]C[+57]DATN[+1]ATAVR_	_C[Carbamidomethyl (C)]C[Carbamidomethyl (C)]DATN[Asn->Asp]ATAVR_	CCDATNATAVR	-27.17	-27.17	F5H4A9	TRUE	_C[Carbamidomethyl (C)]C[Carbamidomethyl (C)]DATN[Asn->Asp]ATAVR_	620.258	0.00530723	547415	noloss	3	y	1	345.224	12.7208	TRUE	sp	F5H4A9	F5H4A9	CC080_HUMAN	Uncharacterized membrane protein C3orf80	Homo sapiens	9606	C3orf80	2	1	Uniprot_reviewed_Human_IRT_022019_DMM
QEHFX_EDRN_HUrine_poolDeGP_DDA_02	2		_C[+57]C[+57]DATN[+1]ATAVR_	_C[Carbamidomethyl (C)]C[Carbamidomethyl (C)]DATN[Asn->Asp]ATAVR_	CCDATNATAVR	-27.17	-27.17	F5H4A9	TRUE	_C[Carbamidomethyl (C)]C[Carbamidomethyl (C)]DATN[Asn->Asp]ATAVR_	620.258	0.00530723	547415	NH3	4	y	1	429.246	7.9962	TRUE	sp	F5H4A9	F5H4A9	CC080_HUMAN	Uncharacterized membrane protein C3orf80	Homo sapiens	9606	C3orf80	2	1	Uniprot_reviewed_Human_IRT_022019_DMM
QEHFX_EDRN_HUrine_poolDeGP_DDA_02	2		_C[+57]C[+57]DATN[+1]ATAVR_	_C[Carbamidomethyl (C)]C[Carbamidomethyl (C)]DATN[Asn->Asp]ATAVR_	CCDATNATAVR	-27.17	-27.17	F5H4A9	TRUE	_C[Carbamidomethyl (C)]C[Carbamidomethyl (C)]DATN[Asn->Asp]ATAVR_	620.258	0.00530723	547415	H2O	8	y	1	786.41	14.0669	TRUE	sp	F5H4A9	F5H4A9	CC080_HUMAN	Uncharacterized membrane protein C3orf80	Homo sapiens	9606	C3orf80	2	1	Uniprot_reviewed_Human_IRT_022019_DMM
QEHFX_EDRN_HUrine_poolDeGP_DDA_02	3		_TSTRN[+1]ISSEEK_	_TSTRN[Asn->Asp]ISSEEK_	TSTRNISSEEK	-43.7681	-43.7681	P13591	TRUE	_TSTRN[Asn->Asp]ISSEEK_	418.205	0.000461823	979141	noloss	4	y	1	492.23	43.2353	FALSE	sp	P13591	P13591	NCAM1_HUMAN	Neural cell adhesion molecule 1	Homo sapiens	9606	NCAM1	1	3	Uniprot_reviewed_Human_IRT_022019_DMM
QEHFX_EDRN_HUrine_poolDeGP_DDA_02	3		_TSTRN[+1]ISSEEK_	_TSTRN[Asn->Asp]ISSEEK_	TSTRNISSEEK	-43.7681	-43.7681	P13591	TRUE	_TSTRN[Asn->Asp]ISSEEK_	418.205	0.000461823	979141	noloss	5	b	1	561.263	72.5456	FALSE	sp	P13591	P13591	NCAM1_HUMAN	Neural cell adhesion molecule 1	Homo sapiens	9606	NCAM1	1	3	Uniprot_reviewed_Human_IRT_022019_DMM
QEHFX_EDRN_HUrine_poolDeGP_DDA_02	3		_TSTRN[+1]ISSEEK_	_TSTRN[Asn->Asp]ISSEEK_	TSTRNISSEEK	-43.7681	-43.7681	P13591	TRUE	_TSTRN[Asn->Asp]ISSEEK_	418.205	0.000461823	979141	noloss	5	y	1	579.262	57.7557	FALSE	sp	P13591	P13591	NCAM1_HUMAN	Neural cell adhesion molecule 1	Homo sapiens	9606	NCAM1	1	3	Uniprot_reviewed_Human_IRT_022019_DMM
QEHFX_EDRN_HUrine_poolDeGP_DDA_02	3		_TSTRN[+1]ISSEEK_	_TSTRN[Asn->Asp]ISSEEK_	TSTRNISSEEK	-43.7681	-43.7681	P13591	TRUE	_TSTRN[Asn->Asp]ISSEEK_	418.205	0.000461823	979141	noloss	7	b	1	761.379	14.5743	TRUE	sp	P13591	P13591	NCAM1_HUMAN	Neural cell adhesion molecule 1	Homo sapiens	9606	NCAM1	1	3	Uniprot_reviewed_Human_IRT_022019_DMM
QEHFX_EDRN_HUrine_poolDeGP_DDA_02	3		_TSTRN[+1]ISSEEK_	_TSTRN[Asn->Asp]ISSEEK_	TSTRNISSEEK	-43.7681	-43.7681	P13591	TRUE	_TSTRN[Asn->Asp]ISSEEK_	418.205	0.000461823	979141	noloss	7	y	1	807.373	12.5579	TRUE	sp	P13591	P13591	NCAM1_HUMAN	Neural cell adhesion molecule 1	Homo sapiens	9606	NCAM1	1	3	Uniprot_reviewed_Human_IRT_022019_DMM
QEHFX_EDRN_HUrine_poolDeGP_DDA_02	3		_TSTRN[+1]ISSEEK_	_TSTRN[Asn->Asp]ISSEEK_	TSTRNISSEEK	-43.7681	-43.7681	P13591	TRUE	_TSTRN[Asn->Asp]ISSEEK_	418.205	0.000461823	979141	noloss	8	b	1	848.411	41.4246	FALSE	sp	P13591	P13591	NCAM1_HUMAN	Neural cell adhesion molecule 1	Homo sapiens	9606	NCAM1	1	3	Uniprot_reviewed_Human_IRT_022019_DMM
QEHFX_EDRN_HUrine_poolDeGP_DDA_02	3		_TSTRN[+1]ISSEEK_	_TSTRN[Asn->Asp]ISSEEK_	TSTRNISSEEK	-43.7681	-43.7681	P13591	TRUE	_TSTRN[Asn->Asp]ISSEEK_	418.205	0.000461823	979141	noloss	9	b	1	977.453	34.7263	FALSE	sp	P13591	P13591	NCAM1_HUMAN	Neural cell adhesion molecule 1	Homo sapiens	9606	NCAM1	1	3	Uniprot_reviewed_Human_IRT_022019_DMM
QEHFX_EDRN_HUrine_poolDeGP_DDA_02	3		_TSTRN[+1]ISSEEK_	_TSTRN[Asn->Asp]ISSEEK_	TSTRNISSEEK	-43.7681	-43.7681	P13591	TRUE	_TSTRN[Asn->Asp]ISSEEK_	418.205	0.000461823	979141	noloss	9	y	2	532.765	19.7326	TRUE	sp	P13591	P13591	NCAM1_HUMAN	Neural cell adhesion molecule 1	Homo sapiens	9606	NCAM1	1	3	Uniprot_reviewed_Human_IRT_022019_DMM
QEHFX_EDRN_HUrine_poolDeGP_DDA_02	3		_TSTRN[+1]ISSEEK_	_TSTRN[Asn->Asp]ISSEEK_	TSTRNISSEEK	-43.7681	-43.7681	P13591	TRUE	_TSTRN[Asn->Asp]ISSEEK_	418.205	0.000461823	979141	noloss	10	y	2	576.281	31.6545	TRUE	sp	P13591	P13591	NCAM1_HUMAN	Neural cell adhesion molecule 1	Homo sapiens	9606	NCAM1	1	3	Uniprot_reviewed_Human_IRT_022019_DMM
QEHFX_EDRN_HUrine_poolDeGP_DDA_02	3		_TSTRN[+1]ISSEEK_	_TSTRN[Asn->Asp]ISSEEK_	TSTRNISSEEK	-43.7681	-43.7681	P13591	TRUE	_TSTRN[Asn->Asp]ISSEEK_	418.205	0.000461823	979141	H2O	5	b	1	543.252	18.4228	TRUE	sp	P13591	P13591	NCAM1_HUMAN	Neural cell adhesion molecule 1	Homo sapiens	9606	NCAM1	1	3	Uniprot_reviewed_Human_IRT_022019_DMM
QEHFX_EDRN_HUrine_poolDeGP_DDA_02	3		_TSTRN[+1]ISSEEK_	_TSTRN[Asn->Asp]ISSEEK_	TSTRNISSEEK	-43.7681	-43.7681	P13591	TRUE	_TSTRN[Asn->Asp]ISSEEK_	418.205	0.000461823	979141	H2O	7	y	1	789.362	36.2462	FALSE	sp	P13591	P13591	NCAM1_HUMAN	Neural cell adhesion molecule 1	Homo sapiens	9606	NCAM1	1	3	Uniprot_reviewed_Human_IRT_022019_DMM
QEHFX_EDRN_HUrine_poolDeGP_DDA_02	3		_TSTRN[+1]ISSEEK_	_TSTRN[Asn->Asp]ISSEEK_	TSTRNISSEEK	-43.7681	-43.7681	P13591	TRUE	_TSTRN[Asn->Asp]ISSEEK_	418.205	0.000461823	979141	H2O	7	b	1	743.368	14.1814	TRUE	sp	P13591	P13591	NCAM1_HUMAN	Neural cell adhesion molecule 1	Homo sapiens	9606	NCAM1	1	3	Uniprot_reviewed_Human_IRT_022019_DMM
QEHFX_EDRN_HUrine_poolDeGP_DDA_02	3		_TSTRN[+1]ISSEEK_	_TSTRN[Asn->Asp]ISSEEK_	TSTRNISSEEK	-43.7681	-43.7681	P13591	TRUE	_TSTRN[Asn->Asp]ISSEEK_	418.205	0.000461823	979141	H2O	8	b	1	830.4	11.9315	TRUE	sp	P13591	P13591	NCAM1_HUMAN	Neural cell adhesion molecule 1	Homo sapiens	9606	NCAM1	1	3	Uniprot_reviewed_Human_IRT_022019_DMM
QEHFX_EDRN_HUrine_poolDeGP_DDA_02	3		_N[+1]LSQDQEHGRK_	_N[Asn->Asp]LSQDQEHGRK_	NLSQDQEHGRK	-46.3146	-46.3146	Q02383	TRUE	_N[Asn->Asp]LSQDQEHGRK_	438.213	0.000189286	63626280	noloss	3	y	1	360.235	75.7705	FALSE	sp	Q02383	Q02383	SEMG2_HUMAN	Semenogelin-2	Homo sapiens	9606	SEMG2	1	1	Uniprot_reviewed_Human_IRT_022019_DMM
QEHFX_EDRN_HUrine_poolDeGP_DDA_02	3		_N[+1]LSQDQEHGRK_	_N[Asn->Asp]LSQDQEHGRK_	NLSQDQEHGRK	-46.3146	-46.3146	Q02383	TRUE	_N[Asn->Asp]LSQDQEHGRK_	438.213	0.000189286	63626280	noloss	4	y	1	497.294	100	FALSE	sp	Q02383	Q02383	SEMG2_HUMAN	Semenogelin-2	Homo sapiens	9606	SEMG2	1	1	Uniprot_reviewed_Human_IRT_022019_DMM
QEHFX_EDRN_HUrine_poolDeGP_DDA_02	3		_N[+1]LSQDQEHGRK_	_N[Asn->Asp]LSQDQEHGRK_	NLSQDQEHGRK	-46.3146	-46.3146	Q02383	TRUE	_N[Asn->Asp]LSQDQEHGRK_	438.213	0.000189286	63626280	noloss	5	y	1	626.337	55.5878	FALSE	sp	Q02383	Q02383	SEMG2_HUMAN	Semenogelin-2	Homo sapiens	9606	SEMG2	1	1	Uniprot_reviewed_Human_IRT_022019_DMM
QEHFX_EDRN_HUrine_poolDeGP_DDA_02	3		_N[+1]LSQDQEHGRK_	_N[Asn->Asp]LSQDQEHGRK_	NLSQDQEHGRK	-46.3146	-46.3146	Q02383	TRUE	_N[Asn->Asp]LSQDQEHGRK_	438.213	0.000189286	63626280	noloss	6	y	1	754.395	43.7716	FALSE	sp	Q02383	Q02383	SEMG2_HUMAN	Semenogelin-2	Homo sapiens	9606	SEMG2	1	1	Uniprot_reviewed_Human_IRT_022019_DMM
QEHFX_EDRN_HUrine_poolDeGP_DDA_02	3		_N[+1]LSQDQEHGRK_	_N[Asn->Asp]LSQDQEHGRK_	NLSQDQEHGRK	-46.3146	-46.3146	Q02383	TRUE	_N[Asn->Asp]LSQDQEHGRK_	438.213	0.000189286	63626280	noloss	7	y	1	869.422	69.4578	FALSE	sp	Q02383	Q02383	SEMG2_HUMAN	Semenogelin-2	Homo sapiens	9606	SEMG2	1	1	Uniprot_reviewed_Human_IRT_022019_DMM
QEHFX_EDRN_HUrine_poolDeGP_DDA_02	3		_N[+1]LSQDQEHGRK_	_N[Asn->Asp]LSQDQEHGRK_	NLSQDQEHGRK	-46.3146	-46.3146	Q02383	TRUE	_N[Asn->Asp]LSQDQEHGRK_	438.213	0.000189286	63626280	noloss	8	y	2	499.244	8.70655	TRUE	sp	Q02383	Q02383	SEMG2_HUMAN	Semenogelin-2	Homo sapiens	9606	SEMG2	1	1	Uniprot_reviewed_Human_IRT_022019_DMM
QEHFX_EDRN_HUrine_poolDeGP_DDA_02	3		_N[+1]LSQDQEHGRK_	_N[Asn->Asp]LSQDQEHGRK_	NLSQDQEHGRK	-46.3146	-46.3146	Q02383	TRUE	_N[Asn->Asp]LSQDQEHGRK_	438.213	0.000189286	63626280	noloss	9	y	2	542.76	59.0789	FALSE	sp	Q02383	Q02383	SEMG2_HUMAN	Semenogelin-2	Homo sapiens	9606	SEMG2	1	1	Uniprot_reviewed_Human_IRT_022019_DMM
QEHFX_EDRN_HUrine_poolDeGP_DDA_02	3		_N[+1]LSQDQEHGRK_	_N[Asn->Asp]LSQDQEHGRK_	NLSQDQEHGRK	-46.3146	-46.3146	Q02383	TRUE	_N[Asn->Asp]LSQDQEHGRK_	438.213	0.000189286	63626280	NH3	3	y	1	343.209	12.1771	TRUE	sp	Q02383	Q02383	SEMG2_HUMAN	Semenogelin-2	Homo sapiens	9606	SEMG2	1	1	Uniprot_reviewed_Human_IRT_022019_DMM
QEHFX_EDRN_HUrine_poolDeGP_DDA_02	3		_N[+1]LSQDQEHGRK_	_N[Asn->Asp]LSQDQEHGRK_	NLSQDQEHGRK	-46.3146	-46.3146	Q02383	TRUE	_N[Asn->Asp]LSQDQEHGRK_	438.213	0.000189286	63626280	NH3	4	y	1	480.268	9.09428	TRUE	sp	Q02383	Q02383	SEMG2_HUMAN	Semenogelin-2	Homo sapiens	9606	SEMG2	1	1	Uniprot_reviewed_Human_IRT_022019_DMM
QEHFX_EDRN_HUrine_poolDeGP_DDA_02	3		_N[+1]LSQDQEHGRK_	_N[Asn->Asp]LSQDQEHGRK_	NLSQDQEHGRK	-46.3146	-46.3146	Q02383	TRUE	_N[Asn->Asp]LSQDQEHGRK_	438.213	0.000189286	63626280	NH3	6	y	1	737.369	18.2667	TRUE	sp	Q02383	Q02383	SEMG2_HUMAN	Semenogelin-2	Homo sapiens	9606	SEMG2	1	1	Uniprot_reviewed_Human_IRT_022019_DMM
QEHFX_EDRN_HUrine_poolDeGP_DDA_02	3		_N[+1]LSQDQEHGRK_	_N[Asn->Asp]LSQDQEHGRK_	NLSQDQEHGRK	-46.3146	-46.3146	Q02383	TRUE	_N[Asn->Asp]LSQDQEHGRK_	438.213	0.000189286	63626280	NH3	7	y	1	852.396	15.2341	TRUE	sp	Q02383	Q02383	SEMG2_HUMAN	Semenogelin-2	Homo sapiens	9606	SEMG2	1	1	Uniprot_reviewed_Human_IRT_022019_DMM
QEHFX_EDRN_HUrine_poolDeGP_DDA_02	3		_N[+1]LSQDQEHGRK_	_N[Asn->Asp]LSQDQEHGRK_	NLSQDQEHGRK	-46.3146	-46.3146	Q02383	TRUE	_N[Asn->Asp]LSQDQEHGRK_	438.213	0.000189286	63626280	NH3	8	y	2	490.731	28.9824	TRUE	sp	Q02383	Q02383	SEMG2_HUMAN	Semenogelin-2	Homo sapiens	9606	SEMG2	1	1	Uniprot_reviewed_Human_IRT_022019_DMM
QEHFX_EDRN_HUrine_poolDeGP_DDA_02	3		_N[+1]LSQDQEHGRK_	_N[Asn->Asp]LSQDQEHGRK_	NLSQDQEHGRK	-46.3146	-46.3146	Q02383	TRUE	_N[Asn->Asp]LSQDQEHGRK_	438.213	0.000189286	63626280	H2O	9	y	2	533.755	9.34964	TRUE	sp	Q02383	Q02383	SEMG2_HUMAN	Semenogelin-2	Homo sapiens	9606	SEMG2	1	1	Uniprot_reviewed_Human_IRT_022019_DMM
QEHFX_EDRN_HUrine_poolDeGP_DDA_02	2		_SPVQEN[+1]SSDLNK_	_SPVQEN[Asn->Asp]SSDLNK_	SPVQENSSDLNK	-22.1422	-22.1422	Q9NY35	TRUE	_SPVQEN[Asn->Asp]SSDLNK_	659.81	0	3631087	noloss	3	y	1	374.24	55.9842	FALSE	sp	Q9NY35	Q9NY35	CLDN1_HUMAN	Claudin domain-containing protein 1	Homo sapiens	9606	CLDND1	1	1	Uniprot_reviewed_Human_IRT_022019_DMM
QEHFX_EDRN_HUrine_poolDeGP_DDA_02	2		_SPVQEN[+1]SSDLNK_	_SPVQEN[Asn->Asp]SSDLNK_	SPVQENSSDLNK	-22.1422	-22.1422	Q9NY35	TRUE	_SPVQEN[Asn->Asp]SSDLNK_	659.81	0	3631087	noloss	4	b	1	412.219	27.0681	TRUE	sp	Q9NY35	Q9NY35	CLDN1_HUMAN	Claudin domain-containing protein 1	Homo sapiens	9606	CLDND1	1	1	Uniprot_reviewed_Human_IRT_022019_DMM
QEHFX_EDRN_HUrine_poolDeGP_DDA_02	2		_SPVQEN[+1]SSDLNK_	_SPVQEN[Asn->Asp]SSDLNK_	SPVQENSSDLNK	-22.1422	-22.1422	Q9NY35	TRUE	_SPVQEN[Asn->Asp]SSDLNK_	659.81	0	3631087	noloss	4	y	1	489.267	20.0759	TRUE	sp	Q9NY35	Q9NY35	CLDN1_HUMAN	Claudin domain-containing protein 1	Homo sapiens	9606	CLDND1	1	1	Uniprot_reviewed_Human_IRT_022019_DMM
QEHFX_EDRN_HUrine_poolDeGP_DDA_02	2		_SPVQEN[+1]SSDLNK_	_SPVQEN[Asn->Asp]SSDLNK_	SPVQENSSDLNK	-22.1422	-22.1422	Q9NY35	TRUE	_SPVQEN[Asn->Asp]SSDLNK_	659.81	0	3631087	noloss	5	b	1	541.262	23.6026	TRUE	sp	Q9NY35	Q9NY35	CLDN1_HUMAN	Claudin domain-containing protein 1	Homo sapiens	9606	CLDND1	1	1	Uniprot_reviewed_Human_IRT_022019_DMM
QEHFX_EDRN_HUrine_poolDeGP_DDA_02	2		_SPVQEN[+1]SSDLNK_	_SPVQEN[Asn->Asp]SSDLNK_	SPVQENSSDLNK	-22.1422	-22.1422	Q9NY35	TRUE	_SPVQEN[Asn->Asp]SSDLNK_	659.81	0	3631087	noloss	5	y	1	576.299	33.3296	TRUE	sp	Q9NY35	Q9NY35	CLDN1_HUMAN	Claudin domain-containing protein 1	Homo sapiens	9606	CLDND1	1	1	Uniprot_reviewed_Human_IRT_022019_DMM
QEHFX_EDRN_HUrine_poolDeGP_DDA_02	2		_SPVQEN[+1]SSDLNK_	_SPVQEN[Asn->Asp]SSDLNK_	SPVQENSSDLNK	-22.1422	-22.1422	Q9NY35	TRUE	_SPVQEN[Asn->Asp]SSDLNK_	659.81	0	3631087	noloss	6	b	1	656.289	19.3092	TRUE	sp	Q9NY35	Q9NY35	CLDN1_HUMAN	Claudin domain-containing protein 1	Homo sapiens	9606	CLDND1	1	1	Uniprot_reviewed_Human_IRT_022019_DMM
QEHFX_EDRN_HUrine_poolDeGP_DDA_02	2		_SPVQEN[+1]SSDLNK_	_SPVQEN[Asn->Asp]SSDLNK_	SPVQENSSDLNK	-22.1422	-22.1422	Q9NY35	TRUE	_SPVQEN[Asn->Asp]SSDLNK_	659.81	0	3631087	noloss	6	y	1	663.331	68.3882	FALSE	sp	Q9NY35	Q9NY35	CLDN1_HUMAN	Claudin domain-containing protein 1	Homo sapiens	9606	CLDND1	1	1	Uniprot_reviewed_Human_IRT_022019_DMM
QEHFX_EDRN_HUrine_poolDeGP_DDA_02	2		_SPVQEN[+1]SSDLNK_	_SPVQEN[Asn->Asp]SSDLNK_	SPVQENSSDLNK	-22.1422	-22.1422	Q9NY35	TRUE	_SPVQEN[Asn->Asp]SSDLNK_	659.81	0	3631087	noloss	7	b	1	743.321	10.6148	TRUE	sp	Q9NY35	Q9NY35	CLDN1_HUMAN	Claudin domain-containing protein 1	Homo sapiens	9606	CLDND1	1	1	Uniprot_reviewed_Human_IRT_022019_DMM
QEHFX_EDRN_HUrine_poolDeGP_DDA_02	2		_SPVQEN[+1]SSDLNK_	_SPVQEN[Asn->Asp]SSDLNK_	SPVQENSSDLNK	-22.1422	-22.1422	Q9NY35	TRUE	_SPVQEN[Asn->Asp]SSDLNK_	659.81	0	3631087	noloss	7	y	1	778.358	49.8453	TRUE	sp	Q9NY35	Q9NY35	CLDN1_HUMAN	Claudin domain-containing protein 1	Homo sapiens	9606	CLDND1	1	1	Uniprot_reviewed_Human_IRT_022019_DMM
QEHFX_EDRN_HUrine_poolDeGP_DDA_02	2		_SPVQEN[+1]SSDLNK_	_SPVQEN[Asn->Asp]SSDLNK_	SPVQENSSDLNK	-22.1422	-22.1422	Q9NY35	TRUE	_SPVQEN[Asn->Asp]SSDLNK_	659.81	0	3631087	noloss	8	y	1	907.4	73.6124	FALSE	sp	Q9NY35	Q9NY35	CLDN1_HUMAN	Claudin domain-containing protein 1	Homo sapiens	9606	CLDND1	1	1	Uniprot_reviewed_Human_IRT_022019_DMM
QEHFX_EDRN_HUrine_poolDeGP_DDA_02	2		_SPVQEN[+1]SSDLNK_	_SPVQEN[Asn->Asp]SSDLNK_	SPVQENSSDLNK	-22.1422	-22.1422	Q9NY35	TRUE	_SPVQEN[Asn->Asp]SSDLNK_	659.81	0	3631087	noloss	9	b	1	945.38	42.0242	TRUE	sp	Q9NY35	Q9NY35	CLDN1_HUMAN	Claudin domain-containing protein 1	Homo sapiens	9606	CLDND1	1	1	Uniprot_reviewed_Human_IRT_022019_DMM
QEHFX_EDRN_HUrine_poolDeGP_DDA_02	2		_SPVQEN[+1]SSDLNK_	_SPVQEN[Asn->Asp]SSDLNK_	SPVQENSSDLNK	-22.1422	-22.1422	Q9NY35	TRUE	_SPVQEN[Asn->Asp]SSDLNK_	659.81	0	3631087	noloss	9	y	1	1035.46	59.0438	FALSE	sp	Q9NY35	Q9NY35	CLDN1_HUMAN	Claudin domain-containing protein 1	Homo sapiens	9606	CLDND1	1	1	Uniprot_reviewed_Human_IRT_022019_DMM
QEHFX_EDRN_HUrine_poolDeGP_DDA_02	2		_SPVQEN[+1]SSDLNK_	_SPVQEN[Asn->Asp]SSDLNK_	SPVQENSSDLNK	-22.1422	-22.1422	Q9NY35	TRUE	_SPVQEN[Asn->Asp]SSDLNK_	659.81	0	3631087	noloss	11	y	2	616.294	9.83183	TRUE	sp	Q9NY35	Q9NY35	CLDN1_HUMAN	Claudin domain-containing protein 1	Homo sapiens	9606	CLDND1	1	1	Uniprot_reviewed_Human_IRT_022019_DMM
QEHFX_EDRN_HUrine_poolDeGP_DDA_02	2		_SPVQEN[+1]SSDLNK_	_SPVQEN[Asn->Asp]SSDLNK_	SPVQENSSDLNK	-22.1422	-22.1422	Q9NY35	TRUE	_SPVQEN[Asn->Asp]SSDLNK_	659.81	0	3631087	NH3	3	y	1	357.213	15.2327	TRUE	sp	Q9NY35	Q9NY35	CLDN1_HUMAN	Claudin domain-containing protein 1	Homo sapiens	9606	CLDND1	1	1	Uniprot_reviewed_Human_IRT_022019_DMM
QEHFX_EDRN_HUrine_poolDeGP_DDA_02	2		_SPVQEN[+1]SSDLNK_	_SPVQEN[Asn->Asp]SSDLNK_	SPVQENSSDLNK	-22.1422	-22.1422	Q9NY35	TRUE	_SPVQEN[Asn->Asp]SSDLNK_	659.81	0	3631087	H2O	4	b	1	394.208	8.58553	TRUE	sp	Q9NY35	Q9NY35	CLDN1_HUMAN	Claudin domain-containing protein 1	Homo sapiens	9606	CLDND1	1	1	Uniprot_reviewed_Human_IRT_022019_DMM
QEHFX_EDRN_HUrine_poolDeGP_DDA_02	2		_SPVQEN[+1]SSDLNK_	_SPVQEN[Asn->Asp]SSDLNK_	SPVQENSSDLNK	-22.1422	-22.1422	Q9NY35	TRUE	_SPVQEN[Asn->Asp]SSDLNK_	659.81	0	3631087	NH3	4	b	1	395.193	11.1175	TRUE	sp	Q9NY35	Q9NY35	CLDN1_HUMAN	Claudin domain-containing protein 1	Homo sapiens	9606	CLDND1	1	1	Uniprot_reviewed_Human_IRT_022019_DMM
QEHFX_EDRN_HUrine_poolDeGP_DDA_02	2		_SPVQEN[+1]SSDLNK_	_SPVQEN[Asn->Asp]SSDLNK_	SPVQENSSDLNK	-22.1422	-22.1422	Q9NY35	TRUE	_SPVQEN[Asn->Asp]SSDLNK_	659.81	0	3631087	NH3	5	b	1	524.235	8.66586	TRUE	sp	Q9NY35	Q9NY35	CLDN1_HUMAN	Claudin domain-containing protein 1	Homo sapiens	9606	CLDND1	1	1	Uniprot_reviewed_Human_IRT_022019_DMM
QEHFX_EDRN_HUrine_poolDeGP_DDA_02	2		_SPVQEN[+1]SSDLNK_	_SPVQEN[Asn->Asp]SSDLNK_	SPVQENSSDLNK	-22.1422	-22.1422	Q9NY35	TRUE	_SPVQEN[Asn->Asp]SSDLNK_	659.81	0	3631087	NH3	6	b	1	639.262	7.97866	TRUE	sp	Q9NY35	Q9NY35	CLDN1_HUMAN	Claudin domain-containing protein 1	Homo sapiens	9606	CLDND1	1	1	Uniprot_reviewed_Human_IRT_022019_DMM
QEHFX_EDRN_HUrine_poolDeGP_DDA_02	2		_SPVQEN[+1]SSDLNK_	_SPVQEN[Asn->Asp]SSDLNK_	SPVQENSSDLNK	-22.1422	-22.1422	Q9NY35	TRUE	_SPVQEN[Asn->Asp]SSDLNK_	659.81	0	3631087	NH3	6	y	1	646.304	8.25571	TRUE	sp	Q9NY35	Q9NY35	CLDN1_HUMAN	Claudin domain-containing protein 1	Homo sapiens	9606	CLDND1	1	1	Uniprot_reviewed_Human_IRT_022019_DMM
QEHFX_EDRN_HUrine_poolDeGP_DDA_02	2		_SPVQEN[+1]SSDLNK_	_SPVQEN[Asn->Asp]SSDLNK_	SPVQENSSDLNK	-22.1422	-22.1422	Q9NY35	TRUE	_SPVQEN[Asn->Asp]SSDLNK_	659.81	0	3631087	H2O	7	b	1	725.31	6.86818	TRUE	sp	Q9NY35	Q9NY35	CLDN1_HUMAN	Claudin domain-containing protein 1	Homo sapiens	9606	CLDND1	1	1	Uniprot_reviewed_Human_IRT_022019_DMM
QEHFX_EDRN_HUrine_poolDeGP_DDA_02	2		_SPVQEN[+1]SSDLNK_	_SPVQEN[Asn->Asp]SSDLNK_	SPVQENSSDLNK	-22.1422	-22.1422	Q9NY35	TRUE	_SPVQEN[Asn->Asp]SSDLNK_	659.81	0	3631087	H2O	7	y	1	760.347	9.12017	TRUE	sp	Q9NY35	Q9NY35	CLDN1_HUMAN	Claudin domain-containing protein 1	Homo sapiens	9606	CLDND1	1	1	Uniprot_reviewed_Human_IRT_022019_DMM
QEHFX_EDRN_HUrine_poolDeGP_DDA_02	2		_SPVQEN[+1]SSDLNK_	_SPVQEN[Asn->Asp]SSDLNK_	SPVQENSSDLNK	-22.1422	-22.1422	Q9NY35	TRUE	_SPVQEN[Asn->Asp]SSDLNK_	659.81	0	3631087	H2O	8	y	1	889.39	30.2343	TRUE	sp	Q9NY35	Q9NY35	CLDN1_HUMAN	Claudin domain-containing protein 1	Homo sapiens	9606	CLDND1	1	1	Uniprot_reviewed_Human_IRT_022019_DMM
QEHFX_EDRN_HUrine_poolDeGP_DDA_02	2		_SPVQEN[+1]SSDLNK_	_SPVQEN[Asn->Asp]SSDLNK_	SPVQENSSDLNK	-22.1422	-22.1422	Q9NY35	TRUE	_SPVQEN[Asn->Asp]SSDLNK_	659.81	0	3631087	H2O	9	b	1	927.369	10.2853	TRUE	sp	Q9NY35	Q9NY35	CLDN1_HUMAN	Claudin domain-containing protein 1	Homo sapiens	9606	CLDND1	1	1	Uniprot_reviewed_Human_IRT_022019_DMM
QEHFX_EDRN_HUrine_poolDeGP_DDA_02	2		_SPVQEN[+1]SSDLNK_	_SPVQEN[Asn->Asp]SSDLNK_	SPVQENSSDLNK	-22.1422	-22.1422	Q9NY35	TRUE	_SPVQEN[Asn->Asp]SSDLNK_	659.81	0	3631087	H2O	9	y	1	1017.45	50.2464	FALSE	sp	Q9NY35	Q9NY35	CLDN1_HUMAN	Claudin domain-containing protein 1	Homo sapiens	9606	CLDND1	1	1	Uniprot_reviewed_Human_IRT_022019_DMM
QEHFX_EDRN_HUrine_poolDeGP_DDA_02	2		_SPVQEN[+1]SSDLNK_	_SPVQEN[Asn->Asp]SSDLNK_	SPVQENSSDLNK	-22.1422	-22.1422	Q9NY35	TRUE	_SPVQEN[Asn->Asp]SSDLNK_	659.81	0	3631087	NH3	9	y	1	1018.43	100	FALSE	sp	Q9NY35	Q9NY35	CLDN1_HUMAN	Claudin domain-containing protein 1	Homo sapiens	9606	CLDND1	1	1	Uniprot_reviewed_Human_IRT_022019_DMM
QEHFX_EDRN_HUrine_poolDeGP_DDA_02	2		_SPVQEN[+1]SSDLNK_	_SPVQEN[Asn->Asp]SSDLNK_	SPVQENSSDLNK	-22.1422	-22.1422	Q9NY35	TRUE	_SPVQEN[Asn->Asp]SSDLNK_	659.81	0	3631087	noloss	10	y	1	1134.53	19.8784	TRUE	sp	Q9NY35	Q9NY35	CLDN1_HUMAN	Claudin domain-containing protein 1	Homo sapiens	9606	CLDND1	1	1	Uniprot_reviewed_Human_IRT_022019_DMM
QEHFX_EDRN_HUrine_poolDeGP_DDA_02	2		_DN[+1]SSGTFIVLIR_	_DN[Asn->Asp]SSGTFIVLIR_	DNSSGTFIVLIR	78.8259	78.8259	O43567	TRUE	_DN[Asn->Asp]SSGTFIVLIR_	661.851	0.00198781	112062	noloss	3	y	1	401.287	60.4455	FALSE	sp	O43567	O43567	RNF13_HUMAN	E3 ubiquitin-protein ligase RNF13	Homo sapiens	9606	RNF13	1	1	Uniprot_reviewed_Human_IRT_022019_DMM
QEHFX_EDRN_HUrine_poolDeGP_DDA_02	2		_DN[+1]SSGTFIVLIR_	_DN[Asn->Asp]SSGTFIVLIR_	DNSSGTFIVLIR	78.8259	78.8259	O43567	TRUE	_DN[Asn->Asp]SSGTFIVLIR_	661.851	0.00198781	112062	noloss	4	y	1	500.355	85.0035	FALSE	sp	O43567	O43567	RNF13_HUMAN	E3 ubiquitin-protein ligase RNF13	Homo sapiens	9606	RNF13	1	1	Uniprot_reviewed_Human_IRT_022019_DMM
QEHFX_EDRN_HUrine_poolDeGP_DDA_02	2		_DN[+1]SSGTFIVLIR_	_DN[Asn->Asp]SSGTFIVLIR_	DNSSGTFIVLIR	78.8259	78.8259	O43567	TRUE	_DN[Asn->Asp]SSGTFIVLIR_	661.851	0.00198781	112062	noloss	5	y	1	613.44	40.1942	FALSE	sp	O43567	O43567	RNF13_HUMAN	E3 ubiquitin-protein ligase RNF13	Homo sapiens	9606	RNF13	1	1	Uniprot_reviewed_Human_IRT_022019_DMM
QEHFX_EDRN_HUrine_poolDeGP_DDA_02	2		_DN[+1]SSGTFIVLIR_	_DN[Asn->Asp]SSGTFIVLIR_	DNSSGTFIVLIR	78.8259	78.8259	O43567	TRUE	_DN[Asn->Asp]SSGTFIVLIR_	661.851	0.00198781	112062	noloss	6	y	1	760.508	100	FALSE	sp	O43567	O43567	RNF13_HUMAN	E3 ubiquitin-protein ligase RNF13	Homo sapiens	9606	RNF13	1	1	Uniprot_reviewed_Human_IRT_022019_DMM
QEHFX_EDRN_HUrine_poolDeGP_DDA_02	2		_DN[+1]SSGTFIVLIR_	_DN[Asn->Asp]SSGTFIVLIR_	DNSSGTFIVLIR	78.8259	78.8259	O43567	TRUE	_DN[Asn->Asp]SSGTFIVLIR_	661.851	0.00198781	112062	noloss	7	y	1	861.556	49.351	FALSE	sp	O43567	O43567	RNF13_HUMAN	E3 ubiquitin-protein ligase RNF13	Homo sapiens	9606	RNF13	1	1	Uniprot_reviewed_Human_IRT_022019_DMM
QEHFX_EDRN_HUrine_poolDeGP_DDA_02	2		_DN[+1]SSGTFIVLIR_	_DN[Asn->Asp]SSGTFIVLIR_	DNSSGTFIVLIR	78.8259	78.8259	O43567	TRUE	_DN[Asn->Asp]SSGTFIVLIR_	661.851	0.00198781	112062	noloss	8	y	1	918.577	81.4177	FALSE	sp	O43567	O43567	RNF13_HUMAN	E3 ubiquitin-protein ligase RNF13	Homo sapiens	9606	RNF13	1	1	Uniprot_reviewed_Human_IRT_022019_DMM
QEHFX_EDRN_HUrine_poolDeGP_DDA_02	2		_MTGSGIYAPN[+1]SSR_	_MTGSGIYAPN[Asn->Asp]SSR_	MTGSGIYAPNSSR	1.09425	1.09425	O95497	TRUE	_MTGSGIYAPN[Asn->Asp]SSR_	671.309	0.000461823	1550935	noloss	3	y	1	349.183	44.1973	FALSE	sp	O95497	O95497	VNN1_HUMAN	Pantetheinase	Homo sapiens	9606	VNN1	1	2	Uniprot_reviewed_Human_IRT_022019_DMM
QEHFX_EDRN_HUrine_poolDeGP_DDA_02	2		_MTGSGIYAPN[+1]SSR_	_MTGSGIYAPN[Asn->Asp]SSR_	MTGSGIYAPNSSR	1.09425	1.09425	O95497	TRUE	_MTGSGIYAPN[Asn->Asp]SSR_	671.309	0.000461823	1550935	noloss	5	y	1	561.263	57.5481	FALSE	sp	O95497	O95497	VNN1_HUMAN	Pantetheinase	Homo sapiens	9606	VNN1	1	2	Uniprot_reviewed_Human_IRT_022019_DMM
QEHFX_EDRN_HUrine_poolDeGP_DDA_02	2		_MTGSGIYAPN[+1]SSR_	_MTGSGIYAPN[Asn->Asp]SSR_	MTGSGIYAPNSSR	1.09425	1.09425	O95497	TRUE	_MTGSGIYAPN[Asn->Asp]SSR_	671.309	0.000461823	1550935	noloss	6	y	1	632.3	52.4918	FALSE	sp	O95497	O95497	VNN1_HUMAN	Pantetheinase	Homo sapiens	9606	VNN1	1	2	Uniprot_reviewed_Human_IRT_022019_DMM
QEHFX_EDRN_HUrine_poolDeGP_DDA_02	2		_MTGSGIYAPN[+1]SSR_	_MTGSGIYAPN[Asn->Asp]SSR_	MTGSGIYAPNSSR	1.09425	1.09425	O95497	TRUE	_MTGSGIYAPN[Asn->Asp]SSR_	671.309	0.000461823	1550935	noloss	7	y	1	795.363	100	FALSE	sp	O95497	O95497	VNN1_HUMAN	Pantetheinase	Homo sapiens	9606	VNN1	1	2	Uniprot_reviewed_Human_IRT_022019_DMM
QEHFX_EDRN_HUrine_poolDeGP_DDA_02	2		_MTGSGIYAPN[+1]SSR_	_MTGSGIYAPN[Asn->Asp]SSR_	MTGSGIYAPNSSR	1.09425	1.09425	O95497	TRUE	_MTGSGIYAPN[Asn->Asp]SSR_	671.309	0.000461823	1550935	noloss	8	y	1	908.447	16.7	TRUE	sp	O95497	O95497	VNN1_HUMAN	Pantetheinase	Homo sapiens	9606	VNN1	1	2	Uniprot_reviewed_Human_IRT_022019_DMM
QEHFX_EDRN_HUrine_poolDeGP_DDA_02	2		_MTGSGIYAPN[+1]SSR_	_MTGSGIYAPN[Asn->Asp]SSR_	MTGSGIYAPNSSR	1.09425	1.09425	O95497	TRUE	_MTGSGIYAPN[Asn->Asp]SSR_	671.309	0.000461823	1550935	noloss	9	y	1	965.469	36.0817	FALSE	sp	O95497	O95497	VNN1_HUMAN	Pantetheinase	Homo sapiens	9606	VNN1	1	2	Uniprot_reviewed_Human_IRT_022019_DMM
QEHFX_EDRN_HUrine_poolDeGP_DDA_02	2		_MTGSGIYAPN[+1]SSR_	_MTGSGIYAPN[Asn->Asp]SSR_	MTGSGIYAPNSSR	1.09425	1.09425	O95497	TRUE	_MTGSGIYAPN[Asn->Asp]SSR_	671.309	0.000461823	1550935	noloss	10	b	2	497.221	5.62033	TRUE	sp	O95497	O95497	VNN1_HUMAN	Pantetheinase	Homo sapiens	9606	VNN1	1	2	Uniprot_reviewed_Human_IRT_022019_DMM
QEHFX_EDRN_HUrine_poolDeGP_DDA_02	2		_MTGSGIYAPN[+1]SSR_	_MTGSGIYAPN[Asn->Asp]SSR_	MTGSGIYAPNSSR	1.09425	1.09425	O95497	TRUE	_MTGSGIYAPN[Asn->Asp]SSR_	671.309	0.000461823	1550935	noloss	10	y	1	1052.5	15.3334	TRUE	sp	O95497	O95497	VNN1_HUMAN	Pantetheinase	Homo sapiens	9606	VNN1	1	2	Uniprot_reviewed_Human_IRT_022019_DMM
QEHFX_EDRN_HUrine_poolDeGP_DDA_02	2		_MTGSGIYAPN[+1]SSR_	_MTGSGIYAPN[Asn->Asp]SSR_	MTGSGIYAPNSSR	1.09425	1.09425	O95497	TRUE	_MTGSGIYAPN[Asn->Asp]SSR_	671.309	0.000461823	1550935	noloss	11	y	1	1109.52	57.4635	FALSE	sp	O95497	O95497	VNN1_HUMAN	Pantetheinase	Homo sapiens	9606	VNN1	1	2	Uniprot_reviewed_Human_IRT_022019_DMM
QEHFX_EDRN_HUrine_poolDeGP_DDA_02	2		_MTGSGIYAPN[+1]SSR_	_MTGSGIYAPN[Asn->Asp]SSR_	MTGSGIYAPNSSR	1.09425	1.09425	O95497	TRUE	_MTGSGIYAPN[Asn->Asp]SSR_	671.309	0.000461823	1550935	noloss	12	y	1	1210.57	11.9293	TRUE	sp	O95497	O95497	VNN1_HUMAN	Pantetheinase	Homo sapiens	9606	VNN1	1	2	Uniprot_reviewed_Human_IRT_022019_DMM
QEHFX_EDRN_HUrine_poolDeGP_DDA_02	2		_MTGSGIYAPN[+1]SSR_	_MTGSGIYAPN[Asn->Asp]SSR_	MTGSGIYAPNSSR	1.09425	1.09425	O95497	TRUE	_MTGSGIYAPN[Asn->Asp]SSR_	671.309	0.000461823	1550935	NH3	5	y	1	544.236	14.7834	TRUE	sp	O95497	O95497	VNN1_HUMAN	Pantetheinase	Homo sapiens	9606	VNN1	1	2	Uniprot_reviewed_Human_IRT_022019_DMM
QEHFX_EDRN_HUrine_poolDeGP_DDA_02	2		_MTGSGIYAPN[+1]SSR_	_MTGSGIYAPN[Asn->Asp]SSR_	MTGSGIYAPNSSR	1.09425	1.09425	O95497	TRUE	_MTGSGIYAPN[Asn->Asp]SSR_	671.309	0.000461823	1550935	NH3	10	y	1	1035.47	5.55823	TRUE	sp	O95497	O95497	VNN1_HUMAN	Pantetheinase	Homo sapiens	9606	VNN1	1	2	Uniprot_reviewed_Human_IRT_022019_DMM
QEHFX_EDRN_HUrine_poolDeGP_DDA_02	2		_MTGSGIYAPN[+1]SSR_	_MTGSGIYAPN[Asn->Asp]SSR_	MTGSGIYAPNSSR	1.09425	1.09425	O95497	TRUE	_MTGSGIYAPN[Asn->Asp]SSR_	671.309	0.000461823	1550935	H2O	11	y	1	1091.51	8.5273	TRUE	sp	O95497	O95497	VNN1_HUMAN	Pantetheinase	Homo sapiens	9606	VNN1	1	2	Uniprot_reviewed_Human_IRT_022019_DMM
QEHFX_EDRN_HUrine_poolDeGP_DDA_02	2		_MTGSGIYAPN[+1]SSR_	_MTGSGIYAPN[Asn->Asp]SSR_	MTGSGIYAPNSSR	1.09425	1.09425	O95497	TRUE	_MTGSGIYAPN[Asn->Asp]SSR_	671.309	0.000461823	1550935	H2O	12	y	2	596.783	7.67157	TRUE	sp	O95497	O95497	VNN1_HUMAN	Pantetheinase	Homo sapiens	9606	VNN1	1	2	Uniprot_reviewed_Human_IRT_022019_DMM
QEHFX_EDRN_HUrine_poolDeGP_DDA_02	2		_MTGSGIYAPN[+1]SSR_	_MTGSGIYAPN[Asn->Asp]SSR_	MTGSGIYAPNSSR	1.09425	1.09425	O95497	TRUE	_MTGSGIYAPN[Asn->Asp]SSR_	671.309	0.000461823	1550935	NH3	12	y	2	597.275	5.81787	TRUE	sp	O95497	O95497	VNN1_HUMAN	Pantetheinase	Homo sapiens	9606	VNN1	1	2	Uniprot_reviewed_Human_IRT_022019_DMM
QEHFX_EDRN_HUrine_poolDeGP_DDA_02	2		_MTGSGIYAPN[+1]SSR_	_MTGSGIYAPN[Asn->Asp]SSR_	MTGSGIYAPNSSR	1.09425	1.09425	O95497	TRUE	_MTGSGIYAPN[Asn->Asp]SSR_	671.309	0.000461823	1550935	noloss	4	b	1	377.149	8.24651	TRUE	sp	O95497	O95497	VNN1_HUMAN	Pantetheinase	Homo sapiens	9606	VNN1	1	2	Uniprot_reviewed_Human_IRT_022019_DMM
QEHFX_EDRN_HUrine_poolDeGP_DDA_02	2		_MTGSGIYAPN[+1]SSR_	_MTGSGIYAPN[Asn->Asp]SSR_	MTGSGIYAPNSSR	1.09425	1.09425	O95497	TRUE	_MTGSGIYAPN[Asn->Asp]SSR_	671.309	0.000461823	1550935	noloss	4	y	1	464.21	11.5004	TRUE	sp	O95497	O95497	VNN1_HUMAN	Pantetheinase	Homo sapiens	9606	VNN1	1	2	Uniprot_reviewed_Human_IRT_022019_DMM
QEHFX_EDRN_HUrine_poolDeGP_DDA_02	2		_MTGSGIYAPN[+1]SSR_	_MTGSGIYAPN[Asn->Asp]SSR_	MTGSGIYAPNSSR	1.09425	1.09425	O95497	TRUE	_MTGSGIYAPN[Asn->Asp]SSR_	671.309	0.000461823	1550935	noloss	5	b	1	434.17	10.6106	TRUE	sp	O95497	O95497	VNN1_HUMAN	Pantetheinase	Homo sapiens	9606	VNN1	1	2	Uniprot_reviewed_Human_IRT_022019_DMM
QEHFX_EDRN_HUrine_poolDeGP_DDA_02	2		_MTGSGIYAPN[+1]SSR_	_MTGSGIYAPN[Asn->Asp]SSR_	MTGSGIYAPNSSR	1.09425	1.09425	O95497	TRUE	_MTGSGIYAPN[Asn->Asp]SSR_	671.309	0.000461823	1550935	H2O	4	b	1	359.138	5.35003	TRUE	sp	O95497	O95497	VNN1_HUMAN	Pantetheinase	Homo sapiens	9606	VNN1	1	2	Uniprot_reviewed_Human_IRT_022019_DMM
QEHFX_EDRN_HUrine_poolDeGP_DDA_02	2		_MTGSGIYAPN[+1]SSR_	_MTGSGIYAPN[Asn->Asp]SSR_	MTGSGIYAPNSSR	1.09425	1.09425	O95497	TRUE	_MTGSGIYAPN[Asn->Asp]SSR_	671.309	0.000461823	1550935	H2O	5	b	1	416.16	12.2859	TRUE	sp	O95497	O95497	VNN1_HUMAN	Pantetheinase	Homo sapiens	9606	VNN1	1	2	Uniprot_reviewed_Human_IRT_022019_DMM
QEHFX_EDRN_HUrine_poolDeGP_DDA_02	2		_MTGSGIYAPN[+1]SSR_	_MTGSGIYAPN[Asn->Asp]SSR_	MTGSGIYAPNSSR	1.09425	1.09425	O95497	TRUE	_MTGSGIYAPN[Asn->Asp]SSR_	671.309	0.000461823	1550935	H2O	6	b	1	529.244	19.4443	TRUE	sp	O95497	O95497	VNN1_HUMAN	Pantetheinase	Homo sapiens	9606	VNN1	1	2	Uniprot_reviewed_Human_IRT_022019_DMM
QEHFX_EDRN_HUrine_poolDeGP_DDA_02	2		_MTGSGIYAPN[+1]SSR_	_MTGSGIYAPN[Asn->Asp]SSR_	MTGSGIYAPNSSR	1.09425	1.09425	O95497	TRUE	_MTGSGIYAPN[Asn->Asp]SSR_	671.309	0.000461823	1550935	H2O	6	y	1	614.289	21.0122	TRUE	sp	O95497	O95497	VNN1_HUMAN	Pantetheinase	Homo sapiens	9606	VNN1	1	2	Uniprot_reviewed_Human_IRT_022019_DMM
QEHFX_EDRN_HUrine_poolDeGP_DDA_02	2		_MTGSGIYAPN[+1]SSR_	_MTGSGIYAPN[Asn->Asp]SSR_	MTGSGIYAPNSSR	1.09425	1.09425	O95497	TRUE	_MTGSGIYAPN[Asn->Asp]SSR_	671.309	0.000461823	1550935	NH3	6	y	1	615.273	14.062	TRUE	sp	O95497	O95497	VNN1_HUMAN	Pantetheinase	Homo sapiens	9606	VNN1	1	2	Uniprot_reviewed_Human_IRT_022019_DMM
QEHFX_EDRN_HUrine_poolDeGP_DDA_02	2		_MTGSGIYAPN[+1]SSR_	_MTGSGIYAPN[Asn->Asp]SSR_	MTGSGIYAPNSSR	1.09425	1.09425	O95497	TRUE	_MTGSGIYAPN[Asn->Asp]SSR_	671.309	0.000461823	1550935	H2O	7	y	1	777.353	6.32604	TRUE	sp	O95497	O95497	VNN1_HUMAN	Pantetheinase	Homo sapiens	9606	VNN1	1	2	Uniprot_reviewed_Human_IRT_022019_DMM
QEHFX_EDRN_HUrine_poolDeGP_DDA_02	2		_MTGSGIYAPN[+1]SSR_	_MTGSGIYAPN[Asn->Asp]SSR_	MTGSGIYAPNSSR	1.09425	1.09425	O95497	TRUE	_MTGSGIYAPN[Asn->Asp]SSR_	671.309	0.000461823	1550935	NH3	7	y	1	778.337	8.34548	TRUE	sp	O95497	O95497	VNN1_HUMAN	Pantetheinase	Homo sapiens	9606	VNN1	1	2	Uniprot_reviewed_Human_IRT_022019_DMM
QEHFX_EDRN_HUrine_poolDeGP_DDA_02	2		_MTGSGIYAPN[+1]SSR_	_MTGSGIYAPN[Asn->Asp]SSR_	MTGSGIYAPNSSR	1.09425	1.09425	O95497	TRUE	_MTGSGIYAPN[Asn->Asp]SSR_	671.309	0.000461823	1550935	NH3	11	y	1	1092.5	7.11576	TRUE	sp	O95497	O95497	VNN1_HUMAN	Pantetheinase	Homo sapiens	9606	VNN1	1	2	Uniprot_reviewed_Human_IRT_022019_DMM
QEHFX_EDRN_HUrine_poolDeGP_DDA_02	2		_ALVAVVAGN[+1]STTPR_	_ALVAVVAGN[Asn->Asp]STTPR_	ALVAVVAGNSTTPR	30.2928	30.2928	Q9Y6Q6	TRUE	_ALVAVVAGN[Asn->Asp]STTPR_	678.878	0	950268	noloss	4	b	1	355.234	68.5341	FALSE	sp	Q9Y6Q6	Q9Y6Q6	TNR11_HUMAN	Tumor necrosis factor receptor superfamily member 11A	Homo sapiens	9606	TNFRSF11A	1	1	Uniprot_reviewed_Human_IRT_022019_DMM
QEHFX_EDRN_HUrine_poolDeGP_DDA_02	2		_ALVAVVAGN[+1]STTPR_	_ALVAVVAGN[Asn->Asp]STTPR_	ALVAVVAGNSTTPR	30.2928	30.2928	Q9Y6Q6	TRUE	_ALVAVVAGN[Asn->Asp]STTPR_	678.878	0	950268	noloss	5	b	1	454.302	30.7449	TRUE	sp	Q9Y6Q6	Q9Y6Q6	TNR11_HUMAN	Tumor necrosis factor receptor superfamily member 11A	Homo sapiens	9606	TNFRSF11A	1	1	Uniprot_reviewed_Human_IRT_022019_DMM
QEHFX_EDRN_HUrine_poolDeGP_DDA_02	2		_ALVAVVAGN[+1]STTPR_	_ALVAVVAGN[Asn->Asp]STTPR_	ALVAVVAGNSTTPR	30.2928	30.2928	Q9Y6Q6	TRUE	_ALVAVVAGN[Asn->Asp]STTPR_	678.878	0	950268	noloss	5	y	1	561.299	65.8421	FALSE	sp	Q9Y6Q6	Q9Y6Q6	TNR11_HUMAN	Tumor necrosis factor receptor superfamily member 11A	Homo sapiens	9606	TNFRSF11A	1	1	Uniprot_reviewed_Human_IRT_022019_DMM
QEHFX_EDRN_HUrine_poolDeGP_DDA_02	2		_ALVAVVAGN[+1]STTPR_	_ALVAVVAGN[Asn->Asp]STTPR_	ALVAVVAGNSTTPR	30.2928	30.2928	Q9Y6Q6	TRUE	_ALVAVVAGN[Asn->Asp]STTPR_	678.878	0	950268	noloss	6	b	1	553.371	7.05787	TRUE	sp	Q9Y6Q6	Q9Y6Q6	TNR11_HUMAN	Tumor necrosis factor receptor superfamily member 11A	Homo sapiens	9606	TNFRSF11A	1	1	Uniprot_reviewed_Human_IRT_022019_DMM
QEHFX_EDRN_HUrine_poolDeGP_DDA_02	2		_ALVAVVAGN[+1]STTPR_	_ALVAVVAGN[Asn->Asp]STTPR_	ALVAVVAGNSTTPR	30.2928	30.2928	Q9Y6Q6	TRUE	_ALVAVVAGN[Asn->Asp]STTPR_	678.878	0	950268	noloss	6	y	1	676.326	18.5312	TRUE	sp	Q9Y6Q6	Q9Y6Q6	TNR11_HUMAN	Tumor necrosis factor receptor superfamily member 11A	Homo sapiens	9606	TNFRSF11A	1	1	Uniprot_reviewed_Human_IRT_022019_DMM
QEHFX_EDRN_HUrine_poolDeGP_DDA_02	2		_ALVAVVAGN[+1]STTPR_	_ALVAVVAGN[Asn->Asp]STTPR_	ALVAVVAGNSTTPR	30.2928	30.2928	Q9Y6Q6	TRUE	_ALVAVVAGN[Asn->Asp]STTPR_	678.878	0	950268	noloss	7	y	1	733.348	68.129	FALSE	sp	Q9Y6Q6	Q9Y6Q6	TNR11_HUMAN	Tumor necrosis factor receptor superfamily member 11A	Homo sapiens	9606	TNFRSF11A	1	1	Uniprot_reviewed_Human_IRT_022019_DMM
QEHFX_EDRN_HUrine_poolDeGP_DDA_02	2		_ALVAVVAGN[+1]STTPR_	_ALVAVVAGN[Asn->Asp]STTPR_	ALVAVVAGNSTTPR	30.2928	30.2928	Q9Y6Q6	TRUE	_ALVAVVAGN[Asn->Asp]STTPR_	678.878	0	950268	noloss	8	b	2	341.218	24.0842	TRUE	sp	Q9Y6Q6	Q9Y6Q6	TNR11_HUMAN	Tumor necrosis factor receptor superfamily member 11A	Homo sapiens	9606	TNFRSF11A	1	1	Uniprot_reviewed_Human_IRT_022019_DMM
QEHFX_EDRN_HUrine_poolDeGP_DDA_02	2		_ALVAVVAGN[+1]STTPR_	_ALVAVVAGN[Asn->Asp]STTPR_	ALVAVVAGNSTTPR	30.2928	30.2928	Q9Y6Q6	TRUE	_ALVAVVAGN[Asn->Asp]STTPR_	678.878	0	950268	noloss	8	y	1	804.385	73.3237	FALSE	sp	Q9Y6Q6	Q9Y6Q6	TNR11_HUMAN	Tumor necrosis factor receptor superfamily member 11A	Homo sapiens	9606	TNFRSF11A	1	1	Uniprot_reviewed_Human_IRT_022019_DMM
QEHFX_EDRN_HUrine_poolDeGP_DDA_02	2		_ALVAVVAGN[+1]STTPR_	_ALVAVVAGN[Asn->Asp]STTPR_	ALVAVVAGNSTTPR	30.2928	30.2928	Q9Y6Q6	TRUE	_ALVAVVAGN[Asn->Asp]STTPR_	678.878	0	950268	noloss	9	y	1	903.453	100	FALSE	sp	Q9Y6Q6	Q9Y6Q6	TNR11_HUMAN	Tumor necrosis factor receptor superfamily member 11A	Homo sapiens	9606	TNFRSF11A	1	1	Uniprot_reviewed_Human_IRT_022019_DMM
QEHFX_EDRN_HUrine_poolDeGP_DDA_02	2		_ALVAVVAGN[+1]STTPR_	_ALVAVVAGN[Asn->Asp]STTPR_	ALVAVVAGNSTTPR	30.2928	30.2928	Q9Y6Q6	TRUE	_ALVAVVAGN[Asn->Asp]STTPR_	678.878	0	950268	noloss	10	y	1	1002.52	47.107	TRUE	sp	Q9Y6Q6	Q9Y6Q6	TNR11_HUMAN	Tumor necrosis factor receptor superfamily member 11A	Homo sapiens	9606	TNFRSF11A	1	1	Uniprot_reviewed_Human_IRT_022019_DMM
QEHFX_EDRN_HUrine_poolDeGP_DDA_02	2		_ALVAVVAGN[+1]STTPR_	_ALVAVVAGN[Asn->Asp]STTPR_	ALVAVVAGNSTTPR	30.2928	30.2928	Q9Y6Q6	TRUE	_ALVAVVAGN[Asn->Asp]STTPR_	678.878	0	950268	noloss	11	y	1	1073.56	52.9639	FALSE	sp	Q9Y6Q6	Q9Y6Q6	TNR11_HUMAN	Tumor necrosis factor receptor superfamily member 11A	Homo sapiens	9606	TNFRSF11A	1	1	Uniprot_reviewed_Human_IRT_022019_DMM
QEHFX_EDRN_HUrine_poolDeGP_DDA_02	2		_WNRGN[+1]ESLPER_	_WNRGN[Asn->Asp]ESLPER_	WNRGNESLPER	0.398228	0.398228	Q8NFZ8	TRUE	_WNRGN[Asn->Asp]ESLPER_	679.826	0	2088184	noloss	3	b	1	457.231	23.1222	TRUE	sp	Q8NFZ8	Q8NFZ8	CADM4_HUMAN	Cell adhesion molecule 4	Homo sapiens	9606	CADM4	1	1	Uniprot_reviewed_Human_IRT_022019_DMM
QEHFX_EDRN_HUrine_poolDeGP_DDA_02	2		_WNRGN[+1]ESLPER_	_WNRGN[Asn->Asp]ESLPER_	WNRGNESLPER	0.398228	0.398228	Q8NFZ8	TRUE	_WNRGN[Asn->Asp]ESLPER_	679.826	0	2088184	noloss	3	y	1	401.214	56.574	TRUE	sp	Q8NFZ8	Q8NFZ8	CADM4_HUMAN	Cell adhesion molecule 4	Homo sapiens	9606	CADM4	1	1	Uniprot_reviewed_Human_IRT_022019_DMM
QEHFX_EDRN_HUrine_poolDeGP_DDA_02	2		_WNRGN[+1]ESLPER_	_WNRGN[Asn->Asp]ESLPER_	WNRGNESLPER	0.398228	0.398228	Q8NFZ8	TRUE	_WNRGN[Asn->Asp]ESLPER_	679.826	0	2088184	noloss	4	y	1	514.298	13.6971	TRUE	sp	Q8NFZ8	Q8NFZ8	CADM4_HUMAN	Cell adhesion molecule 4	Homo sapiens	9606	CADM4	1	1	Uniprot_reviewed_Human_IRT_022019_DMM
QEHFX_EDRN_HUrine_poolDeGP_DDA_02	2		_WNRGN[+1]ESLPER_	_WNRGN[Asn->Asp]ESLPER_	WNRGNESLPER	0.398228	0.398228	Q8NFZ8	TRUE	_WNRGN[Asn->Asp]ESLPER_	679.826	0	2088184	noloss	5	b	1	629.279	87.1429	FALSE	sp	Q8NFZ8	Q8NFZ8	CADM4_HUMAN	Cell adhesion molecule 4	Homo sapiens	9606	CADM4	1	1	Uniprot_reviewed_Human_IRT_022019_DMM
QEHFX_EDRN_HUrine_poolDeGP_DDA_02	2		_WNRGN[+1]ESLPER_	_WNRGN[Asn->Asp]ESLPER_	WNRGNESLPER	0.398228	0.398228	Q8NFZ8	TRUE	_WNRGN[Asn->Asp]ESLPER_	679.826	0	2088184	noloss	5	y	1	601.33	60.593	FALSE	sp	Q8NFZ8	Q8NFZ8	CADM4_HUMAN	Cell adhesion molecule 4	Homo sapiens	9606	CADM4	1	1	Uniprot_reviewed_Human_IRT_022019_DMM
QEHFX_EDRN_HUrine_poolDeGP_DDA_02	2		_WNRGN[+1]ESLPER_	_WNRGN[Asn->Asp]ESLPER_	WNRGNESLPER	0.398228	0.398228	Q8NFZ8	TRUE	_WNRGN[Asn->Asp]ESLPER_	679.826	0	2088184	noloss	6	b	1	758.322	22.9693	TRUE	sp	Q8NFZ8	Q8NFZ8	CADM4_HUMAN	Cell adhesion molecule 4	Homo sapiens	9606	CADM4	1	1	Uniprot_reviewed_Human_IRT_022019_DMM
QEHFX_EDRN_HUrine_poolDeGP_DDA_02	2		_WNRGN[+1]ESLPER_	_WNRGN[Asn->Asp]ESLPER_	WNRGNESLPER	0.398228	0.398228	Q8NFZ8	TRUE	_WNRGN[Asn->Asp]ESLPER_	679.826	0	2088184	noloss	6	y	1	730.373	71.5338	FALSE	sp	Q8NFZ8	Q8NFZ8	CADM4_HUMAN	Cell adhesion molecule 4	Homo sapiens	9606	CADM4	1	1	Uniprot_reviewed_Human_IRT_022019_DMM
QEHFX_EDRN_HUrine_poolDeGP_DDA_02	2		_WNRGN[+1]ESLPER_	_WNRGN[Asn->Asp]ESLPER_	WNRGNESLPER	0.398228	0.398228	Q8NFZ8	TRUE	_WNRGN[Asn->Asp]ESLPER_	679.826	0	2088184	noloss	7	b	1	845.354	29.5944	TRUE	sp	Q8NFZ8	Q8NFZ8	CADM4_HUMAN	Cell adhesion molecule 4	Homo sapiens	9606	CADM4	1	1	Uniprot_reviewed_Human_IRT_022019_DMM
QEHFX_EDRN_HUrine_poolDeGP_DDA_02	2		_WNRGN[+1]ESLPER_	_WNRGN[Asn->Asp]ESLPER_	WNRGNESLPER	0.398228	0.398228	Q8NFZ8	TRUE	_WNRGN[Asn->Asp]ESLPER_	679.826	0	2088184	noloss	8	b	1	958.438	72.2343	FALSE	sp	Q8NFZ8	Q8NFZ8	CADM4_HUMAN	Cell adhesion molecule 4	Homo sapiens	9606	CADM4	1	1	Uniprot_reviewed_Human_IRT_022019_DMM
QEHFX_EDRN_HUrine_poolDeGP_DDA_02	2		_WNRGN[+1]ESLPER_	_WNRGN[Asn->Asp]ESLPER_	WNRGNESLPER	0.398228	0.398228	Q8NFZ8	TRUE	_WNRGN[Asn->Asp]ESLPER_	679.826	0	2088184	noloss	8	y	1	902.421	67.5749	FALSE	sp	Q8NFZ8	Q8NFZ8	CADM4_HUMAN	Cell adhesion molecule 4	Homo sapiens	9606	CADM4	1	1	Uniprot_reviewed_Human_IRT_022019_DMM
QEHFX_EDRN_HUrine_poolDeGP_DDA_02	2		_WNRGN[+1]ESLPER_	_WNRGN[Asn->Asp]ESLPER_	WNRGNESLPER	0.398228	0.398228	Q8NFZ8	TRUE	_WNRGN[Asn->Asp]ESLPER_	679.826	0	2088184	noloss	9	y	2	529.765	8.2126	TRUE	sp	Q8NFZ8	Q8NFZ8	CADM4_HUMAN	Cell adhesion molecule 4	Homo sapiens	9606	CADM4	1	1	Uniprot_reviewed_Human_IRT_022019_DMM
QEHFX_EDRN_HUrine_poolDeGP_DDA_02	2		_WNRGN[+1]ESLPER_	_WNRGN[Asn->Asp]ESLPER_	WNRGNESLPER	0.398228	0.398228	Q8NFZ8	TRUE	_WNRGN[Asn->Asp]ESLPER_	679.826	0	2088184	noloss	10	b	1	1184.53	58.2117	TRUE	sp	Q8NFZ8	Q8NFZ8	CADM4_HUMAN	Cell adhesion molecule 4	Homo sapiens	9606	CADM4	1	1	Uniprot_reviewed_Human_IRT_022019_DMM
QEHFX_EDRN_HUrine_poolDeGP_DDA_02	2		_WNRGN[+1]ESLPER_	_WNRGN[Asn->Asp]ESLPER_	WNRGNESLPER	0.398228	0.398228	Q8NFZ8	TRUE	_WNRGN[Asn->Asp]ESLPER_	679.826	0	2088184	noloss	10	y	2	586.786	8.34003	TRUE	sp	Q8NFZ8	Q8NFZ8	CADM4_HUMAN	Cell adhesion molecule 4	Homo sapiens	9606	CADM4	1	1	Uniprot_reviewed_Human_IRT_022019_DMM
QEHFX_EDRN_HUrine_poolDeGP_DDA_02	2		_WNRGN[+1]ESLPER_	_WNRGN[Asn->Asp]ESLPER_	WNRGNESLPER	0.398228	0.398228	Q8NFZ8	TRUE	_WNRGN[Asn->Asp]ESLPER_	679.826	0	2088184	NH3	3	b	1	440.204	5.6803	TRUE	sp	Q8NFZ8	Q8NFZ8	CADM4_HUMAN	Cell adhesion molecule 4	Homo sapiens	9606	CADM4	1	1	Uniprot_reviewed_Human_IRT_022019_DMM
QEHFX_EDRN_HUrine_poolDeGP_DDA_02	2		_WNRGN[+1]ESLPER_	_WNRGN[Asn->Asp]ESLPER_	WNRGNESLPER	0.398228	0.398228	Q8NFZ8	TRUE	_WNRGN[Asn->Asp]ESLPER_	679.826	0	2088184	NH3	3	y	1	384.188	100	FALSE	sp	Q8NFZ8	Q8NFZ8	CADM4_HUMAN	Cell adhesion molecule 4	Homo sapiens	9606	CADM4	1	1	Uniprot_reviewed_Human_IRT_022019_DMM
QEHFX_EDRN_HUrine_poolDeGP_DDA_02	2		_WNRGN[+1]ESLPER_	_WNRGN[Asn->Asp]ESLPER_	WNRGNESLPER	0.398228	0.398228	Q8NFZ8	TRUE	_WNRGN[Asn->Asp]ESLPER_	679.826	0	2088184	NH3	5	b	1	612.252	5.91174	TRUE	sp	Q8NFZ8	Q8NFZ8	CADM4_HUMAN	Cell adhesion molecule 4	Homo sapiens	9606	CADM4	1	1	Uniprot_reviewed_Human_IRT_022019_DMM
QEHFX_EDRN_HUrine_poolDeGP_DDA_02	2		_WNRGN[+1]ESLPER_	_WNRGN[Asn->Asp]ESLPER_	WNRGNESLPER	0.398228	0.398228	Q8NFZ8	TRUE	_WNRGN[Asn->Asp]ESLPER_	679.826	0	2088184	H2O	6	y	1	712.362	12.1912	TRUE	sp	Q8NFZ8	Q8NFZ8	CADM4_HUMAN	Cell adhesion molecule 4	Homo sapiens	9606	CADM4	1	1	Uniprot_reviewed_Human_IRT_022019_DMM
QEHFX_EDRN_HUrine_poolDeGP_DDA_02	2		_WNRGN[+1]ESLPER_	_WNRGN[Asn->Asp]ESLPER_	WNRGNESLPER	0.398228	0.398228	Q8NFZ8	TRUE	_WNRGN[Asn->Asp]ESLPER_	679.826	0	2088184	H2O	7	b	1	827.343	11.7803	TRUE	sp	Q8NFZ8	Q8NFZ8	CADM4_HUMAN	Cell adhesion molecule 4	Homo sapiens	9606	CADM4	1	1	Uniprot_reviewed_Human_IRT_022019_DMM
QEHFX_EDRN_HUrine_poolDeGP_DDA_02	2		_WNRGN[+1]ESLPER_	_WNRGN[Asn->Asp]ESLPER_	WNRGNESLPER	0.398228	0.398228	Q8NFZ8	TRUE	_WNRGN[Asn->Asp]ESLPER_	679.826	0	2088184	H2O	8	b	1	940.427	8.7083	TRUE	sp	Q8NFZ8	Q8NFZ8	CADM4_HUMAN	Cell adhesion molecule 4	Homo sapiens	9606	CADM4	1	1	Uniprot_reviewed_Human_IRT_022019_DMM
QEHFX_EDRN_HUrine_poolDeGP_DDA_02	2		_WNRGN[+1]ESLPER_	_WNRGN[Asn->Asp]ESLPER_	WNRGNESLPER	0.398228	0.398228	Q8NFZ8	TRUE	_WNRGN[Asn->Asp]ESLPER_	679.826	0	2088184	NH3	9	y	1	1041.5	21.0023	TRUE	sp	Q8NFZ8	Q8NFZ8	CADM4_HUMAN	Cell adhesion molecule 4	Homo sapiens	9606	CADM4	1	1	Uniprot_reviewed_Human_IRT_022019_DMM
QEHFX_EDRN_HUrine_poolDeGP_DDA_02	2		_WNRGN[+1]ESLPER_	_WNRGN[Asn->Asp]ESLPER_	WNRGNESLPER	0.398228	0.398228	Q8NFZ8	TRUE	_WNRGN[Asn->Asp]ESLPER_	679.826	0	2088184	H2O	10	b	1	1166.52	5.73308	TRUE	sp	Q8NFZ8	Q8NFZ8	CADM4_HUMAN	Cell adhesion molecule 4	Homo sapiens	9606	CADM4	1	1	Uniprot_reviewed_Human_IRT_022019_DMM
QEHFX_EDRN_HUrine_poolDeGP_DDA_02	2		_WNRGN[+1]ESLPER_	_WNRGN[Asn->Asp]ESLPER_	WNRGNESLPER	0.398228	0.398228	Q8NFZ8	TRUE	_WNRGN[Asn->Asp]ESLPER_	679.826	0	2088184	NH3	10	y	1	1155.54	26.0163	TRUE	sp	Q8NFZ8	Q8NFZ8	CADM4_HUMAN	Cell adhesion molecule 4	Homo sapiens	9606	CADM4	1	1	Uniprot_reviewed_Human_IRT_022019_DMM
QEHFX_EDRN_HUrine_poolDeGP_DDA_02	2		_WNRGN[+1]ESLPER_	_WNRGN[Asn->Asp]ESLPER_	WNRGNESLPER	0.398228	0.398228	Q8NFZ8	TRUE	_WNRGN[Asn->Asp]ESLPER_	679.826	0	2088184	NH3	4	y	1	497.272	5.2295	TRUE	sp	Q8NFZ8	Q8NFZ8	CADM4_HUMAN	Cell adhesion molecule 4	Homo sapiens	9606	CADM4	1	1	Uniprot_reviewed_Human_IRT_022019_DMM
QEHFX_EDRN_HUrine_poolDeGP_DDA_02	2		_VVN[+1]STTGPGEHLR_	_VVN[Asn->Asp]STTGPGEHLR_	VVNSTTGPGEHLR	-9.43269	-9.43269	P07996	TRUE	_VVN[Asn->Asp]STTGPGEHLR_	684.349	0.00393091	607134	noloss	3	b	1	314.171	30.7242	TRUE	sp	P07996	P07996	TSP1_HUMAN	Thrombospondin-1	Homo sapiens	9606	THBS1	1	2	Uniprot_reviewed_Human_IRT_022019_DMM
QEHFX_EDRN_HUrine_poolDeGP_DDA_02	2		_VVN[+1]STTGPGEHLR_	_VVN[Asn->Asp]STTGPGEHLR_	VVNSTTGPGEHLR	-9.43269	-9.43269	P07996	TRUE	_VVN[Asn->Asp]STTGPGEHLR_	684.349	0.00393091	607134	noloss	3	y	1	425.262	37.9159	TRUE	sp	P07996	P07996	TSP1_HUMAN	Thrombospondin-1	Homo sapiens	9606	THBS1	1	2	Uniprot_reviewed_Human_IRT_022019_DMM
QEHFX_EDRN_HUrine_poolDeGP_DDA_02	2		_VVN[+1]STTGPGEHLR_	_VVN[Asn->Asp]STTGPGEHLR_	VVNSTTGPGEHLR	-9.43269	-9.43269	P07996	TRUE	_VVN[Asn->Asp]STTGPGEHLR_	684.349	0.00393091	607134	noloss	5	y	1	611.326	7.52599	TRUE	sp	P07996	P07996	TSP1_HUMAN	Thrombospondin-1	Homo sapiens	9606	THBS1	1	2	Uniprot_reviewed_Human_IRT_022019_DMM
QEHFX_EDRN_HUrine_poolDeGP_DDA_02	2		_VVN[+1]STTGPGEHLR_	_VVN[Asn->Asp]STTGPGEHLR_	VVNSTTGPGEHLR	-9.43269	-9.43269	P07996	TRUE	_VVN[Asn->Asp]STTGPGEHLR_	684.349	0.00393091	607134	noloss	6	y	1	708.379	78.3523	FALSE	sp	P07996	P07996	TSP1_HUMAN	Thrombospondin-1	Homo sapiens	9606	THBS1	1	2	Uniprot_reviewed_Human_IRT_022019_DMM
QEHFX_EDRN_HUrine_poolDeGP_DDA_02	2		_VVN[+1]STTGPGEHLR_	_VVN[Asn->Asp]STTGPGEHLR_	VVNSTTGPGEHLR	-9.43269	-9.43269	P07996	TRUE	_VVN[Asn->Asp]STTGPGEHLR_	684.349	0.00393091	607134	noloss	7	y	1	765.4	100	FALSE	sp	P07996	P07996	TSP1_HUMAN	Thrombospondin-1	Homo sapiens	9606	THBS1	1	2	Uniprot_reviewed_Human_IRT_022019_DMM
QEHFX_EDRN_HUrine_poolDeGP_DDA_02	2		_VVN[+1]STTGPGEHLR_	_VVN[Asn->Asp]STTGPGEHLR_	VVNSTTGPGEHLR	-9.43269	-9.43269	P07996	TRUE	_VVN[Asn->Asp]STTGPGEHLR_	684.349	0.00393091	607134	noloss	8	y	1	866.448	89.0077	FALSE	sp	P07996	P07996	TSP1_HUMAN	Thrombospondin-1	Homo sapiens	9606	THBS1	1	2	Uniprot_reviewed_Human_IRT_022019_DMM
QEHFX_EDRN_HUrine_poolDeGP_DDA_02	2		_VVN[+1]STTGPGEHLR_	_VVN[Asn->Asp]STTGPGEHLR_	VVNSTTGPGEHLR	-9.43269	-9.43269	P07996	TRUE	_VVN[Asn->Asp]STTGPGEHLR_	684.349	0.00393091	607134	noloss	9	y	1	967.496	38.6237	FALSE	sp	P07996	P07996	TSP1_HUMAN	Thrombospondin-1	Homo sapiens	9606	THBS1	1	2	Uniprot_reviewed_Human_IRT_022019_DMM
QEHFX_EDRN_HUrine_poolDeGP_DDA_02	2		_VVN[+1]STTGPGEHLR_	_VVN[Asn->Asp]STTGPGEHLR_	VVNSTTGPGEHLR	-9.43269	-9.43269	P07996	TRUE	_VVN[Asn->Asp]STTGPGEHLR_	684.349	0.00393091	607134	noloss	10	y	1	1054.53	55.549	FALSE	sp	P07996	P07996	TSP1_HUMAN	Thrombospondin-1	Homo sapiens	9606	THBS1	1	2	Uniprot_reviewed_Human_IRT_022019_DMM
QEHFX_EDRN_HUrine_poolDeGP_DDA_02	2		_VVN[+1]STTGPGEHLR_	_VVN[Asn->Asp]STTGPGEHLR_	VVNSTTGPGEHLR	-9.43269	-9.43269	P07996	TRUE	_VVN[Asn->Asp]STTGPGEHLR_	684.349	0.00393091	607134	NH3	7	y	1	748.374	9.53077	TRUE	sp	P07996	P07996	TSP1_HUMAN	Thrombospondin-1	Homo sapiens	9606	THBS1	1	2	Uniprot_reviewed_Human_IRT_022019_DMM
QEHFX_EDRN_HUrine_poolDeGP_DDA_02	2		_VVN[+1]STTGPGEHLR_	_VVN[Asn->Asp]STTGPGEHLR_	VVNSTTGPGEHLR	-9.43269	-9.43269	P07996	TRUE	_VVN[Asn->Asp]STTGPGEHLR_	684.349	0.00393091	607134	noloss	11	y	1	1169.55	72.9547	FALSE	sp	P07996	P07996	TSP1_HUMAN	Thrombospondin-1	Homo sapiens	9606	THBS1	1	2	Uniprot_reviewed_Human_IRT_022019_DMM
QEHFX_EDRN_HUrine_poolDeGP_DDA_02	2		_VVN[+1]STTGPGEHLR_	_VVN[Asn->Asp]STTGPGEHLR_	VVNSTTGPGEHLR	-9.43269	-9.43269	P07996	TRUE	_VVN[Asn->Asp]STTGPGEHLR_	684.349	0.00393091	607134	NH3	3	y	1	408.235	6.57118	TRUE	sp	P07996	P07996	TSP1_HUMAN	Thrombospondin-1	Homo sapiens	9606	THBS1	1	2	Uniprot_reviewed_Human_IRT_022019_DMM
QEHFX_EDRN_HUrine_poolDeGP_DDA_02	2		_VVN[+1]STTGPGEHLR_	_VVN[Asn->Asp]STTGPGEHLR_	VVNSTTGPGEHLR	-9.43269	-9.43269	P07996	TRUE	_VVN[Asn->Asp]STTGPGEHLR_	684.349	0.00393091	607134	NH3	11	y	1	1152.53	8.36876	TRUE	sp	P07996	P07996	TSP1_HUMAN	Thrombospondin-1	Homo sapiens	9606	THBS1	1	2	Uniprot_reviewed_Human_IRT_022019_DMM
QEHFX_EDRN_HUrine_poolDeGP_DDA_02	2		_VSLTN[+1]VSISDEGR_	_VSLTN[Asn->Asp]VSISDEGR_	VSLTNVSISDEGR	33.5173	33.5173	Q9BY67	TRUE	_VSLTN[Asn->Asp]VSISDEGR_	689.346	0	11555510	noloss	3	y	1	361.183	54.7408	FALSE	sp	Q9BY67	Q9BY67	CADM1_HUMAN	Cell adhesion molecule 1	Homo sapiens	9606	CADM1	1	2	Uniprot_reviewed_Human_IRT_022019_DMM
QEHFX_EDRN_HUrine_poolDeGP_DDA_02	2		_VSLTN[+1]VSISDEGR_	_VSLTN[Asn->Asp]VSISDEGR_	VSLTNVSISDEGR	33.5173	33.5173	Q9BY67	TRUE	_VSLTN[Asn->Asp]VSISDEGR_	689.346	0	11555510	noloss	4	b	1	401.239	11.1433	TRUE	sp	Q9BY67	Q9BY67	CADM1_HUMAN	Cell adhesion molecule 1	Homo sapiens	9606	CADM1	1	2	Uniprot_reviewed_Human_IRT_022019_DMM
QEHFX_EDRN_HUrine_poolDeGP_DDA_02	2		_VSLTN[+1]VSISDEGR_	_VSLTN[Asn->Asp]VSISDEGR_	VSLTNVSISDEGR	33.5173	33.5173	Q9BY67	TRUE	_VSLTN[Asn->Asp]VSISDEGR_	689.346	0	11555510	noloss	4	y	1	476.21	10.3898	TRUE	sp	Q9BY67	Q9BY67	CADM1_HUMAN	Cell adhesion molecule 1	Homo sapiens	9606	CADM1	1	2	Uniprot_reviewed_Human_IRT_022019_DMM
QEHFX_EDRN_HUrine_poolDeGP_DDA_02	2		_VSLTN[+1]VSISDEGR_	_VSLTN[Asn->Asp]VSISDEGR_	VSLTNVSISDEGR	33.5173	33.5173	Q9BY67	TRUE	_VSLTN[Asn->Asp]VSISDEGR_	689.346	0	11555510	noloss	5	b	1	516.266	8.26264	TRUE	sp	Q9BY67	Q9BY67	CADM1_HUMAN	Cell adhesion molecule 1	Homo sapiens	9606	CADM1	1	2	Uniprot_reviewed_Human_IRT_022019_DMM
QEHFX_EDRN_HUrine_poolDeGP_DDA_02	2		_VSLTN[+1]VSISDEGR_	_VSLTN[Asn->Asp]VSISDEGR_	VSLTNVSISDEGR	33.5173	33.5173	Q9BY67	TRUE	_VSLTN[Asn->Asp]VSISDEGR_	689.346	0	11555510	noloss	5	y	1	563.242	38.7528	FALSE	sp	Q9BY67	Q9BY67	CADM1_HUMAN	Cell adhesion molecule 1	Homo sapiens	9606	CADM1	1	2	Uniprot_reviewed_Human_IRT_022019_DMM
QEHFX_EDRN_HUrine_poolDeGP_DDA_02	2		_VSLTN[+1]VSISDEGR_	_VSLTN[Asn->Asp]VSISDEGR_	VSLTNVSISDEGR	33.5173	33.5173	Q9BY67	TRUE	_VSLTN[Asn->Asp]VSISDEGR_	689.346	0	11555510	noloss	6	y	1	676.326	32.738	TRUE	sp	Q9BY67	Q9BY67	CADM1_HUMAN	Cell adhesion molecule 1	Homo sapiens	9606	CADM1	1	2	Uniprot_reviewed_Human_IRT_022019_DMM
QEHFX_EDRN_HUrine_poolDeGP_DDA_02	2		_VSLTN[+1]VSISDEGR_	_VSLTN[Asn->Asp]VSISDEGR_	VSLTNVSISDEGR	33.5173	33.5173	Q9BY67	TRUE	_VSLTN[Asn->Asp]VSISDEGR_	689.346	0	11555510	noloss	7	y	1	763.358	100	FALSE	sp	Q9BY67	Q9BY67	CADM1_HUMAN	Cell adhesion molecule 1	Homo sapiens	9606	CADM1	1	2	Uniprot_reviewed_Human_IRT_022019_DMM
QEHFX_EDRN_HUrine_poolDeGP_DDA_02	2		_VSLTN[+1]VSISDEGR_	_VSLTN[Asn->Asp]VSISDEGR_	VSLTNVSISDEGR	33.5173	33.5173	Q9BY67	TRUE	_VSLTN[Asn->Asp]VSISDEGR_	689.346	0	11555510	noloss	8	y	1	862.426	54.8384	FALSE	sp	Q9BY67	Q9BY67	CADM1_HUMAN	Cell adhesion molecule 1	Homo sapiens	9606	CADM1	1	2	Uniprot_reviewed_Human_IRT_022019_DMM
QEHFX_EDRN_HUrine_poolDeGP_DDA_02	2		_VSLTN[+1]VSISDEGR_	_VSLTN[Asn->Asp]VSISDEGR_	VSLTNVSISDEGR	33.5173	33.5173	Q9BY67	TRUE	_VSLTN[Asn->Asp]VSISDEGR_	689.346	0	11555510	noloss	9	y	1	977.453	59.079	FALSE	sp	Q9BY67	Q9BY67	CADM1_HUMAN	Cell adhesion molecule 1	Homo sapiens	9606	CADM1	1	2	Uniprot_reviewed_Human_IRT_022019_DMM
QEHFX_EDRN_HUrine_poolDeGP_DDA_02	2		_VSLTN[+1]VSISDEGR_	_VSLTN[Asn->Asp]VSISDEGR_	VSLTNVSISDEGR	33.5173	33.5173	Q9BY67	TRUE	_VSLTN[Asn->Asp]VSISDEGR_	689.346	0	11555510	noloss	10	y	1	1078.5	76.6184	FALSE	sp	Q9BY67	Q9BY67	CADM1_HUMAN	Cell adhesion molecule 1	Homo sapiens	9606	CADM1	1	2	Uniprot_reviewed_Human_IRT_022019_DMM
QEHFX_EDRN_HUrine_poolDeGP_DDA_02	2		_VSLTN[+1]VSISDEGR_	_VSLTN[Asn->Asp]VSISDEGR_	VSLTNVSISDEGR	33.5173	33.5173	Q9BY67	TRUE	_VSLTN[Asn->Asp]VSISDEGR_	689.346	0	11555510	noloss	11	y	1	1191.59	17.0915	TRUE	sp	Q9BY67	Q9BY67	CADM1_HUMAN	Cell adhesion molecule 1	Homo sapiens	9606	CADM1	1	2	Uniprot_reviewed_Human_IRT_022019_DMM
QEHFX_EDRN_HUrine_poolDeGP_DDA_02	2		_VSLTN[+1]VSISDEGR_	_VSLTN[Asn->Asp]VSISDEGR_	VSLTNVSISDEGR	33.5173	33.5173	Q9BY67	TRUE	_VSLTN[Asn->Asp]VSISDEGR_	689.346	0	11555510	H2O	4	b	1	383.229	9.5847	TRUE	sp	Q9BY67	Q9BY67	CADM1_HUMAN	Cell adhesion molecule 1	Homo sapiens	9606	CADM1	1	2	Uniprot_reviewed_Human_IRT_022019_DMM
QEHFX_EDRN_HUrine_poolDeGP_DDA_02	2		_VSLTN[+1]VSISDEGR_	_VSLTN[Asn->Asp]VSISDEGR_	VSLTNVSISDEGR	33.5173	33.5173	Q9BY67	TRUE	_VSLTN[Asn->Asp]VSISDEGR_	689.346	0	11555510	H2O	5	b	1	498.256	12.8484	TRUE	sp	Q9BY67	Q9BY67	CADM1_HUMAN	Cell adhesion molecule 1	Homo sapiens	9606	CADM1	1	2	Uniprot_reviewed_Human_IRT_022019_DMM
QEHFX_EDRN_HUrine_poolDeGP_DDA_02	2		_VSLTN[+1]VSISDEGR_	_VSLTN[Asn->Asp]VSISDEGR_	VSLTNVSISDEGR	33.5173	33.5173	Q9BY67	TRUE	_VSLTN[Asn->Asp]VSISDEGR_	689.346	0	11555510	NH3	5	y	1	546.215	6.2309	TRUE	sp	Q9BY67	Q9BY67	CADM1_HUMAN	Cell adhesion molecule 1	Homo sapiens	9606	CADM1	1	2	Uniprot_reviewed_Human_IRT_022019_DMM
QEHFX_EDRN_HUrine_poolDeGP_DDA_02	2		_VSLTN[+1]VSISDEGR_	_VSLTN[Asn->Asp]VSISDEGR_	VSLTNVSISDEGR	33.5173	33.5173	Q9BY67	TRUE	_VSLTN[Asn->Asp]VSISDEGR_	689.346	0	11555510	H2O	7	y	1	745.348	6.32099	TRUE	sp	Q9BY67	Q9BY67	CADM1_HUMAN	Cell adhesion molecule 1	Homo sapiens	9606	CADM1	1	2	Uniprot_reviewed_Human_IRT_022019_DMM
QEHFX_EDRN_HUrine_poolDeGP_DDA_02	2		_VSLTN[+1]VSISDEGR_	_VSLTN[Asn->Asp]VSISDEGR_	VSLTNVSISDEGR	33.5173	33.5173	Q9BY67	TRUE	_VSLTN[Asn->Asp]VSISDEGR_	689.346	0	11555510	H2O	8	y	1	844.416	5.20792	TRUE	sp	Q9BY67	Q9BY67	CADM1_HUMAN	Cell adhesion molecule 1	Homo sapiens	9606	CADM1	1	2	Uniprot_reviewed_Human_IRT_022019_DMM
QEHFX_EDRN_HUrine_poolDeGP_DDA_02	2		_VSLTN[+1]VSISDEGR_	_VSLTN[Asn->Asp]VSISDEGR_	VSLTNVSISDEGR	33.5173	33.5173	Q9BY67	TRUE	_VSLTN[Asn->Asp]VSISDEGR_	689.346	0	11555510	H2O	9	y	1	959.443	5.566	TRUE	sp	Q9BY67	Q9BY67	CADM1_HUMAN	Cell adhesion molecule 1	Homo sapiens	9606	CADM1	1	2	Uniprot_reviewed_Human_IRT_022019_DMM
QEHFX_EDRN_HUrine_poolDeGP_DDA_02	2		_VSLTN[+1]VSISDEGR_	_VSLTN[Asn->Asp]VSISDEGR_	VSLTNVSISDEGR	33.5173	33.5173	Q9BY67	TRUE	_VSLTN[Asn->Asp]VSISDEGR_	689.346	0	11555510	H2O	10	y	1	1060.49	7.73359	TRUE	sp	Q9BY67	Q9BY67	CADM1_HUMAN	Cell adhesion molecule 1	Homo sapiens	9606	CADM1	1	2	Uniprot_reviewed_Human_IRT_022019_DMM
QEHFX_EDRN_HUrine_poolDeGP_DDA_02	2		_VSLTN[+1]VSISDEGR_	_VSLTN[Asn->Asp]VSISDEGR_	VSLTNVSISDEGR	33.5173	33.5173	Q9BY67	TRUE	_VSLTN[Asn->Asp]VSISDEGR_	689.346	0	11555510	noloss	12	y	1	1278.62	15.4809	TRUE	sp	Q9BY67	Q9BY67	CADM1_HUMAN	Cell adhesion molecule 1	Homo sapiens	9606	CADM1	1	2	Uniprot_reviewed_Human_IRT_022019_DMM
QEHFX_EDRN_HUrine_poolDeGP_DDA_02	2		_TSN[+1]SSQVSNEQDK_	_TSN[Asn->Asp]SSQVSNEQDK_	TSNSSQVSNEQDK	-59.3596	-59.3596	Q5JRA6	TRUE	_TSN[Asn->Asp]SSQVSNEQDK_	712.81	0.000461823	602259	noloss	3	b	1	304.114	29.181	FALSE	sp	Q5JRA6	Q5JRA6	TGO1_HUMAN	Transport and Golgi organization protein 1 homolog	Homo sapiens	9606	MIA3	1	1	Uniprot_reviewed_Human_IRT_022019_DMM
[truncated: 17,875 more rows]

## Sheet: Table S4
Table S4. Comparison of deamidated peptides identified from samples with and without PNGase F treatment to investigate the levels of non-enzymatic deamidation generated during sample preparation.
[truncated: 22 more rows]

[truncated: 9 more sheets: Table S5, Table S6, Table S7, Table S8, Table S9, Table S10, Table S11, Table S12, Table S13]
